# Supplementary material for: The Skp1-Cullin1-FBXO1 complex is a pleiotropic regulator required for the formation of gametes and motile forms in Plasmodium berghei
Source: Nat Commun. 2023 Mar 10;14:1312. doi: 10.1038/s41467-023-36999-8 (PMC10006092; doi:10.1038/s41467-023-36999-8)
Supplement: Supplementary file 4 — Supplementary Data 1 [file 41467_2023_36999_MOESM4_ESM.xlsx]

## Sheet: Proteome WT 0 vs 4 min
Gene ID	Protein description	-Log10[Qvalue*]	Log2[WT 4min/ WT 0min]	* paired two-tailed t-test
PBANKA_0001001	PIR protein	0.38818	-0.0147635
PBANKA_0001201	PIR protein	1.06217	0.565885
PBANKA_0001601	fam-a protein	0.415615	-0.0168138
PBANKA_0100200	Plasmodium exported protein, unknown function	0.42067	0.10188
PBANKA_0100400	reticulocyte binding protein, putative	0.482333	0.15945
PBANKA_0100500	PIR protein	0.486848	0.119921
PBANKA_0100600	schizont membrane associated cytoadherence protein	1.43808	-0.290442
PBANKA_0100700	Plasmodium exported protein, unknown function	0.397147	-0.0564345
PBANKA_0100800	zinc finger protein, putative	1.00418	-0.132225
PBANKA_0100900	ATP-dependent RNA helicase MTR4, putative	0.311817	0.0270281
PBANKA_0101000	MYND-type zinc finger protein, putative	0.731815	-0.129833
PBANKA_0101300	geranylgeranyl transferase type-2 subunit beta, putative	0.388767	0.243666
PBANKA_0101400	SAC3 domain-containing protein, putative	0.293406	0.053645
PBANKA_0101800	SDE2 domain-containing protein, putative	0.823634	0.10293
PBANKA_0101900	RNA-binding protein, putative	0.288065	0.170131
PBANKA_0102000	mitochondrial chaperone BCS1, putative	0.415195	0.283597
PBANKA_0102100	dihydroorotate dehydrogenase, putative	0.487614	0.358073
PBANKA_0102200	trophozoite exported protein 1, putative	0.441183	0.103812
PBANKA_0102300	cation/H+ antiporter	0.642505	0.567919
PBANKA_0102400	AT-rich interactive domain-containing protein, putative	0.702952	0.66427
PBANKA_0102700	conserved Plasmodium protein, unknown function	0.447472	0.147059
PBANKA_0103100	conserved Plasmodium protein, unknown function	0.724551	-0.462581
PBANKA_0103300	GYF domain-containing protein, putative	0.469124	-0.0609712
PBANKA_0103900	RNA-binding protein, putative	0.849945	0.170056
PBANKA_0104100	serine/threonine protein kinase ARK1, putative	1.79552	-0.48951
PBANKA_0104400	nucleoside diphosphate kinase, putative	0.59342	0.146334
PBANKA_0104600	DNA repair protein RAD50, putative	0.359665	-0.500764
PBANKA_0104700	elongation of fatty acids protein, putative	0.701793	-0.296922
PBANKA_0104800	protein KIC1, putative	0.526215	0.106456
PBANKA_0104900	RNA-binding protein, putative	0.565765	0.147886
PBANKA_0105000	ubiquitin-conjugating enzyme E2 PEX4, putative	0.311789	0.315407
PBANKA_0105200	polypyrimidine tract-binding protein, putative	0.864422	-0.0709856
PBANKA_0105300	conserved Plasmodium protein, unknown function	1.63441	-0.0151239
PBANKA_0105400	coatomer alpha subunit, putative	0.627277	0.0252856
PBANKA_0105500	glutaredoxin-like protein	0.5073	-0.0568165
PBANKA_0105600	translation initiation factor IF-2, putative	2.03251	-0.0286052
PBANKA_0105700	MYND-type zinc finger protein, putative	0.722095	0.209582
PBANKA_0105900	uroporphyrinogen III decarboxylase	0.62994	-0.219009
PBANKA_0106000	G-protein associated signal transduction protein, putative	0.479317	0.0351396
PBANKA_0106200	spindle assembly abnormal protein 6	0.27557	0.0401864
PBANKA_0106950	sorting assembly machinery 50 kDa subunit, putative	0.762666	0.693003
PBANKA_0107100	proteasome subunit alpha type-2, putative	0.902155	0.0140349
PBANKA_0107200	conserved Plasmodium protein, unknown function	0.644031	-0.325543
PBANKA_0107300	T-complex protein 1 subunit zeta, putative	1.54491	-0.0418566
PBANKA_0107400	ornithine aminotransferase, putative	1.87088	-0.0998183
PBANKA_0107500	conserved Plasmodium protein, unknown function	0.454007	0.221946
PBANKA_0107600	nucleoporin NUP637, putative	0.902589	0.137319
PBANKA_0108100	conserved Plasmodium protein, unknown function	0.350608	0.268492
PBANKA_0108200	protein KIC6, putative	0.542952	0.173791
PBANKA_0108700	RNA-binding protein 25, putative	0.30732	-0.0873972
PBANKA_0108800	histone H3, putative	0.396698	0.282017
PBANKA_0109000	conserved Plasmodium protein, unknown function	0.531854	-0.0537136
PBANKA_0109100	transketolase, putative	0.749317	-0.00270974
PBANKA_0109200	transcription elongation factor SPT5, putative	0.321924	-0.240006
PBANKA_0109600	ATP synthase-associated protein, putative	0.399802	0.111264
PBANKA_0109700	SWI/SNF-related matrix-associated actin-dependent regulator of chromatin, putative	0.67141	0.314911
PBANKA_0110000	60S ribosomal protein L39, putative	0.93384	-0.653976
PBANKA_0110100	conserved Plasmodium protein, unknown function	0.708213	0.173754
PBANKA_0110200	lsm12, putative	0.358934	0.103938
PBANKA_0110400	eukaryotic translation initiation factor 3 subunit L, putative	0.486541	0.152804
PBANKA_0110900	cytoplasmic tRNA 2-thiolation protein 1, putative	0.33736	0.0560436
PBANKA_0111000	6-cysteine protein P12, putative	0.452249	-0.132867
PBANKA_0111200	nucleolar GTP-binding protein 1, putative	1.32273	0.224697
PBANKA_0111800	AP-3 complex subunit beta, putative	0.274131	0.697013
PBANKA_0112000	syntaxin-binding protein, putative	0.763712	-0.187695
PBANKA_0112100	AP2 domain transcription factor, putative	0.44546	0.14202
PBANKA_0112200	myosin E	1.31665	1.0541
PBANKA_0112300	filamin domain-containing protein, putative	0.283585	0.0417486
PBANKA_0112600	fam-b protein	0.406444	-0.0523446
PBANKA_0112641	fam-b protein	0.795661	-0.423139
PBANKA_0201340	fam-c protein	0.359355	-0.253265
PBANKA_0201500	Plasmodium exported protein, unknown function	0.594419	0.22082
PBANKA_0201600	early transcribed membrane protein	0.732704	0.272078
PBANKA_0201800	TatD-like deoxyribonuclease	0.828122	-0.1707
PBANKA_0202300	UMP-CMP kinase, putative	0.372727	0.0376345
PBANKA_0202400	conserved Plasmodium protein, unknown function	0.50273	-0.0847272
PBANKA_0202500	P-loop containing nucleoside triphosphate hydrolase, putative	0.298249	0.0629031
PBANKA_0202700	kinesin-8B	1.17947	-0.0125472
PBANKA_0202900	transcription initiation factor TFIIB, putative	0.46871	0.0226436
PBANKA_0203000	chromatin assembly factor 1 subunit C, putative	2.03622	-0.194455
PBANKA_0203100	phosphatidylinositol-4-phosphate 5-kinase, putative	0.511167	0.222522
PBANKA_0203200	bromodomain protein 3, putative	0.790546	0.272906
PBANKA_0203300	DNA-directed RNA polymerase II subunit RPB9, putative	0.415712	0.0866728
PBANKA_0203500	selenocysteine-specific elongation factor, putative	0.531167	0.514746
PBANKA_0203650	conserved protein, unknown function	0.507545	0.132723
PBANKA_0203800	phenylalanine--tRNA ligase alpha subunit, putative	0.611785	0.0157125
PBANKA_0204200	tubulin-specific chaperone a, putative	0.446047	0.142479
PBANKA_0204500	LCCL domain-containing protein, putative	1.46613	-0.0503742
PBANKA_0204700	mitochondrial carrier protein, putative	0.930787	0.279904
PBANKA_0204800	secreted ookinete protein, putative	0.334395	0.0841253
PBANKA_0205000	EELM2 domain-containing protein, putative	0.335456	0.0227114
PBANKA_0205200	conserved Plasmodium protein, unknown function	2.54271	-0.157892
PBANKA_0205300	conserved protein, unknown function	0.547977	0.0714573
PBANKA_0205400	proteasome subunit beta type-3, putative	1.12652	0.478487
PBANKA_0205800	eukaryotic translation initiation factor 2-alpha kinase 2	0.683728	0.141487
PBANKA_0205900	Niemann-Pick type C1-related protein, putative	0.42067	0.0208199
PBANKA_0206000	ATP synthase-associated protein, putative	0.408712	-0.269361
PBANKA_0206300	centrin-1, putative	1.06165	0.427727
PBANKA_0206500	ras-related protein Rab-5C, putative	0.760264	-0.178382
PBANKA_0206600	asparagine and aspartate rich protein 2, putative	0.678043	-0.556255
PBANKA_0206900	pre-rRNA-processing protein TSR2, putative	0.510985	0.129687
PBANKA_0207000	calcium-transporting ATPase, putative	1.37029	-0.0714327
PBANKA_0207200	V-type proton ATPase subunit C, putative	0.358934	0.0350499
PBANKA_0207300	conserved protein, unknown function	0.494059	-0.125366
PBANKA_0207500	cyclin-dependent kinases regulatory subunit, putative	0.812736	0.235069
PBANKA_0207700	FtsJ-like methyltransferase, putative	0.318453	0.070259
PBANKA_0208000	cyclase-associated protein	0.44555	-0.181269
PBANKA_0208100	heptatricopeptide repeat and RAP domain-containing protein, putative	1.73796	-0.248547
PBANKA_0208400	major facilitator superfamily-related transporter, putative	0.425537	0.00254469
PBANKA_0208600	conserved protein, unknown function	0.699142	0.319135
PBANKA_0208700	4-hydroxy-3-methylbut-2-enyl diphosphate reductase, putative	0.380214	0.772786
PBANKA_0208800	ubiquitin carboxyl-terminal hydrolase 1, putative	0.28881	0.065545
PBANKA_0208900	StAR-related lipid transfer protein, putative	0.83819	0.146796
PBANKA_0209200	parasite-infected erythrocyte surface protein	0.291424	0.0011228
PBANKA_0209300	actin-related protein	0.595935	0.252999
PBANKA_0209900	nucleoside transporter 4, putative	0.523837	0.0984522
PBANKA_0210100	vacuolar protein sorting-associated protein VTA1, putative	0.421867	0.000354214
PBANKA_0210200	aspartate--tRNA ligase, putative	0.65666	0.0718459
PBANKA_0210400	DNA mismatch repair protein PMS1, putative	0.674657	0.120929
PBANKA_0210500	conserved Plasmodium protein, unknown function	0.312302	0.283538
PBANKA_0210600	ubiquitin carboxyl-terminal hydrolase, putative	0.292939	0.121589
PBANKA_0211000	mitochondrial import inner membrane translocase subunit TIM50, putative	0.663153	-0.19916
PBANKA_0211300	cysteine desulfurase IscS, putative	0.312331	0.0692408
PBANKA_0211500	proteasome subunit alpha type-5, putative	0.85655	0.244576
PBANKA_0211900	cation transporting ATPase, putative	0.769431	0.179227
PBANKA_0212100	eukaryotic translation initiation factor 2 subunit alpha	1.5835	-0.0441325
PBANKA_0212200	anaphase-promoting complex subunit 1, putative	0.394161	-0.354417
PBANKA_0212300	actin-like protein, putative	0.584925	0.628253
PBANKA_0212700	RING zinc finger protein, putative	0.451308	-0.133812
PBANKA_0212800	alpha/beta hydrolase, putative	0.807977	0.288208
PBANKA_0213200	conserved Plasmodium protein, unknown function	0.305869	0.0487228
PBANKA_0213400	60S ribosomal export protein NMD3, putative	0.888946	0.447206
PBANKA_0213500	ribosome biogenesis protein BRX1, putative	0.485586	0.163723
PBANKA_0213600	N6-adenosine-methyltransferase MT-A70, putative	0.318829	0.242745
PBANKA_0214000	dynein heavy chain, putative	0.454849	-0.00924854
PBANKA_0214300	AP-4 complex subunit beta, putative	0.61804	0.173084
PBANKA_0214400	AP2 domain transcription factor AP2-L	0.703824	0.511001
PBANKA_0214500	IMP1-like protein, putative	0.289227	-0.127005
PBANKA_0214600	Plasmodium exported protein, unknown function	0.656797	-0.144237
PBANKA_0214700	Plasmodium exported protein, unknown function	0.494259	0.000868689
PBANKA_0214800	heat shock protein, putative	0.540724	-0.0480328
PBANKA_0215800	fam-b protein	0.445189	0.0927547
PBANKA_0216061	PIR protein	0.417983	-0.162318
PBANKA_0300300	PIR protein	0.293183	-0.332481
PBANKA_0300600	Plasmodium exported protein, unknown function	0.390014	-0.0756216
PBANKA_0301000	repetitive organellar protein, putative	0.519616	0.229702
PBANKA_0301200	ERCC1 nucleotide excision repair protein, putative	0.512713	0.373704
PBANKA_0301300	conserved Plasmodium protein, unknown function	0.768818	-0.206195
PBANKA_0301400	conserved Plasmodium protein, unknown function	0.560914	0.2562
PBANKA_0301800	condensin-2 complex subunit H2, putative	0.886196	0.166825
PBANKA_0301900	Sel1 repeat-containing protein, putative	1.12675	0.151146
PBANKA_0302000	conserved Plasmodium protein, unknown function	1.73796	0.35589
PBANKA_0302200	dynein light chain, putative	0.555568	-0.362604
PBANKA_0302300	aspartate aminotransferase, putative	0.531857	0.11953
PBANKA_0302500	hexose transporter	0.82344	0.196979
PBANKA_0302700	2-methoxy-6-polyprenyl-1,4-benzoquinol methylase, mitochondrial, putative	0.789763	0.381422
PBANKA_0302800	conserved Plasmodium protein, unknown function	0.424316	-0.0812847
PBANKA_0302900	MORN repeat protein, putative	0.945167	0.147031
PBANKA_0303000	conserved Plasmodium protein, unknown function	1.11484	-0.489599
PBANKA_0303100	PCI domain-containing protein, putative	0.392828	0.419966
PBANKA_0303300	conserved Plasmodium protein, unknown function	0.532123	0.1747
PBANKA_0303600	26S proteasome regulatory subunit RPN1, putative	0.353603	0.177561
PBANKA_0303700	DNA repair protein RAD2, putative	0.745069	0.668658
PBANKA_0303900	pantothenate transporter	0.322591	0.162872
PBANKA_0304300	adenylosuccinate lyase, putative	0.444969	0.0373938
PBANKA_0304500	conserved Plasmodium protein, unknown function	1.12849	0.396284
PBANKA_0304800	serine repeat antigen 4	0.540532	0.120689
PBANKA_0304900	serine repeat antigen 3	0.677361	-0.0666319
PBANKA_0305000	serine repeat antigen 2	0.275803	0.162571
PBANKA_0305100	serine repeat antigen 1	0.297349	0.0358603
PBANKA_0305300	KRR1 small subunit processome component, putative	0.392652	0.597497
PBANKA_0305800	SHS2 domain-containing protein, putative	0.460032	0.0803181
PBANKA_0305900	conserved Plasmodium protein, unknown function	1.03028	0.459504
PBANKA_0306000	6-cysteine protein P230p	0.331707	0.0622759
PBANKA_0306100	6-cysteine protein P230	0.350765	0.103653
PBANKA_0306200	patatin-like phospholipase 1, putative	0.677256	0.579524
PBANKA_0306300	exosome complex component MTR3, putative	0.425713	0.847654
PBANKA_0306500	conserved protein, unknown function	0.42794	0.188682
PBANKA_0306800	ATP-dependent RNA helicase UAP56, putative	2.1109	-0.118785
PBANKA_0307000	60S ribosomal protein L37ae, putative	0.813093	-0.244252
PBANKA_0307100	conserved Plasmodium protein, unknown function	0.463567	0.136633
PBANKA_0307600	syntaxin, putative	0.445279	-0.179972
PBANKA_0307800	conserved Plasmodium protein, unknown function	1.5034	-0.334916
PBANKA_0308000	ras-related protein Rab-5A, putative	0.514881	0.366974
PBANKA_0308600	asparagine--tRNA ligase, putative	0.83819	0.0501586
PBANKA_0309100	eukaryotic peptide chain release factor subunit 1, putative	0.461128	-0.144867
PBANKA_0309200	conserved Plasmodium protein, unknown function	0.299789	0.145504
PBANKA_0309400	conserved Plasmodium protein, unknown function	0.276136	0.103754
PBANKA_0309600	SRR1-like protein	1.09293	0.73656
PBANKA_0309800	arginyl-tRNA--protein transferase, putative	0.329665	0.118713
PBANKA_0310000	protein SIS1, putative	0.280034	-0.00325215
PBANKA_0310300	protein kinase 7	0.291157	-0.035549
PBANKA_0310400	tetratricopeptide repeat protein, putative	1.25166	0.230619
PBANKA_0310500	conserved Plasmodium protein, unknown function	0.421437	0.0696372
PBANKA_0310800	RTR1 domain-containing protein, putative	0.47744	-0.756438
PBANKA_0310900	T-complex protein 1 subunit theta, putative	1.59925	0.0801914
PBANKA_0311000	protein transport protein SEC31, putative	1.87307	-0.144921
PBANKA_0311200	conserved protein, unknown function	0.472008	0.254786
PBANKA_0311600	conserved Plasmodium protein, unknown function	0.407262	0.0933653
PBANKA_0311700	rhoptry neck protein 6, putative	0.555882	0.0516228
PBANKA_0311800	acyl-CoA synthetase, putative	0.648459	-0.0438109
PBANKA_0311900	RING zinc finger protein, putative	2.18433	0.67268
PBANKA_0312100	conserved Plasmodium protein, unknown function	0.523381	0.0803058
PBANKA_0312200	conserved Plasmodium protein, unknown function	0.399644	0.339387
PBANKA_0312300	conserved Plasmodium protein, unknown function	0.549161	0.20453
PBANKA_0312400	DNA-directed RNA polymerase II subunit RPB2, putative	0.97878	0.0337557
PBANKA_0312500	origin recognition complex subunit 5, putative	0.41171	0.0868109
PBANKA_0313100	vacuolar protein sorting-associated protein 45, putative	1.36102	0.320505
PBANKA_0313300	sugar transporter, putative	0.379369	0.0518327
PBANKA_0313600	conserved Plasmodium protein, unknown function	0.392652	0.11821
PBANKA_0313800	ATP synthase subunit alpha, mitochondrial, putative	0.349908	0.083537
PBANKA_0314200	calcium-dependent protein kinase 1	0.568398	0.128753
PBANKA_0314500	40S ribosomal protein S26, putative	0.38818	-0.0975381
PBANKA_0314600	thioesterase/thiol ester dehydrase-isomerase, putative	0.460461	-0.0430427
PBANKA_0314700	replication factor C subunit 2, putative	1.60105	-0.379472
PBANKA_0314900	SUZ domain-containing protein, putative	1.40589	0.29937
PBANKA_0315100	ATP-dependent RNA helicase DDX47, putative	0.540601	0.566149
PBANKA_0315200	small nuclear ribonucleoprotein Sm D2, putative	0.646884	-0.162001
PBANKA_0315300	patatin-like phospholipase, putative	0.905322	0.361834
PBANKA_0315400	pre-mRNA-processing protein 45, putative	0.544919	0.112673
PBANKA_0315600	40S ribosomal protein S30, putative	0.851494	0.27949
PBANKA_0315800	ribosome associated membrane protein RAMP4, putative	0.611714	-0.170867
PBANKA_0316000	replication factor C subunit 1, putative	1.31355	-0.135425
PBANKA_0316100	Plasmodium exported protein, unknown function	0.42067	-0.228152
PBANKA_0316200	Plasmodium exported protein, unknown function	0.414758	-0.0365768
PBANKA_0316300	fam-b protein	0.437956	0.180732
PBANKA_0316800	erythrocyte membrane associated protein 2	0.59486	-0.0874034
PBANKA_0316921	fam-b protein, pseudogene	0.310864	0.0161155
PBANKA_0316981	reticulocyte binding protein, putative	0.975441	0.214261
PBANKA_0317061	fam-a protein	0.339948	0.110797
PBANKA_0317141	fam-a protein	0.31396	0.202785
PBANKA_0401000	pre-mRNA-splicing factor PRP46, putative	0.387509	0.150933
PBANKA_0401100	serine/threonine protein kinase, putative	1.1073	0.040531
PBANKA_0401400	RNA-binding protein, putative	0.521676	-0.00493403
PBANKA_0401500	exportin-1, putative	2.54883	-0.162471
PBANKA_0401600	N-ethylmaleimide-sensitive fusion protein, putative	0.270324	0.173556
PBANKA_0401700	CLP1 P-loop domain-containing protein, putative	0.888946	0.216088
PBANKA_0401800	HAD superfamily protein, putative	0.365936	-0.0389735
PBANKA_0402000	palmitoyltransferase DHHC1, putative	0.686035	0.150866
PBANKA_0402100	spindle pole body protein, putative	0.796672	0.0113703
PBANKA_0402200	plasmoredoxin	0.789763	0.884658
PBANKA_0402300	lipoamide acyltransferase component of branched-chain alpha-keto acid dehydrogenase complex, putative	0.819556	-0.0919714
PBANKA_0402400	IBR domain protein, putative	0.41672	-0.577615
PBANKA_0402800	EH domain-containing protein, putative	0.508086	0.0238921
PBANKA_0403000	60S ribosomal protein L44, putative	0.885235	-0.476222
PBANKA_0403600	conserved Plasmodium protein, unknown function	0.47744	0.219412
PBANKA_0403700	GRIP domain-containing protein, putative	0.287442	-0.00315711
PBANKA_0403800	transporter, putative	1.53387	-0.105213
PBANKA_0404000	conserved Plasmodium protein, unknown function	0.49655	0.0814271
PBANKA_0404100	DNA-(apurinic or apyrimidinic site) lyase, putative	0.711762	0.0842315
PBANKA_0404200	ubiquitin-conjugating enzyme E2, putative	0.31185	0.0616435
PBANKA_0404300	P-loop containing nucleoside triphosphate hydrolase, putative	0.377195	0.0589313
PBANKA_0404400	cytochrome b-c1 complex subunit 8, putative	1.23285	-0.736321
PBANKA_0404600	activator of Hsp90 ATPase, putative	0.496649	0.0159248
PBANKA_0404700	glutaredoxin 1, putative	0.29881	0.105046
PBANKA_0404800	FAD-dependent glycerol-3-phosphate dehydrogenase, putative	1.45297	-0.198508
PBANKA_0404900	cytochrome c oxidase subunit ApiCOX35, putative	0.773129	0.161082
PBANKA_0405000	ATP synthase-associated protein, putative	0.274941	0.105737
PBANKA_0405200	T-complex protein 1 subunit beta, putative	1.17768	-0.0784578
PBANKA_0405300	40S ribosomal protein S23, putative	0.69162	-0.174315
PBANKA_0405400	40S ribosomal protein S12, putative	0.590279	0.310501
PBANKA_0405500	60S ribosomal protein L7, putative	1.18837	0.00638906
PBANKA_0405600	microtubule-associated protein RP/EB family, putative	0.918912	0.211182
PBANKA_0405800	spindle and kinetochore-associated protein 2, putative	0.290706	0.364037
PBANKA_0406000	conserved Plasmodium protein, unknown function	0.391481	-0.0242037
PBANKA_0406200	conserved Plasmodium protein, unknown function	0.479725	0.15498
PBANKA_0406300	DNA polymerase delta small subunit, putative	0.315411	0.149267
PBANKA_0406400	zinc finger protein, putative	0.867232	0.731807
PBANKA_0406500	T-complex protein 1 subunit eta, putative	0.371329	0.0150537
PBANKA_0406800	pre-mRNA-processing factor 19, putative	0.371367	-0.0195657
PBANKA_0407100	splicing factor 3B subunit 1, putative	0.305841	0.154763
PBANKA_0407200	dual specificity protein phosphatase	0.319777	0.0958154
PBANKA_0407300	OMD protein	0.909187	0.0416982
PBANKA_0407400	serine/threonine protein kinase ARK2, putative	0.425537	0.048585
PBANKA_0407500	N2227-like protein, putative	0.394475	0.214849
PBANKA_0407600	asparagine synthetase [glutamine-hydrolyzing]	2.06546	-0.0611313
PBANKA_0407700	60S acidic ribosomal protein P2, putative	0.400882	-0.0356827
PBANKA_0408300	phd finger protein, putative	0.651455	0.0079119
PBANKA_0408400	phosphoglycerate mutase, putative	2.78926	-0.10615
PBANKA_0408500	parasite-infected erythrocyte surface protein	0.33407	0.101771
PBANKA_0408600	eukaryotic translation initiation factor 3 subunit K, putative	0.99544	-0.318315
PBANKA_0409100	pre-mRNA splicing factor, putative	0.890129	0.904252
PBANKA_0409300	phosphatidylinositol 3- and 4-kinase, putative	0.576771	0.00366613
PBANKA_0409800	ATP synthase F0 subunit d-like protein, putative	0.432117	0.0393148
PBANKA_0410200	tetratricopeptide repeat protein, putative	0.451383	0.164297
PBANKA_0410300	26S proteasome regulatory subunit RPN12, putative	0.365263	0.0150889
PBANKA_0410400	glycogen synthase kinase 3, putative	0.368512	0.170558
PBANKA_0410600	60S ribosomal protein L26, putative	0.687229	-0.147944
PBANKA_0411300	conserved Plasmodium protein, unknown function	0.455064	0.146281
PBANKA_0411700	HSP20-like chaperone, putative	0.562479	-0.583756
PBANKA_0411800	vesicle transport v-SNARE protein, putative	0.272583	-0.190647
PBANKA_0412100	serine/threonine protein phosphatase 6	0.521139	-0.244386
PBANKA_0412800	eukaryotic translation initiation factor 4E, putative	0.537919	0.0372948
PBANKA_0412900	circumsporozoite- and TRAP-related protein	0.504617	0.413053
PBANKA_0413000	conserved Plasmodium protein, unknown function	0.392828	0.148003
PBANKA_0414000	conserved Plasmodium protein, unknown function	0.8299	0.343916
PBANKA_0414100	inorganic pyrophosphatase, putative	0.748266	-0.176604
PBANKA_0414300	kinetochore protein NUF2, putative	0.487015	0.205414
PBANKA_0414400	formate-nitrite transporter, putative	0.319441	0.111298
PBANKA_0414500	protein YOP1, putative	0.923307	0.868074
PBANKA_0414600	40S ribosomal protein S15A, putative	0.67215	0.0527468
PBANKA_0414800	arginase	0.294925	0.110212
PBANKA_0414900	dynein intermediate light chain, putative	0.287627	0.035648
PBANKA_0415000	Maf-like protein, putative	0.57747	-0.0391128
PBANKA_0415200	vacuolar protein sorting-associated protein 46, putative	0.605139	0.199153
PBANKA_0415300	exoribonuclease II, putative	0.322343	-0.00123705
PBANKA_0415500	coatomer subunit beta, putative	0.701793	0.0136254
PBANKA_0415600	conserved Plasmodium protein, unknown function	0.487313	-0.0334122
PBANKA_0415800	WD repeat-containing protein 66, putative	0.445279	0.102517
PBANKA_0416000	high molecular weight rhoptry protein 3, putative	0.508523	0.0191144
PBANKA_0416100	dynein heavy chain, putative	1.32268	0.0411415
PBANKA_0416300	nucleoporin NUP221	0.67312	0.204224
PBANKA_0416400	conserved Plasmodium protein, unknown function	0.615884	0.0317752
PBANKA_0416500	copper-transporting ATPase	0.278519	-0.00567196
PBANKA_0416600	replication protein A1, small fragment	0.410639	0.0432223
PBANKA_0416700	bacterial histone-like protein, putative	0.380268	0.0096435
PBANKA_0416800	ubiquitin specific protease, putative	0.367212	0.245096
PBANKA_0417000	signal peptidase complex subunit 3, putative	0.341673	0.0417133
PBANKA_0417300	AP-4 complex subunit epsilon, putative	0.41949	-0.0612681
PBANKA_0417400	GTPase-activating protein, putative	0.634751	-0.0634764
PBANKA_0417500	60S ribosomal protein L32, putative	0.402244	-0.115072
PBANKA_0417700	alpha tubulin 1	0.632602	-0.0334529
PBANKA_0417800	conserved protein, unknown function	1.2464	-0.337197
PBANKA_0417900	nucleoporin NUP138	0.484952	-0.493925
PBANKA_0418000	ATP-dependent RNA helicase DDX60, putative	1.7318	-0.0503486
PBANKA_0418200	ras-related protein RAB7, putative	0.620831	0.143343
PBANKA_0500741	fam-b protein	0.319036	-0.0185673
PBANKA_0501051	fam-a protein	0.530812	-0.298885
PBANKA_0501100	early transcribed membrane protein	1.15764	-0.339098
PBANKA_0501300	DNA polymerase delta catalytic subunit, putative	0.999255	0.00938068
PBANKA_0501400	rhoptry neck protein 12	1.35922	0.445847
PBANKA_0501700	phosphomannomutase, putative	1.09433	-0.350282
PBANKA_0502200	26S proteasome regulatory subunit p55, putative	0.903979	-0.0301846
PBANKA_0502400	conserved Plasmodium protein, unknown function	0.369072	0.100801
PBANKA_0502600	peptidase, putative	0.9176	0.254332
PBANKA_0503200	eukaryotic translation initiation factor subunit eIF2A, putative	0.357738	0.0115415
PBANKA_0503400	conserved Plasmodium protein, unknown function	0.504779	-0.0967162
PBANKA_0503600	60S ribosomal protein L30e, putative	0.545672	-0.00835488
PBANKA_0504100	autophagy-related protein 8	0.700494	0.569829
PBANKA_0504200	RNA-binding protein 34, putative	0.572206	0.183685
PBANKA_0504500	cytoplasmic dynein intermediate chain, putative	0.454419	0.00543925
PBANKA_0504800	conserved Plasmodium protein, unknown function	0.560465	0.119042
PBANKA_0504900	N-acetyltransferase, GNAT family, putative	0.474503	0.0428516
PBANKA_0505100	ADP-ribosylation factor, putative	2.48258	-0.197551
PBANKA_0505300	conserved Plasmodium protein, unknown function	0.751626	-0.145197
PBANKA_0505400	conserved Plasmodium protein, unknown function	0.448593	0.0482393
PBANKA_0505600	endomembrane protein 70, putative	0.997659	0.433729
PBANKA_0505700	ATP-dependent RNA helicase ROK1, putative	0.899302	0.398022
PBANKA_0505800	deoxyribose-phosphate aldolase, putative	1.74881	-0.214541
PBANKA_0506100	PHAX domain-containing protein, putative	0.543921	0.0631053
PBANKA_0506300	methyltransferase, putative	0.836812	0.422914
PBANKA_0506600	serine/arginine-rich splicing factor 4, putative	0.424316	0.142506
PBANKA_0506700	citrate synthase, mitochondrial, putative	0.576299	0.0438284
PBANKA_0506800	kelch protein K10, putative	0.837777	0.380987
PBANKA_0506900	phospholipid scramblase, putative	0.565766	0.114199
PBANKA_0507000	4-hydroxy-3-methylbut-2-en-1-yl diphosphate synthase (ferredoxin), putative	0.447472	-0.0702792
PBANKA_0507100	CDGSH iron-sulfur domain-containing protein, putative	0.376982	0.0721499
PBANKA_0507300	dynein heavy chain, putative	1.16462	0.00532604
PBANKA_0507400	orotidine 5'-phosphate decarboxylase, putative	0.51034	-0.0600485
PBANKA_0507800	conserved protein, unknown function	0.605242	0.146249
PBANKA_0507900	conserved Plasmodium protein, unknown function	0.354838	0.0250917
PBANKA_0508100	chromodomain-helicase-DNA-binding protein 1, putative	0.280001	0.0257496
PBANKA_0508500	ATP synthase-associated protein, putative	0.57963	0.258779
PBANKA_0508600	conserved Plasmodium protein, unknown function	1.22015	-0.216453
PBANKA_0509000	exported protein 3, putative	0.487637	-0.0325254
PBANKA_0509200	Eps15-like protein, putative	0.3765	0.230069
PBANKA_0509300	glutamine--fructose-6-phosphate aminotransferase [isomerizing], putative	0.339725	0.0269537
PBANKA_0509500	conserved protein, unknown function	0.309511	-0.0166403
PBANKA_0509700	conserved Plasmodium protein, unknown function	0.734625	0.0578246
PBANKA_0509800	cytochrome c oxidase copper chaperone, putative	2.27418	-0.249602
PBANKA_0510000	conserved protein, unknown function	0.41539	0.157459
PBANKA_0510100	conserved protein, unknown function	0.745293	-0.870112
PBANKA_0510200	conserved Plasmodium protein, unknown function	0.436282	-0.0347523
PBANKA_0510900	40S ribosomal protein S2, putative	0.663153	-0.0831233
PBANKA_0511200	U3 small nucleolar ribonucleoprotein protein MPP10, putative	0.324133	-0.0614465
PBANKA_0511400	peroxiredoxin, putative	0.736181	0.00208381
PBANKA_0511500	DNA-directed RNA polymerase II subunit RPB7, putative	0.413715	-0.485235
PBANKA_0511900	60S ribosomal protein L3, putative	2.89659	-0.363367
PBANKA_0512700	conserved Plasmodium protein, unknown function	0.627765	-0.314938
PBANKA_0512800	merozoite TRAP-like protein	0.31196	-0.0235995
PBANKA_0513200	WD repeat-containing protein, putative	0.591166	-0.176801
PBANKA_0513400	LEM3/CDC50 family protein, putative	0.602572	0.260594
PBANKA_0513500	conserved Plasmodium protein, unknown function	0.270324	-0.0176634
PBANKA_0513600	adenosine deaminase, putative	1.36488	0.0429195
PBANKA_0513900	conserved Plasmodium protein, unknown function	0.969464	-0.0576705
PBANKA_0514000	transcription elongation factor SPT4, putative	0.494363	0.0874156
PBANKA_0514100	pre-mRNA-splicing factor ATP-dependent RNA helicase PRP22, putative	0.875515	0.115249
PBANKA_0514500	26S proteasome regulatory subunit RPN9, putative	0.319777	0.0617805
PBANKA_0514600	tRNA N6-adenosine threonylcarbamoyltransferase, putative	0.303056	-0.0665713
PBANKA_0514900	ookinete surface protein P28	1.03873	-0.296181
PBANKA_0515000	ookinete surface protein P25	0.689453	-0.202579
PBANKA_0515200	MORN repeat-containing protein 1, putative	0.726287	0.817841
PBANKA_0515400	protein GEXP15	1.06312	0.879769
PBANKA_0515900	mRNA-decapping enzyme subunit 1, putative	0.425024	-0.128944
PBANKA_0516300	DER1-like protein, putative	0.417983	0.4848
PBANKA_0516500	conserved Plasmodium protein, unknown function	0.701321	0.665959
PBANKA_0516600	leucine-rich repeat protein, putative	1.19018	-0.0697346
PBANKA_0516700	RNA polymerase II-associated protein 1, putative	0.663153	0.241687
PBANKA_0516900	S-adenosylmethionine decarboxylase/ornithine decarboxylase, putative	0.283449	0.136619
PBANKA_0517000	early transcribed membrane protein	1.15131	-0.171403
PBANKA_0517100	conserved protein, unknown function	0.407773	-0.0983658
PBANKA_0517200	haloacid dehalogenase-like hydrolase, putative	0.428664	0.0656151
PBANKA_0517300	WD repeat-containing protein 70, putative	0.724145	0.439029
PBANKA_0517400	pre-mRNA-splicing factor CEF1, putative	0.286183	0.0149309
PBANKA_0517500	bromodomain protein 1, putative	0.899456	-0.0381777
PBANKA_0517800	Sec1 family protein, putative	0.894386	0.259718
PBANKA_0517900	conserved protein, unknown function	0.871134	0.651968
PBANKA_0518200	flavoprotein subunit of succinate dehydrogenase, putative	0.978707	-0.0830761
PBANKA_0518300	conserved Plasmodium protein, unknown function	1.4197	0.347727
PBANKA_0518500	ADP-ribosylation factor, putative	0.613216	0.285032
PBANKA_0518700	methionine--tRNA ligase, putative	1.92271	-0.104362
PBANKA_0519000	S-antigen, putative	0.893173	0.338382
PBANKA_0519100	conserved Plasmodium protein, unknown function	0.272583	0.143134
PBANKA_0519200	conserved Plasmodium protein, unknown function	1.32607	0.211757
PBANKA_0519300	conserved Plasmodium protein, unknown function	0.673008	0.503717
PBANKA_0519400	conserved Plasmodium protein, unknown function	0.948821	0.270383
PBANKA_0519700	phosducin-like protein 2, putative	0.584864	0.0680289
PBANKA_0519800	acetyl-CoA transporter, putative	0.272583	0.307214
PBANKA_0519900	conserved Plasmodium protein, unknown function	1.35335	-0.140615
PBANKA_0520000	pyruvate kinase 2, putative	0.833496	0.312417
PBANKA_0520100	conserved Plasmodium protein, unknown function	0.619391	0.502723
PBANKA_0520200	ADP/ATP transporter on adenylate translocase, putative	0.38778	0.0357928
PBANKA_0520400	dynamin-like protein, putative	0.414758	0.327512
PBANKA_0520500	TFIIH basal transcription factor complex helicase XPB subunit, putative	0.746831	0.655242
PBANKA_0520600	enhancer of rudimentary homolog, putative	0.999964	-0.860664
PBANKA_0520700	conserved Plasmodium protein, unknown function	0.271277	0.0912339
PBANKA_0520900	antigen UB05, putative	0.288219	-0.263836
PBANKA_0521000	GDP dissociation inhibitor, putative	0.338282	0.0506139
PBANKA_0521200	conserved Plasmodium protein, unknown function	0.430253	-0.11328
PBANKA_0521300	zinc finger protein, putative	1.11099	0.627741
PBANKA_0521500	conserved Plasmodium protein, unknown function	0.445279	-0.0896508
PBANKA_0521800	ribosome-recycling factor, putative	0.61852	0.492259
PBANKA_0522000	conserved Plasmodium protein, unknown function	0.273343	0.162485
PBANKA_0522100	conserved Plasmodium protein, unknown function	0.359355	0.0693036
PBANKA_0522400	steroid dehydrogenase, putative	0.273736	0.214932
PBANKA_0522500	transmembrane emp24 domain-containing protein, putative	0.473415	-0.0652876
PBANKA_0522600	erythrocyte membrane-associated antigen, putative	0.469743	-0.19195
PBANKA_0522700	alpha tubulin 2	1.95857	-0.373286
PBANKA_0522800	40S ribosomal protein S19, putative	1.30679	-0.285972
PBANKA_0522900	pre-mRNA-splicing helicase BRR2, putative	0.515544	-0.0123315
PBANKA_0523100	eukaryotic initiation factor 4A-III, putative	0.531152	-0.106926
PBANKA_0523200	serpentine receptor, putative	0.780522	0.460725
PBANKA_0523500	AP-4 complex subunit sigma, putative	0.277646	0.0538061
PBANKA_0523900	glideosome associated protein with multiple membrane spans 2, putative	0.77639	0.202787
PBANKA_0524000	conserved Plasmodium protein, unknown function	0.514677	0.112821
PBANKA_0524200	early transcribed membrane protein	0.4782	0.0658779
PBANKA_0524300	tryptophan-rich protein	0.428919	-0.111317
PBANKA_0524800	early transcribed membrane protein	0.693116	0.292713
PBANKA_0600051	PIR protein	1.03216	0.12979
PBANKA_0600061	fam-b protein	0.296869	-0.233726
PBANKA_0600500	GPN-loop GTPase, putative	0.568181	0.289142
PBANKA_0601100	mitochondrial phosphate carrier protein, putative	0.615413	0.0779672
PBANKA_0601200	dynein heavy chain, putative	0.507393	0.0881143
PBANKA_0601600	nuclear export mediator factor NEMF, putative	0.43151	-0.112768
PBANKA_0601700	conserved Plasmodium protein, unknown function	0.296843	-0.197319
PBANKA_0601800	DNA/RNA-binding protein, putative	0.622663	0.349066
PBANKA_0601900	high mobility group protein B1, putative	0.353583	0.0777687
PBANKA_0602000	origin recognition complex subunit 1, putative	0.555882	0.0708008
PBANKA_0602200	signal recognition particle subunit SRP14, putative	0.78003	-0.936075
PBANKA_0602300	TBCC domain-containing protein, putative	0.44393	0.335645
PBANKA_0602500	threonylcarbamoyl-AMP synthase, putative	0.287515	0.422565
PBANKA_0602700	nucleosome assembly protein, putative	2.10029	-0.124845
PBANKA_0602800	ubiquitin-conjugating enzyme E2, putative	0.472458	-0.356243
PBANKA_0602900	conserved Plasmodium protein, unknown function	0.358934	0.249455
PBANKA_0603200	eukaryotic translation initiation factor 5A, putative	0.577106	0.110046
PBANKA_0603700	conserved protein, unknown function	0.524653	0.0828608
PBANKA_0603800	O-phosphoseryl-tRNA(Sec) selenium transferase, putative	1.49603	0.430138
PBANKA_0604200	zinc finger protein, putative	1.27058	-0.095525
PBANKA_0604300	tetratricopeptide repeat protein, putative	1.57726	-0.0165665
PBANKA_0604500	high mobility group protein B3, putative	1.04457	0.503889
PBANKA_0604600	conserved protein, unknown function	0.27199	0.0299662
PBANKA_0604700	shewanella-like protein phosphatase 2, putative	0.531152	-0.10861
PBANKA_0604800	eukaryotic translation initiation factor 3 subunit C, putative	0.305159	0.0136081
PBANKA_0605200	DNA-directed RNA polymerase III subunit RPC2, putative	0.838825	-0.421449
PBANKA_0605300	eukaryotic translation initiation factor 5, putative	0.346033	0.0983816
PBANKA_0605400	conserved Plasmodium protein, unknown function	0.305208	0.281346
PBANKA_0605500	conserved Plasmodium protein, unknown function	0.658428	0.0860432
PBANKA_0605600	conserved Plasmodium protein, unknown function	0.341673	0.0368626
PBANKA_0605700	pre-rRNA-processing protein ESF1, putative	0.766592	-0.469471
PBANKA_0606100	tRNA dimethylallyltransferase, putative	0.414482	-0.0126744
PBANKA_0606300	conserved Plasmodium protein, unknown function	1.94138	0.515589
PBANKA_0606600	conserved Plasmodium protein, unknown function	0.522983	-0.0256659
PBANKA_0606800	acyl carrier protein, mitochondrial, putative	0.802083	-1.08917
PBANKA_0606900	amino acid transporter, putative	0.623152	-1.16894
PBANKA_0607300	zinc finger protein, putative	0.291424	-0.000910747
PBANKA_0607400	protein phosphatase PPM11, putative	0.585527	-0.237518
PBANKA_0607700	telomere repeat-binding zinc finger protein, putative	0.4518	0.25582
PBANKA_0607800	cytosolic iron-sulfur protein assembly protein 1, putative	0.697935	-0.0482654
PBANKA_0607900	cGMP-specific 3',5'-cyclic phosphodiesterase alpha, putative	0.498451	0.0775055
PBANKA_0609100	conserved Plasmodium protein, unknown function	0.822533	0.404567
PBANKA_0609500	kinesin-X3, putative	0.274881	0.157286
PBANKA_0609700	conserved Plasmodium protein, unknown function	0.326668	-0.0394901
PBANKA_0609800	DNA helicase MCM8, putative	0.354375	0.561523
PBANKA_0609900	heat shock protein DNAJ homologue Pfj4, putative	1.13117	-0.151782
PBANKA_0610100	lysine-specific histone demethylase 1, putative	0.31097	-0.778342
PBANKA_0610200	DNA replication licensing factor MCM5, putative	2.02333	0.141679
PBANKA_0610300	polyubiquitin, putative	0.40694	0.214804
PBANKA_0610400	non-SERCA-type Ca2+ -transporting P-ATPase, putative	0.373993	0.0375273
PBANKA_0610500	glutathione peroxidase-like thioredoxin peroxidase	0.427949	0.0047907
PBANKA_0610600	peripheral plastid protein 1, putative	1.2394	0.310842
PBANKA_0610800	eukaryotic translation initiation factor eIF2A, putative	1.235	-0.0205053
PBANKA_0610900	HSP40, subfamily A, putative	1.03497	-0.0800601
PBANKA_0611000	trafficking protein particle complex subunit 5, putative	0.455834	-0.677094
PBANKA_0611100	succinyl-CoA ligase, putative	0.582339	0.271316
PBANKA_0611600	ribonucleoside-diphosphate reductase large subunit, putative	5.057	-0.107177
PBANKA_0611700	conserved protein, unknown function	0.763712	0.465988
PBANKA_0611800	N-acetyltransferase, GNAT family, putative	0.391058	0.0785088
PBANKA_0611900	histidine triad protein, putative	0.848786	0.138297
PBANKA_0612200	conserved Plasmodium protein, unknown function	0.308249	-0.0769733
PBANKA_0612300	conserved Plasmodium protein, unknown function	0.287625	0.01795
PBANKA_0613000	conserved Plasmodium protein, unknown function	0.578128	0.243201
PBANKA_0613200	DNA polymerase alpha catalytic subunit A, putative	0.317188	0.018229
PBANKA_0613300	LITAF-like zinc finger protein, putative	0.540601	0.204881
PBANKA_0613500	conserved Plasmodium protein, unknown function	0.792688	-0.0732873
PBANKA_0613700	RNA-binding protein, putative	0.522377	0.00334172
PBANKA_0614000	conserved protein, unknown function	0.572504	0.215215
PBANKA_0614500	eukaryotic translation initiation factor 3 subunit I, putative	0.553088	0.0304494
PBANKA_0614800	conserved Plasmodium protein, unknown function	0.440784	0.071295
PBANKA_0615000	transcription initiation factor IIE subunit alpha, putative	0.951104	0.64272
PBANKA_0615100	queuine tRNA-ribosyltransferase, putative	0.443369	0.184351
PBANKA_0615200	calcium-dependent protein kinase 4	1.52387	0.00763277
PBANKA_0615400	serine--tRNA ligase, putative	1.93808	-0.0897668
PBANKA_0615600	thioredoxin-like protein	0.96998	-0.467818
PBANKA_0615700	dynein heavy chain, putative	0.560194	0.0560842
PBANKA_0615800	exported serine/threonine protein kinase	0.459317	0.0324481
PBANKA_0616100	prefoldin subunit 3, putative	1.01951	-0.501728
PBANKA_0616500	conserved protein, unknown function	0.674527	-0.146889
PBANKA_0616700	NIMA related kinase 4	0.386792	-0.0284037
PBANKA_0616800	actin-related protein, putative	0.804584	0.554965
PBANKA_0616900	conserved Plasmodium protein, unknown function	0.523131	0.0481209
PBANKA_0617000	LEM3/CDC50 family protein, putative	0.48539	0.0197933
PBANKA_0617100	60S ribosomal protein L11a, putative	0.377622	-0.00725767
PBANKA_0617200	40S ribosomal protein S10, putative	0.704719	0.189223
PBANKA_0617400	conserved Plasmodium protein, unknown function	1.11218	0.439751
PBANKA_0617900	apoptosis-inducing factor, putative	0.280997	-0.00893306
PBANKA_0618200	phosphoinositide-binding protein, putative	0.97878	-0.12186
PBANKA_0618300	Ham1-like protein, putative	0.49655	0.166698
PBANKA_0618400	tetratricopeptide repeat protein, putative	0.894356	0.434671
PBANKA_0618600	conserved protein, unknown function	0.524189	0.0850728
PBANKA_0618900	rhoptry protein, putative	0.945167	-0.139469
PBANKA_0619100	40S ribosomal protein S5, putative	1.90959	-0.365983
PBANKA_0619200	secreted ookinete protein, putative	0.663849	-0.00199736
PBANKA_0619300	conserved Plasmodium protein, unknown function	0.276709	0.0197927
PBANKA_0619500	conserved Plasmodium protein, unknown function	1.30525	0.285953
PBANKA_0619600	protein pelota homolog, putative	0.61804	-0.20121
PBANKA_0619700	rhoptry-associated leucine zipper-like protein 1, putative	1.20211	0.259304
PBANKA_0619900	Obg-like ATPase 1, putative	0.774697	-0.0543603
PBANKA_0620100	U3 small nucleolar RNA-associated protein 7, putative	0.451969	0.175175
PBANKA_0620200	conserved protein, unknown function	0.465442	-0.0447777
PBANKA_0620300	conserved protein, unknown function	0.293912	0.290368
PBANKA_0620700	conserved Plasmodium protein, unknown function	0.456639	-0.564305
PBANKA_0620800	conserved protein, unknown function	1.02523	-0.212741
PBANKA_0620900	conserved Plasmodium protein, unknown function	0.371879	-0.176817
PBANKA_0621300	conserved Plasmodium protein, unknown function	1.18695	0.170906
PBANKA_0621400	RNA-binding protein, putative	0.299093	0.150369
PBANKA_0621500	Rab GTPase activator and protein kinase, putative	0.677516	0.227371
PBANKA_0621600	conserved Plasmodium protein, unknown function	0.536028	-0.165328
PBANKA_0621700	type 2A phosphatase-associated protein 42, putative	0.867029	-0.125413
PBANKA_0621900	mitochondrial import inner membrane translocase subunit TIM14, putative	0.360168	-0.00115452
PBANKA_0622000	conserved Plasmodium protein, unknown function	0.910226	-0.337319
PBANKA_0622200	bromodomain protein 6, putative	0.51396	-0.0813425
PBANKA_0622700	mago nashi protein homologue, putative	0.383508	0.212623
PBANKA_0622800	conserved protein, unknown function	0.417581	0.0787062
PBANKA_0623100	tryptophan-rich protein	0.983691	0.0414943
PBANKA_0623200	lysophospholipase, putative	0.636115	0.312956
PBANKA_0623300	tryptophan-rich protein	0.483739	0.0278067
PBANKA_0623400	fam-a protein	0.51675	-0.0672883
PBANKA_0623500	fam-a protein	0.481984	0.178594
PBANKA_0700700	Plasmodium exported protein, unknown function	0.573146	-0.0873336
PBANKA_0701000	sporozoite and liver stage tryptophan-rich protein, pseudogene	0.411085	-0.278049
PBANKA_0701100	CRA domain-containing protein, putative	0.644803	0.00485099
PBANKA_0701500	prohibitin 1	0.454907	0.235437
PBANKA_0701600	coiled-coil domain-containing protein 124, putative	0.290146	0.103878
PBANKA_0701700	conserved Plasmodium protein, unknown function	0.656797	0.137699
PBANKA_0702000	conserved protein, unknown function	0.627765	-0.0204383
PBANKA_0702200	translation initiation factor eIF-2B subunit alpha, putative	1.54326	0.185552
PBANKA_0702400	conserved protein, unknown function	0.303437	0.278952
PBANKA_0702800	protein disulfide-isomerase, putative	0.956365	0.0636772
PBANKA_0703700	ATP-dependent RNA helicase DBP10, putative	0.69638	-0.333668
PBANKA_0703900	receptor for activated c kinase, putative	0.496753	-0.0881385
PBANKA_0704100	ubiquitin conjugation factor E4 B, putative	0.616978	0.225207
PBANKA_0704200	dehydrodolichyl diphosphate synthetase, putative	0.834145	0.543581
PBANKA_0704500	HECT-like E3 ubiquitin ligase, putative	0.907859	0.11064
PBANKA_0704700	conserved Plasmodium protein, unknown function	1.62904	-0.255533
PBANKA_0705200	ATP synthase-associated protein, putative	0.639945	0.266068
PBANKA_0705500	ankyrin-repeat protein, putative	0.534353	-0.0872856
PBANKA_0705700	conserved Plasmodium protein, unknown function	0.359786	0.126619
PBANKA_0705800	conserved Plasmodium protein, unknown function	0.45251	-0.261332
PBANKA_0706000	Fe-S cluster assembly protein DRE2, putative	0.512834	-0.250594
PBANKA_0706200	nucleoside transporter 2, putative	0.355826	0.0450828
PBANKA_0706400	conserved Plasmodium protein, unknown function	0.314988	0.139621
PBANKA_0706700	dicarboxylate/tricarboxylate carrier, putative	0.670287	0.00276809
PBANKA_0706800	DnaJ protein, putative	0.46389	0.0404396
PBANKA_0707100	inner membrane complex protein 1i	0.70831	-0.826563
PBANKA_0707300	histone acetyltransferase GCN5, putative	0.474425	0.0505152
PBANKA_0707400	RNA-binding protein, putative	0.327864	-0.0842844
PBANKA_0707700	conserved Plasmodium protein, unknown function	0.430323	0.253154
PBANKA_0708000	protein transport protein SEC23, putative	0.346005	0.0825225
PBANKA_0708100	dynein light chain 1	1.69045	-0.250873
PBANKA_0708200	conserved Plasmodium protein, unknown function	0.677256	-0.168861
PBANKA_0709100	60S ribosomal protein L22, putative	0.342932	0.0952639
PBANKA_0709200	polyribonucleotide 5'-hydroxyl-kinase Clp1, putative	0.472362	0.217547
PBANKA_0709300	ribosomal RNA small subunit methyltransferase NEP1, putative	0.294725	-0.514075
PBANKA_0709400	conserved Plasmodium protein, unknown function	1.50716	-0.747035
PBANKA_0709500	ATP-dependent RNA helicase DHX36, putative	0.95382	-0.315832
PBANKA_0709700	protein kinase 1	0.305949	0.0808609
PBANKA_0709800	conserved Plasmodium protein, unknown function	0.421437	0.137645
PBANKA_0710100	2-oxoglutarate dehydrogenase E1 component, putative	1.00919	0.0535256
PBANKA_0710200	conserved protein, unknown function	0.358419	0.366659
PBANKA_0710300	protein transport protein YIF1, putative	0.914561	-0.293758
PBANKA_0710600	phosphatidylglycerophosphate synthase, putative	0.367466	0.1686
PBANKA_0710800	Snf2-related CBP activator, putative	0.599496	0.383102
PBANKA_0710900	U6 snRNA-associated Sm-like protein LSm3, putative	0.319539	0.646487
PBANKA_0711000	conserved Plasmodium protein, unknown function	0.511361	0.105828
PBANKA_0711200	conserved protein, unknown function	0.29735	-0.0085976
PBANKA_0711300	conserved protein, unknown function	0.482426	0.182929
PBANKA_0711800	conserved Plasmodium protein, unknown function	0.394544	0.30674
PBANKA_0711900	heat shock protein 70	3.85889	-0.0767284
PBANKA_0712000	U3 small nucleolar ribonucleoprotein protein IMP4, putative	0.491228	-0.0436099
PBANKA_0712100	DNA helicase, putative	0.790195	-0.0809998
PBANKA_0712300	zinc finger protein, putative	0.648392	0.482729
PBANKA_0712400	rRNA-processing protein FCF1, putative	0.41171	0.193161
PBANKA_0712600	14-3-3 protein	0.470599	0.227485
PBANKA_0712800	U4/U6.U5 small nuclear ribonucleoprotein, putative	0.444969	-0.361443
PBANKA_0712900	high mobility group protein B2	0.492605	-0.0131111
PBANKA_0713100	rhoptry neck protein 5	0.403984	0.0868017
PBANKA_0713300	histidine triad nucleotide-binding protein 1, putative	1.54326	-0.77108
PBANKA_0713900	adenylate kinase 2, putative	0.457902	-0.0207519
PBANKA_0714000	meiotic recombination protein DMC1	0.749317	-0.501202
PBANKA_0714200	chaperone protein ClpB1, putative	0.336487	0.102154
PBANKA_0714600	vacuolar protein sorting-associated protein 2, putative	0.711482	0.172082
PBANKA_0714800	ribosome assembly protein RRB1, putative	0.396698	-0.0491633
PBANKA_0715000	vacuolar protein sorting-associated protein 9, putative	1.17924	0.21195
PBANKA_0715200	eukaryotic translation initiation factor 3 subunit G, putative	0.290031	0.119454
PBANKA_0715300	conserved Plasmodium protein, unknown function	0.82344	0.52119
PBANKA_0715400	ATP synthase-associated protein, putative	0.32	-0.333244
PBANKA_0715500	phosphoglucomutase-2	0.280137	0.154894
PBANKA_0715600	26S protease regulatory subunit 6B, putative	0.64265	0.0880959
PBANKA_0715700	lysine decarboxylase-like protein, putative	0.353583	0.0134506
PBANKA_0715900	ubiquitin carboxyl-terminal hydrolase 13, putative	0.496171	-0.0180968
PBANKA_0716000	structural maintenance of chromosomes protein 3, putative	1.97607	-0.0600837
PBANKA_0716500	RNA-binding protein, putative	0.280157	-0.026967
PBANKA_0716600	acylated pleckstrin-homology domain-containing protein, putative	0.530093	-0.109987
PBANKA_0716900	armadillo-domain containing rhoptry protein, putative	0.904112	0.822787
PBANKA_0717000	arsenical pump-driving ATPase, putative	0.484363	-0.0395865
PBANKA_0717200	conserved Plasmodium protein, unknown function	0.523381	0.00243518
PBANKA_0717300	cdc2-related protein kinase 3	0.574203	0.285327
PBANKA_0717400	coatomer subunit zeta, putative	0.859108	-0.576342
PBANKA_0717500	nuclear cap-binding protein subunit 2, putative	0.529533	-0.479882
PBANKA_0717600	GTP:AMP phosphotransferase, putative	0.537125	0.106391
PBANKA_0717800	60S ribosomal protein L15, putative	0.520691	-0.183798
PBANKA_0718200	conserved protein, unknown function	0.60004	0.286574
PBANKA_0718400	histone acetyltransferase, putative	0.511125	0.0286584
PBANKA_0718800	small GTP-binding protein sar1, putative	1.1307	-0.19724
PBANKA_0718900	conserved Plasmodium protein, unknown function	1.15602	0.575315
PBANKA_0719100	conserved Plasmodium protein, unknown function	0.356404	0.00314794
PBANKA_0719300	bifunctional dihydrofolate reductase-thymidylate synthase, putative	0.973528	0.0216357
PBANKA_0719400	LETM1-like protein, putative	1.17946	-0.175106
PBANKA_0719500	conserved Plasmodium protein, unknown function	0.592065	-0.645588
PBANKA_0719600	memo-like protein	0.89325	-0.148622
PBANKA_0719700	conserved Plasmodium protein, unknown function	0.918912	0.00471573
PBANKA_0720000	conserved Plasmodium protein, unknown function	0.548094	-0.0414883
PBANKA_0720100	conserved Plasmodium protein, unknown function	0.377195	0.077028
PBANKA_0720200	protein SOC1	0.401096	0.064987
PBANKA_0720300	eukaryotic translation initiation factor 3 subunit M, putative	0.295729	0.0838758
PBANKA_0720600	trafficking protein particle complex subunit 3, putative	0.39812	0.181588
PBANKA_0721100	conserved Plasmodium protein, unknown function	0.369595	-0.0125977
PBANKA_0721500	conserved Plasmodium protein, unknown function	0.408679	0.145788
PBANKA_0721700	ran-specific GTPase-activating protein 1, putative	0.310371	0.169818
PBANKA_0721900	60S ribosomal protein L7ae/L30e, putative	0.592867	-0.196736
PBANKA_0722600	fam-b protein	0.369523	-0.0595497
PBANKA_0800300	conserved Plasmodium protein, unknown function	0.467085	0.105955
PBANKA_0800400	conserved Plasmodium protein, unknown function	0.273559	-0.00642825
PBANKA_0800700	conserved Plasmodium protein, unknown function	0.793075	0.28199
PBANKA_0800800	cytosolic iron-sulfur assembly component 2, putative	0.415195	0.0707594
PBANKA_0801200	erythrocyte membrane-associated antigen, putative	0.730729	0.0165248
PBANKA_0801400	conserved protein, unknown function	1.0996	0.313941
PBANKA_0801500	conserved Plasmodium protein, unknown function	0.958467	-0.128335
PBANKA_0801600	conserved Plasmodium protein, unknown function	1.01965	0.282112
PBANKA_0801700	conserved Plasmodium protein, unknown function	0.454774	0.193009
PBANKA_0801900	methyltransferase, putative	0.271869	-0.0737698
PBANKA_0802000	conserved Plasmodium protein, unknown function	0.532091	-0.862689
PBANKA_0802100	phosphoinositide-binding protein, putative	0.673564	0.213577
PBANKA_0802200	serine/threonine protein kinase, putative	0.545948	-0.426643
PBANKA_0802300	HECT-type E3 ubiquitin ligase UT, putative	0.346418	0.047699
PBANKA_0802700	mRNA cap guanine-N7 methyltransferase, putative	0.812514	-0.274115
PBANKA_0802800	conserved Plasmodium protein, unknown function	0.840262	0.39398
PBANKA_0803000	origin recognition complex subunit 2, putative	0.550414	0.183121
PBANKA_0803100	DNA replication licensing factor MCM7, putative	0.425304	0.000289972
PBANKA_0803200	inositol-phosphate phosphatase, putative	0.550792	0.0620901
PBANKA_0803400	40S ribosomal protein S29, putative	0.506518	0.154296
PBANKA_0803600	importin-7, putative	0.360213	0.0886785
PBANKA_0804000	60S ribosomal protein L37, putative	0.417658	-0.310192
PBANKA_0804100	conserved Plasmodium protein, unknown function	0.670287	0.171496
PBANKA_0804300	DNA mismatch repair protein MSH2	0.28824	0.00397306
PBANKA_0804400	conserved Plasmodium protein, unknown function	0.52152	0.114748
PBANKA_0804500	rhoptry-associated membrane antigen, putative	0.607306	-0.345334
PBANKA_0804600	AAA family ATPase, putative	0.73184	-0.0640068
PBANKA_0804700	conserved Plasmodium protein, unknown function	0.624635	-0.105786
PBANKA_0804800	mediator of RNA polymerase II transcription subunit 10, putative	0.809676	0.283953
PBANKA_0804900	E3 ubiquitin-protein ligase, putative	0.450427	0.0651003
PBANKA_0805100	ribosomal protein S8e, putative	0.349851	-0.227042
PBANKA_0805200	cytoskeleton associated protein, putative	0.279747	0.0311137
PBANKA_0805500	conserved Plasmodium protein, unknown function	0.743713	0.065265
PBANKA_0805600	EKC/KEOPS complex subunit BUD32, putative	0.366056	0.218038
PBANKA_0805700	heat shock protein 90, putative	4.73518	-0.194552
PBANKA_0805800	RNA-binding protein, putative	0.366083	0.338373
PBANKA_0805900	kinesin-8X	0.844737	0.172745
PBANKA_0806100	CCR4 domain-containing protein 4, putative	0.425537	0.150439
PBANKA_0806200	E3 ubiquitin-protein ligase RBX1, putative	0.505469	-0.221846
PBANKA_0806300	P-type ATPase, putative	0.455155	0.209211
PBANKA_0806400	conserved protein, unknown function	0.427421	0.286898
PBANKA_0806700	conserved Plasmodium protein, unknown function	0.444436	0.178765
PBANKA_0806800	coiled-coil domain-containing protein CCDC148/CCDC112, putative	0.514317	0.234315
PBANKA_0806900	conserved Plasmodium protein, unknown function	1.22895	0.406849
PBANKA_0807000	DNA-directed RNA polymerase II subunit RPB1, putative	0.508006	0.0215717
PBANKA_0807100	stomatin-like protein	0.834946	0.312721
PBANKA_0807200	conserved Plasmodium protein, unknown function	0.552103	-0.861613
PBANKA_0807400	26S proteasome non-ATPase regulatory subunit 9, putative	0.575849	0.0968257
PBANKA_0807500	conserved Plasmodium protein, unknown function	0.914561	-0.0134386
PBANKA_0807600	40S ribosomal protein S11, putative	0.652619	-0.104838
PBANKA_0807700	kinesin-5, putative	0.441654	-0.497713
PBANKA_0807800	DNA replication complex GINS protein, putative	0.339774	0.564565
PBANKA_0807900	conserved Plasmodium protein, unknown function	0.339573	0.101681
PBANKA_0808000	cdc2-related protein kinase 4, putative	0.635724	-0.07556
PBANKA_0808200	proteasome subunit alpha type-3, putative	0.414536	0.201599
PBANKA_0808300	E3 ubiquitin-protein ligase, putative	0.272057	0.00830767
PBANKA_0808420	tubulin-specific chaperone, putative	0.484609	-0.0509637
PBANKA_0808700	GTPase-activating protein, putative	0.6983	-0.235637
PBANKA_0808800	prefoldin-like protein, putative	1.03087	0.234553
PBANKA_0808900	ATP-dependent protease ATPase subunit ClpY, putative	0.622663	-0.0610999
PBANKA_0809000	translation initiation factor SUI1, putative	0.851589	-0.0443439
PBANKA_0809100	proteasome activator 28, putative	1.11598	-0.0338916
PBANKA_0809400	plasma membrane protein 1	0.588451	-0.04533
PBANKA_0810000	mitochondrial carrier protein, putative	0.336697	0.0943847
PBANKA_0810200	conserved Plasmodium protein, unknown function	0.502804	0.190406
PBANKA_0810600	exoribonuclease, putative	0.823486	0.106065
PBANKA_0810800	conserved protein, unknown function	0.460629	0.280458
PBANKA_0810900	FHA domain protein, putative	0.711482	0.292916
PBANKA_0811000	small nuclear ribonucleoprotein Sm D3, putative	0.476183	-0.129894
PBANKA_0811100	helicase SKI2W, putative	0.35878	0.0465707
PBANKA_0811300	exportin-7, putative	0.276414	-0.000171129
PBANKA_0811600	selenide water dikinase, putative	0.292003	0.111191
PBANKA_0811700	SNARE protein, putative	0.93347	0.415608
PBANKA_0811800	actin-like protein, putative	0.486848	0.411245
PBANKA_0811900	cytosolic Fe-S cluster assembly factor NBP35, putative	0.77094	0.205723
PBANKA_0812000	DNA primase large subunit, putative	0.39456	-0.0324285
PBANKA_0813000	inhibitor of cysteine proteases	0.446447	-0.044587
PBANKA_0813200	zinc finger protein, putative	0.306162	-0.100386
PBANKA_0813400	alkaline phosphatase, putative	0.571799	-0.071417
PBANKA_0813500	SAP domain-containing protein, putative	0.362282	-0.0949661
PBANKA_0813600	conserved Plasmodium protein, unknown function	0.478474	-0.102562
PBANKA_0813800	tRNA (adenine(58)-N(1))-methyltransferase non-catalytic subunit TRM6, putative	0.415712	0.305031
PBANKA_0813900	26S proteasome regulatory subunit RPN8, putative	0.749514	0.136416
PBANKA_0814000	conserved protein, unknown function	0.323018	-0.0556247
PBANKA_0814200	elongation factor 1-beta, putative	0.492129	-0.000224986
PBANKA_0814300	conserved protein, unknown function	0.419041	-0.202775
PBANKA_0814400	conserved Plasmodium protein, unknown function	0.372696	-0.766521
PBANKA_0814600	conserved Plasmodium protein, unknown function	1.16025	-0.370891
PBANKA_0815200	phospholipid or glycerol acyltransferase, putative	0.416567	0.0762227
PBANKA_0815300	met-10+ like protein, putative	0.826416	0.36555
PBANKA_0815600	transcription elongation factor 1, putative	0.537833	-0.10574
PBANKA_0815700	major facilitator superfamily-related transporter, putative	0.402932	0.248
PBANKA_0815900	BSD-domain protein, putative	0.308249	0.00596142
PBANKA_0816000	type II NADH:ubiquinone oxidoreductase	0.776033	-0.254595
PBANKA_0816100	SUMO-conjugating enzyme UBC9, putative	0.575203	0.0389644
PBANKA_0816200	ribonuclease H2 subunit C, putative	1.02241	0.141829
PBANKA_0816400	ATP-dependent 6-phosphofructokinase, putative	1.40406	-0.0396996
PBANKA_0816700	cytochrome c oxidase subunit ApiCOX30, putative	0.504617	-0.0908352
PBANKA_0817000	major facilitator superfamily domain-containing protein, putative	0.730729	-0.193337
PBANKA_0817100	thioredoxin 3, putative	0.773943	2.01354
PBANKA_0817400	conserved Plasmodium protein, unknown function	0.620242	0.976814
PBANKA_0817700	RNA-binding protein musashi, putative	0.537099	0.127515
PBANKA_0818000	merozoite organizing protein, putative	0.494363	0.00421027
PBANKA_0818200	conserved protein, unknown function	0.982834	0.683013
PBANKA_0818500	conserved protein, unknown function	2.05826	-0.222242
PBANKA_0818600	pre-mRNA-splicing factor ATP-dependent RNA helicase PRP43, putative	0.361608	0.218479
PBANKA_0818800	conserved Plasmodium protein, unknown function	0.523332	0.125479
PBANKA_0818900	endoplasmic reticulum chaperone BiP, putative	0.318094	0.0462439
PBANKA_0819000	glideosome-associated protein 50, putative	0.301576	0.153441
PBANKA_0819100	cytochrome b5, putative	0.42563	-0.669297
PBANKA_0819300	eukaryotic translation initiation factor 3 subunit F, putative	0.383132	0.0517155
PBANKA_0819400	conserved Plasmodium protein, unknown function	0.316919	0.14562
PBANKA_0819500	ATP-dependent DNA helicase Q1, putative	0.644442	0.225624
PBANKA_0819800	gamma-glutamylcysteine synthetase	0.841331	-0.175236
PBANKA_0819900	nucleosome assembly protein	0.289227	0.197279
PBANKA_0820000	DnaJ protein, putative	0.356111	0.0917005
PBANKA_0820300	protein disulfide-isomerase PDI-Trans	0.504779	0.13736
PBANKA_0820600	pyridoxal phosphate homeostasis protein, putative	0.646884	-0.182977
PBANKA_0820700	TLD domain-containing protein	0.459916	0.0541389
PBANKA_0821600	CRAL/TRIO domain-containing protein, putative	0.479587	-0.148597
PBANKA_0821700	inosine-5'-monophosphate dehydrogenase, putative	0.557203	0.0348401
PBANKA_0821800	U4/U6 snRNA-associated-splicing factor, putative	0.293708	0.121931
PBANKA_0821900	ubiquitin-conjugating enzyme E2, putative	0.338863	-0.731433
PBANKA_0822700	ribosome production factor 1, putative	0.61804	0.494511
PBANKA_0822800	conserved Plasmodium protein, unknown function	0.609085	0.28542
PBANKA_0822900	dynein intermediate chain, putative	0.390229	-0.00668997
PBANKA_0823000	ubiquitin-like protein, putative	0.574203	0.0285927
PBANKA_0823100	S-adenosylmethionine synthetase, putative	1.18541	-0.136233
PBANKA_0823300	para-aminobenzoic acid synthetase, putative	0.406444	0.179777
PBANKA_0823400	phosphoglycerate kinase, putative	1.04258	-0.0809266
PBANKA_0823500	glutamine synthetase, putative	0.5307	0.000165069
PBANKA_0823600	pre-mRNA-splicing factor 18, putative	0.537099	0.210701
PBANKA_0823700	conserved Plasmodium protein, unknown function	0.551013	-0.226285
PBANKA_0823900	DNA-directed RNA polymerase II subunit RPB3, putative	1.10294	0.352605
PBANKA_0824400	cyclin-dependent kinases regulatory subunit, putative	0.548265	-0.0333478
PBANKA_0824500	lipoate-protein ligase 2	0.275803	0.029711
PBANKA_0824600	conserved protein, unknown function	1.00676	0.416362
PBANKA_0824700	thioredoxin reductase, putative	1.04234	-0.165512
PBANKA_0824800	polyadenylate-binding protein 2, putative	0.901734	-0.0310395
PBANKA_0825000	conserved Plasmodium protein, unknown function	0.321494	0.105476
PBANKA_0825200	thiamine pyrophosphokinase, putative	1.3898	0.614885
PBANKA_0825600	splicing factor 3A subunit 3, putative	0.428664	0.114435
PBANKA_0825800	conserved Plasmodium protein, unknown function	1.25483	0.630905
PBANKA_0826200	protein phosphatase-beta, putative	0.329713	0.118732
PBANKA_0826500	histone deacetylase 1, putative	0.625178	-0.0332471
PBANKA_0826600	regulator of nonsense transcripts 2, putative	0.907001	0.888205
PBANKA_0826700	parasitophorous vacuolar protein 5	0.834695	0.252873
PBANKA_0826900	protein kinase, putative	0.383508	0.0430544
PBANKA_0827000	conserved Plasmodium protein, unknown function	0.440359	0.225811
PBANKA_0827100	protein kinase, putative	0.850278	-0.117922
PBANKA_0827200	monocarboxylate transporter, putative	1.09461	0.329113
PBANKA_0827500	glutamine-dependent NAD(+) synthetase, putative	0.933124	0.0591616
PBANKA_0827700	replication termination factor, putative	0.444969	-0.0419939
PBANKA_0827900	conserved protein, unknown function	1.03206	-0.470968
PBANKA_0828000	zinc finger protein, putative	1.83256	-0.21913
PBANKA_0828100	fumarate hydratase, putative	1.02989	0.0934875
PBANKA_0828200	conserved Plasmodium protein, unknown function	0.41171	0.108286
PBANKA_0828400	RNA-binding protein, putative	0.274673	-0.0751753
PBANKA_0828500	serine/threonine protein phosphatase 4	0.704249	0.0965858
PBANKA_0828600	cytochrome c oxidase subunit 5B, putative	0.309918	0.29068
PBANKA_0828700	phosphatidylserine decarboxylase, putative	0.383508	0.161118
PBANKA_0828900	conserved Plasmodium protein, unknown function	0.537099	0.0711764
PBANKA_0829100	conserved Plasmodium protein, unknown function	0.51675	-0.194984
PBANKA_0829700	guanylate kinase, putative	0.292016	-0.0398355
PBANKA_0829800	transcription initiation factor TFIID subunit 7, putative	0.526875	-0.302121
PBANKA_0830000	RNA-binding protein, putative	1.83256	-0.314208
PBANKA_0830200	high molecular weight rhoptry protein 2	0.857656	-0.0313105
PBANKA_0830300	CH domain-containing protein, putative	0.439023	0.397161
PBANKA_0830450	conserved Plasmodium protein, unknown function	0.871125	0.367225
PBANKA_0830600	conserved Plasmodium protein, unknown function	0.474425	0.27446
PBANKA_0830900	leucine-rich repeat protein	0.599753	0.0927022
PBANKA_0831000	merozoite surface protein 1	0.553501	0.0564183
PBANKA_0831200	diacylglycerol kinase, putative	1.01886	0.316009
PBANKA_0831300	peptidyl-prolyl cis-trans isomerase, putative	0.32861	-0.433138
PBANKA_0831500	conserved Plasmodium protein, unknown function	0.487015	-0.465184
PBANKA_0831800	elongation factor Tu, putative	1.36416	-0.274533
PBANKA_0831900	nucleolar protein Nop52, putative	0.308878	-0.0233843
PBANKA_0832200	PUB domain-containing protein, putative	0.305733	-0.0247717
PBANKA_0832400	conserved protein, unknown function	0.272782	-0.137926
PBANKA_0832600	proteasome subunit beta type-6, putative	0.792688	-0.33346
PBANKA_0832700	adenylate kinase-like protein 2, putative	0.487015	0.0707008
PBANKA_0833000	profilin	1.09293	-0.332654
PBANKA_0833100	M18 aspartyl aminopeptidase, putative	0.878906	-0.168189
PBANKA_0833600	importin alpha re-exporter, putative	0.572206	0.150597
PBANKA_0833700	conserved Plasmodium protein, unknown function	0.298967	0.00919691
PBANKA_0833800	CSTF domain-containing protein, putative	0.624333	-0.12194
PBANKA_0834000	calcyclin-binding protein, putative	0.313413	-0.0417282
PBANKA_0834300	gamma-tubulin complex component, putative	0.292352	0.122407
PBANKA_0834400	mitochondrial-processing peptidase subunit beta, putative	1.0268	-0.00740231
PBANKA_0834600	tubulin delta chain, putative	0.924961	0.122575
PBANKA_0834900	TFIIH basal transcription factor complex helicase XPD subunit, putative	1.50916	0.582084
PBANKA_0835100	ATP synthase-associated protein, putative	1.1538	0.183477
PBANKA_0835300	V-type proton ATPase subunit E, putative	0.628759	-0.0319616
PBANKA_0835600	cAMP-dependent protein kinase catalytic subunit, putative	0.681019	0.0570339
PBANKA_0836000	vacuolar protein sorting-associated protein 33, putative	0.339439	-0.0854368
PBANKA_0836200	conserved Plasmodium protein, unknown function	0.37236	0.154896
PBANKA_0836300	cytoadherence linked asexual protein 9	1.93296	0.350413
PBANKA_0836700	fam-a protein	0.902267	0.426053
PBANKA_0836800	erythrocyte membrane associated protein 1	0.462552	0.0656243
PBANKA_0836900	PIR protein	0.992763	0.59663
PBANKA_0901000	fam-a protein	0.494059	-0.171944
PBANKA_0901100	serine/threonine protein kinase, putative	0.350143	-0.0597332
PBANKA_0901200	peroxisome assembly protein 22, putative	0.38818	-0.0151391
PBANKA_0902000	dynein light chain, putative	0.663153	-0.16996
PBANKA_0902300	conserved Plasmodium protein, unknown function	0.279874	-0.044603
PBANKA_0902400	kinesin-X4, putative	0.290337	0.119795
PBANKA_0902600	leucine-rich repeat protein	0.368512	-0.168203
PBANKA_0903000	ribosome assembly protein 4, putative	0.407145	-0.398771
PBANKA_0903200	conserved Plasmodium protein, unknown function	0.436282	0.183679
PBANKA_0903600	dynamin-like protein, putative	0.377217	0.0007076
PBANKA_0903700	cysteine-rich PDZ-binding protein, putative	0.506728	0.320451
PBANKA_0903900	coatomer subunit gamma, putative	0.888743	0.123266
PBANKA_0904100	ras-related protein Rab-6	0.59486	0.0331503
PBANKA_0904400	transcription initiation factor IIF subunit beta, putative	0.851415	0.206686
PBANKA_0904500	SUMO-activating enzyme subunit 1, putative	0.771021	-0.0359282
PBANKA_0904800	conserved Plasmodium protein, unknown function	0.288509	0.229185
PBANKA_0905000	40S ribosomal protein S21, putative	0.456639	-0.193112
PBANKA_0905100	ATP-dependent (S)-NAD(P)H-hydrate dehydratase, putative	0.313665	-0.134532
PBANKA_0905300	conserved Plasmodium protein, unknown function	0.29012	0.148625
PBANKA_0905400	conserved Plasmodium protein, unknown function	0.572754	0.268424
PBANKA_0905500	conserved Plasmodium protein, unknown function	0.323194	0.0448374
PBANKA_0905600	translation initiation factor eIF-1A, putative	0.571513	0.146498
PBANKA_0905700	DNA-directed RNA polymerases I and III subunit RPAC1, putative	0.957238	-0.160243
PBANKA_0905800	DnaJ protein, putative	0.275969	-0.0308547
PBANKA_0906000	alpha/beta hydrolase, putative	0.948358	-0.178428
PBANKA_0906200	ATP synthase-associated protein, putative	0.918403	0.281913
PBANKA_0906300	methyltransferase, putative	0.765774	0.258703
PBANKA_0906400	60S ribosomal protein L35ae, putative	0.749232	0.283437
PBANKA_0906500	60S ribosomal protein L28, putative	0.601555	-0.0331633
PBANKA_0906600	coproporphyrinogen-III oxidase, putative	0.615884	-0.431527
PBANKA_0906700	conserved Plasmodium protein, unknown function	1.47534	0.270113
PBANKA_0906900	conserved Plasmodium protein, unknown function	0.756394	-0.00773827
PBANKA_0907200	EELM2 domain-containing protein, putative	0.366083	0.126363
PBANKA_0907300	OTU domain-containing protein, putative	0.492943	-0.130463
PBANKA_0907400	dolichol-phosphate mannosyltransferase, putative	0.361548	0.0882217
PBANKA_0907500	conserved Plasmodium protein, unknown function	0.611714	0.0266392
PBANKA_0907700	conserved protein, unknown function	1.12675	0.230569
PBANKA_0907800	ATP synthase-associated protein, putative	0.730729	0.382594
PBANKA_0908000	conserved Plasmodium protein, unknown function	0.522377	0.416409
PBANKA_0908500	myosin K	0.303418	-0.00483193
PBANKA_0908800	conserved Plasmodium protein, unknown function	0.82344	-0.0176529
PBANKA_0908900	V-type proton ATPase subunit F, putative	0.544607	0.265832
PBANKA_0909100	ER membrane protein complex subunit 8, putative	0.373084	0.0834326
PBANKA_0909200	conserved Plasmodium protein, unknown function	1.18211	0.557996
PBANKA_0909500	AAA family ATPase, putative	0.623152	0.254018
PBANKA_0909600	AP2 domain transcription factor, putative	0.345433	0.180541
PBANKA_0909700	VPS9 domain-containing protein, putative	0.425713	0.448712
PBANKA_0909900	WD repeat-containing protein, putative	0.354375	-0.196979
PBANKA_0910000	protein KIC5, putative	0.654215	0.170601
PBANKA_0910100	beta-catenin-like protein 1, putative	0.58172	-0.0274632
PBANKA_0910200	protein phosphatase PPM2	1.64901	-0.017409
PBANKA_0910300	guanylyl cyclase alpha, putative	0.358934	0.110583
PBANKA_0910600	ubiquitin-related modifier 1, putative	0.326786	-0.628437
PBANKA_0910700	conserved Plasmodium protein, unknown function	0.394496	0.1433
PBANKA_0910800	conserved Plasmodium protein, unknown function	0.484026	0.0265777
PBANKA_0911000	calcium-binding protein, putative	0.494037	0.162648
PBANKA_0911100	conserved Plasmodium protein, unknown function	0.588443	0.0940648
PBANKA_0911300	UVB-resistance protein UVR8 homologue, putative	0.461576	-0.115569
PBANKA_0911400	CLPTM1 domain-containing protein, putative	0.467901	0.00768043
PBANKA_0911700	subtilisin-like protease 2	0.319398	0.00318509
PBANKA_0911800	DnaJ protein, putative	0.432583	0.198115
PBANKA_0912000	conserved Plasmodium protein, unknown function	0.294406	-0.0107995
PBANKA_0912100	casein kinase 1, putative	0.60001	0.0524571
PBANKA_0912200	signal recognition particle subunit SRP72, putative	0.740927	-0.0191475
PBANKA_0912300	tudor staphylococcal nuclease, putative	0.514317	-0.0293398
PBANKA_0912600	conserved Plasmodium protein, unknown function	0.375337	-0.139394
PBANKA_0912700	3-oxo-5-alpha-steroid 4-dehydrogenase, putative	0.298249	0.348661
PBANKA_0913000	condensin-2 complex subunit D3, putative	0.392827	0.18885
PBANKA_0913300	regulator of chromosome condensation, putative	0.395811	0.0788329
PBANKA_0913400	protein phosphatase PPM8	0.680707	-0.0596462
PBANKA_0913600	conserved Plasmodium protein, unknown function	1.37029	0.397529
PBANKA_0913700	coatomer subunit delta, putative	0.381808	0.104429
PBANKA_0913800	DNA-directed RNA polymerase I subunit RPA2, putative	0.736181	0.131337
PBANKA_0914200	conserved Plasmodium protein, unknown function	1.1143	0.262887
PBANKA_0914300	protein disulfide-isomerase, putative	0.412787	0.0747986
PBANKA_0914400	heat shock protein 70, putative	0.822405	0.0857892
PBANKA_0914500	conserved Plasmodium protein, unknown function	0.383505	0.205216
PBANKA_0914600	RNA (uracil-5-)methyltransferase, putative	0.296332	0.00207326
PBANKA_0914700	FHA domain-containing protein, putative	0.960647	0.265503
PBANKA_0915000	apical membrane antigen 1	0.52152	0.0559257
PBANKA_0915200	conserved Plasmodium protein, unknown function	1.0461	0.409422
PBANKA_0915600	aquaglyceroporin	0.289631	0.0251062
PBANKA_0915800	pre-mRNA-splicing factor 38A, putative	0.814936	0.237562
PBANKA_0916100	nucleic acid binding protein, putative	1.00172	-0.108816
PBANKA_0916200	T-complex protein 1 subunit alpha, putative	0.303566	0.0869973
PBANKA_0916400	ubiquitin-like protein, putative	0.502968	0.129995
PBANKA_0917000	conserved Plasmodium protein, unknown function	0.771674	-0.125597
PBANKA_0917400	armadillo repeat protein PF16	0.367206	0.00461527
PBANKA_0917500	structural maintenance of chromosomes protein 1, putative	2.04295	-0.00622557
PBANKA_0917800	conserved oligomeric Golgi complex subunit 2, putative	0.416136	-0.249975
PBANKA_0917900	26S protease regulatory subunit 6A, putative	0.380551	0.104823
PBANKA_0918000	60S acidic ribosomal protein P0, putative	1.74302	-0.227103
PBANKA_0918100	60S ribosomal protein L38, putative	0.731748	-0.197506
PBANKA_0918200	phosphoacetylglucosamine mutase, putative	0.692217	-0.813192
PBANKA_0918300	major facilitator superfamily-related transporter, putative	0.440953	0.0850194
PBANKA_0918600	phosphatidylinositol-4-phosphate 5-kinase, putative	0.482569	0.116465
PBANKA_0918800	rRNA (cytosine-C(5))-methyltransferase, putative	0.711549	0.163586
PBANKA_0919000	26S proteasome regulatory subunit RPN7, putative	0.498451	0.00720679
PBANKA_0919100	parasitophorous vacuolar protein 1	1.26511	-0.285005
PBANKA_0919200	fam-d protein	0.674527	-0.00268433
PBANKA_0919300	spermidine synthase, putative	0.367212	0.0250838
PBANKA_0919600	CCR4-NOT transcription complex subunit 2, putative	0.90068	-0.0316745
PBANKA_0919700	Fe-S cluster assembly protein, putative	0.456405	-0.333998
PBANKA_0919800	bifunctional farnesyl/geranylgeranyl diphosphate synthase, putative	0.559638	0.210572
PBANKA_0919900	ATP-dependent 6-phosphofructokinase, putative	0.662982	0.01385
PBANKA_0920000	multiprotein-bridging factor 1, putative	0.463669	0.0712249
PBANKA_0920100	prefoldin subunit 5, putative	0.366443	0.130212
PBANKA_0920400	conserved Plasmodium protein, unknown function	0.429551	0.124382
PBANKA_0920800	CRAL/TRIO domain-containing protein, putative	1.30452	-0.0849279
PBANKA_0920900	protein disulfide-isomerase, putative	0.384292	-0.0396485
PBANKA_0921100	tRNA (guanine-N(7)-)-methyltransferase, putative	0.575203	-0.15733
PBANKA_0921300	deoxyuridine 5'-triphosphate nucleotidohydrolase, putative	0.43151	-0.0741209
PBANKA_0921400	protein phosphatase, putative	0.571513	-0.169719
PBANKA_0921500	small nuclear ribonucleoprotein F, putative	0.546007	-0.00975607
PBANKA_0921600	alternative splicing factor SR-MG	0.461128	0.287994
PBANKA_0921800	steryl ester hydrolase, putative	0.674657	0.242961
PBANKA_0921900	WD repeat-containing protein, putative	0.567755	0.292596
PBANKA_0922100	40S ribosomal protein S18, putative	2.44392	-0.760945
PBANKA_0922200	autophagy-related protein 7, putative	1.12788	0.195828
PBANKA_0922300	threonine--tRNA ligase, putative	0.279817	-0.0882932
PBANKA_0922400	XTBD domain-containing protein, putative	0.280167	-0.231319
PBANKA_0922500	kelch domain-containing protein, putative	0.473571	-0.0872813
PBANKA_0922700	conserved protein, unknown function	0.503676	0.134259
PBANKA_0922800	small nuclear ribonucleoprotein Sm D1, putative	0.449786	-0.0248358
PBANKA_0922900	mitochondrial import inner membrane translocase subunit TIM44, putative	0.437187	0.279829
PBANKA_0923200	ATP synthase F0 subunit b-like protein, putative	0.574203	0.0073872
PBANKA_0923400	60S ribosomal protein L35, putative	0.730289	-0.41384
PBANKA_0923500	ribosome biogenesis regulatory protein, putative	0.355605	0.0712542
PBANKA_0923600	GrpE protein homolog, mitochondrial, putative	0.592409	0.129538
PBANKA_0923700	ethanolamine kinase, putative	0.304542	-0.069938
PBANKA_0924000	conserved protein, unknown function	1.25383	0.187657
PBANKA_0924100	thioredoxin-like protein, putative	0.351208	0.0511752
PBANKA_0924200	BEACH domain-containing protein, putative	0.408423	0.339563
PBANKA_0924300	endoplasmic reticulum oxidoreductin, putative	0.29758	-0.0223166
PBANKA_0924400	13 kDa ribonucleoprotein-associated protein, putative	0.428919	-0.0307088
PBANKA_0924800	golgi protein 2	0.538158	-0.00499149
PBANKA_0924900	eukaryotic peptide chain release factor GTP-binding subunit, putative	1.33871	-0.108937
PBANKA_0925100	leucine-rich repeat protein	0.671872	0.202708
PBANKA_0925200	calcium-dependent protein kinase 7	0.278909	0.107862
PBANKA_0925400	dynein heavy chain, putative	0.60001	0.00490854
PBANKA_0925600	conserved Plasmodium protein, unknown function	0.299789	0.114348
PBANKA_0925700	conserved Plasmodium protein, unknown function	0.771823	0.107214
PBANKA_0925800	protein KIC10, putative	0.975441	-1.2359
PBANKA_0925900	conserved Plasmodium protein, unknown function	0.473566	0.301823
PBANKA_0926000	conserved Plasmodium protein, unknown function	0.443478	1.00068
PBANKA_0926200	GPI transamidase component GPI16	0.999596	0.344892
PBANKA_0926400	serine/threonine protein kinase, putative	0.697719	-0.200562
PBANKA_0926600	protein GCN20, putative	0.621949	0.00202753
PBANKA_0926700	exported protein 1	0.731553	0.188092
PBANKA_0926900	WD repeat-containing protein, putative	0.289867	0.149115
PBANKA_0927100	conserved protein, unknown function	0.386347	0.0827008
PBANKA_0927200	conserved protein, unknown function	1.39808	0.236356
PBANKA_0927700	DDRGK domain-containing protein, putative	0.550122	0.0487093
PBANKA_0927800	tRNA nucleotidyltransferase, putative	0.65958	-0.0494129
PBANKA_0928100	phosphoglycerate mutase, putative	0.487015	-0.120543
PBANKA_0928200	conserved protein, unknown function	0.47026	-0.055402
PBANKA_0928300	protein transport protein SEC16, putative	0.338747	0.101197
PBANKA_0928500	ATP-dependent zinc metalloprotease FTSH, putative	0.834666	0.261622
PBANKA_0928600	AP-4 complex subunit mu, putative	0.901365	0.1191
PBANKA_0928700	ubiquitin-protein ligase, putative	0.63457	0.317346
PBANKA_0928800	splicing factor U2AF small subunit, putative	0.410509	-0.636605
PBANKA_0929000	tRNA m(1)G methyltransferase, putative	0.346418	0.862784
PBANKA_0929100	acyl-CoA-binding protein, putative	0.313439	-0.0411302
PBANKA_0929200	conserved protein, unknown function	0.608983	0.380295
PBANKA_0929300	actin-related protein 2/3 complex subunit 1, putative	1.33022	0.315121
PBANKA_0929600	nucleolar protein 56, putative	0.298249	0.0637784
PBANKA_0929700	haloacid dehalogenase-like hydrolase, putative	0.796552	0.143367
PBANKA_0929800	insulinase, putative	0.90068	-0.0429091
PBANKA_0929900	heat shock protein 90, putative	0.272057	0.110999
PBANKA_0930000	AP-1 complex subunit sigma, putative	0.613139	0.139358
PBANKA_0930200	DNA mismatch repair protein MLH, putative	0.705607	-0.210522
PBANKA_0930300	GTP-binding nuclear protein RAN/TC4, putative	0.290687	0.0337655
PBANKA_0930700	conserved protein, unknown function	0.325451	-0.340416
PBANKA_0930900	ubiquitin carboxyl-terminal hydrolase UCH54, putative	0.582849	0.0131759
PBANKA_0931000	MFS domain-containing protein P115	0.428919	-0.0498651
PBANKA_0931100	conserved protein, unknown function	0.569455	-0.0927946
PBANKA_0931200	heat shock protein 101	0.522156	0.0342288
PBANKA_0931300	dipeptidyl aminopeptidase 1, putative	1.71709	-0.177154
PBANKA_0931600	guanine nucleotide-exchange factor SEC12, putative	0.739609	-0.0903689
PBANKA_0931700	peptidyl-prolyl cis-trans isomerase, putative	0.768626	0.478828
PBANKA_0931800	pyridoxine biosynthesis protein PDX2, putative	0.736277	0.136573
PBANKA_0931900	serine esterase, putative	0.324004	-0.0383413
PBANKA_0932000	rhoptry neck protein 4	0.487948	0.0319641
PBANKA_0932200	peptidyl-prolyl cis-trans isomerase, putative	0.670287	-0.200022
PBANKA_0932400	berghepain-2	0.313882	0.300408
PBANKA_0932500	histone-lysine N-methyltransferase SET7, putative	0.408548	0.0816004
PBANKA_0932800	filamin domain-containing protein, putative	0.844737	0.567491
PBANKA_0933000	cyclin-dependent-like kinase CLK3, putative	0.804198	-0.0285104
PBANKA_0933100	conserved Plasmodium protein, unknown function	0.371561	0.143529
PBANKA_0933400	GTPase-activating protein, putative	0.427771	-0.304148
PBANKA_0933500	rhomboid protease ROM1	0.373627	-0.104312
PBANKA_0933600	dynein light chain Tctex-type, putative	0.45321	0.115761
PBANKA_0933700	mitogen-activated protein kinase 2	0.61546	-0.13609
PBANKA_0933800	conserved Plasmodium protein, unknown function	0.53474	-0.0039862
PBANKA_0933900	glyoxalase I, putative	0.31396	-0.0096056
PBANKA_0934200	ubiquitin domain-containing protein DSK2, putative	0.667968	0.32696
PBANKA_0934500	protein tyrosine phosphatase	0.610588	0.115971
PBANKA_0934700	conserved protein, unknown function	1.03008	-0.084737
PBANKA_0934900	conserved Plasmodium protein, unknown function	1.32583	0.414906
PBANKA_0935000	ATPase, putative	0.395086	0.162394
PBANKA_0935100	RNA transcription, translation and transport factor protein, putative	0.296925	0.0578094
PBANKA_0935200	nucleic acid binding protein, putative	0.320744	0.309511
PBANKA_0935800	peptidyl-prolyl cis-trans isomerase, putative	0.290659	0.00622968
PBANKA_0936000	endonuclease/exonuclease/phosphatase family protein, putative	0.805448	0.548994
PBANKA_0936100	acylphosphatase, putative	0.369523	-0.0565399
PBANKA_0936300	protein transport protein BOS1, putative	0.623152	0.11577
PBANKA_0936400	conserved protein, unknown function	0.757191	-0.17253
PBANKA_0936500	replication factor C subunit 5, putative	0.995323	-0.168546
PBANKA_0936600	conserved Plasmodium protein, unknown function	0.768818	-0.406337
PBANKA_0936800	conserved Plasmodium protein, unknown function	0.391481	-0.0800829
PBANKA_0936900	actin-like protein, putative	0.272667	-0.0784484
PBANKA_0937100	vacuolar protein sorting-associated protein 35, putative	0.551495	-0.0540763
PBANKA_0937200	RNA-binding protein, putative	0.50134	-0.0334458
PBANKA_0937400	pre-mRNA-processing factor 6, putative	0.497818	0.0989586
PBANKA_0937700	60S ribosomal protein L36, putative	0.400445	0.189085
PBANKA_0937800	essential nuclear protein 1, putative	0.314089	-0.0559475
PBANKA_0937900	conserved Plasmodium protein, unknown function	0.498029	0.228164
PBANKA_0938100	tetratricopeptide repeat protein, putative	0.312973	-0.0300194
PBANKA_0938300	heat shock protein J2, putative	1.14349	-0.152447
PBANKA_0938400	endoplasmic reticulum-resident calcium binding protein, putative	1.39793	-0.0357494
PBANKA_0938500	succinyl-CoA synthetase alpha subunit, putative	2.05701	-0.243295
PBANKA_0938600	casein kinase 2, alpha subunit	1.42845	-0.181223
PBANKA_0938900	IWS1-like protein, putative	0.717151	0.172314
PBANKA_0939000	mechanosensitive ion channel protein, putative	0.355862	0.159689
PBANKA_0939100	AP2 domain transcription factor, putative	0.36589	0.0560266
PBANKA_0939200	pescadillo homolog, putative	0.585527	-0.0437533
PBANKA_0939300	conserved Plasmodium protein, unknown function	0.652922	-0.00750527
PBANKA_0939500	DNA repair protein RAD51	0.290933	-0.0342858
PBANKA_0939600	polyadenylate-binding protein-interacting protein 1, putative	0.355416	-0.0306923
PBANKA_0939700	conserved protein, unknown function	0.387674	0.109577
PBANKA_0939800	nucleic acid binding protein, putative	0.476742	-0.340617
PBANKA_0939900	U6 snRNA-associated Sm-like protein LSm4, putative	1.07051	0.304125
PBANKA_0940000	conserved Plasmodium protein, unknown function	0.738784	-0.0442102
PBANKA_0940200	DNA replication ATP-dependent helicase/nuclease DNA2, putative	0.735761	0.228519
PBANKA_0940900	RuvB-like helicase 2, putative	0.315878	0.136448
PBANKA_0941100	conserved Apicomplexan protein, unknown function	1.95661	-0.591831
PBANKA_0941200	tRNA-splicing ligase RtcB, putative	0.753042	-0.0683541
PBANKA_0941300	translocon component PTEX88	0.51942	-0.00540674
PBANKA_0941400	centrin-4	0.769845	0.87193
PBANKA_0941500	40S ribosomal protein S4, putative	0.757191	-0.170704
PBANKA_0941600	conserved Plasmodium protein, unknown function	0.505236	-0.0422479
PBANKA_0941800	histone H2B, putative	0.799836	-0.225813
PBANKA_0941900	histone H4, putative	1.43402	-0.251048
PBANKA_0942300	radial spoke head protein, putative	0.301143	-0.0045289
PBANKA_0942400	WD repeat-containing protein, putative	1.17395	-0.0713247
PBANKA_0942500	thioredoxin-like mero protein, putative	0.678175	-0.00243144
PBANKA_0942600	conserved Plasmodium protein, unknown function	0.439437	0.200339
PBANKA_0942700	chromatin remodeling protein, putative	0.975441	-0.0595722
PBANKA_0942800	syntaxin, putative	0.321798	-0.0394192
PBANKA_0942900	phenylalanine--tRNA ligase beta subunit, putative	0.270324	-0.0176192
PBANKA_0943100	CCR4-NOT transcription complex subunit 1, putative	0.412938	0.0923145
PBANKA_0943200	casein kinase II beta chain, putative	0.733966	-0.0865539
PBANKA_0943300	actin-like protein, putative	0.35878	0.00761995
PBANKA_0943600	60S acidic ribosomal protein P1, putative	0.94897	0.214689
PBANKA_0944000	PIR protein	0.409952	0.177382
PBANKA_0944101	PIR protein	0.601675	-0.112221
PBANKA_1000500	conserved Plasmodium protein, unknown function	0.345974	0.00100763
PBANKA_1000600	erythrocyte membrane antigen 1	0.466899	-0.304788
PBANKA_1000700	regulator of chromosome condensation, putative	0.61804	-0.0333064
PBANKA_1000800	pre-mRNA splicing factor, putative	0.886395	-0.80849
PBANKA_1001100	ubiquitin specific protease, putative	0.404048	0.21578
PBANKA_1001400	pre-mRNA-splicing factor CLF1, putative	0.443926	0.0870709
PBANKA_1001600	SET domain protein, putative	0.59342	-0.520583
PBANKA_1002000	conserved Plasmodium protein, unknown function	0.714544	0.0229252
PBANKA_1002100	6-cysteine protein P36	0.293266	-0.113897
PBANKA_1002600	6-cysteine protein P41, putative	0.665045	0.17426
PBANKA_1002700	ATP-dependent RNA helicase DDX51, putative	0.361463	0.116648
PBANKA_1002800	protein transport protein Sec24B, putative	0.269511	0.23926
PBANKA_1003100	pre-mRNA-processing-splicing factor 8, putative	0.571132	-0.0112113
PBANKA_1003300	TMEM33 domain-containing protein, putative	0.437187	0.0905466
PBANKA_1003400	lysine decarboxylase, putative	0.454849	0.0841189
PBANKA_1003800	V-type proton ATPase subunit B, putative	0.768205	-0.0349104
PBANKA_1004000	cytosolic glyoxalase II, putative	0.580204	0.0187482
PBANKA_1004800	peptidyl-tRNA hydrolase 2, putative	0.812514	-0.134739
PBANKA_1004900	transcription factor, putative	0.41753	-0.418456
PBANKA_1005300	conserved Plasmodium protein, unknown function	0.359356	0.0513229
PBANKA_1005400	protein CINCH, putative	0.54026	-0.0781379
PBANKA_1005500	AAA family ATPase, putative	0.382232	0.381355
PBANKA_1005800	conserved Plasmodium protein, unknown function	0.97305	0.0688416
PBANKA_1005900	zinc finger Ran-binding domain-containing protein 2, putative	0.361806	-0.300805
PBANKA_1006100	flap endonuclease 1, putative	0.980338	-0.0184029
PBANKA_1006700	U4/U6 small nuclear ribonucleoprotein PRP31, putative	0.348113	0.0483476
PBANKA_1006800	protein SOF1, putative	0.299819	-0.17913
PBANKA_1006900	methyltransferase, putative	0.796622	0.309456
PBANKA_1007000	chaperone protein DnaJ, putative	0.991153	-0.191756
PBANKA_1007200	replication protein A1, large subunit, putative	0.556165	-0.0209904
PBANKA_1007400	zinc finger protein, putative	0.753332	0.147893
PBANKA_1007500	actin-like protein, putative	0.315876	0.309527
PBANKA_1007700	protein phosphatase PPM1	0.436977	0.0706799
PBANKA_1007800	exosome complex component RRP4, putative	0.491628	0.239518
PBANKA_1008000	armadillo-type repeat protein ATRP, putative	0.487297	0.297948
PBANKA_1008200	cGMP-dependent protein kinase	0.496471	0.213747
PBANKA_1008500	translocon component PTEX150	0.277339	-0.0223857
PBANKA_1008800	glucose-6-phosphate isomerase, putative	0.915677	-0.0928451
PBANKA_1009100	ataxin-2 like protein, putative	0.512713	0.069777
PBANKA_1009300	clathrin light chain, putative	0.355081	0.0794456
PBANKA_1009400	ER membrane protein complex subunit 4, putative	0.300521	0.576554
PBANKA_1009500	glutamate synthase [NADH], putative	4.67778	-0.125604
PBANKA_1009700	ribonuclease H2 subunit B, putative	0.280989	-0.0782935
PBANKA_1010000	mitochondrial acidic protein MAM33, putative	1.67636	0.262311
PBANKA_1010100	mitochondrial import inner membrane translocase subunit TIM17, putative	0.481765	0.110859
PBANKA_1010200	methionine aminopeptidase 2, putative	1.22414	-0.0531294
PBANKA_1010300	dynein-related AAA-type ATPase, putative	2.88728	0.599888
PBANKA_1010500	Hsp70/Hsp90 organizing protein, putative	0.668886	0.0132236
PBANKA_1010600	calmodulin, putative	0.47578	-0.0276597
PBANKA_1010700	queuine tRNA-ribosyltransferase, putative	0.298153	-0.0518476
PBANKA_1010800	CCR4-associated factor 16, putative	1.504	-0.115489
PBANKA_1010900	protein kinase, putative	0.496646	0.167269
PBANKA_1011100	conserved Plasmodium protein, unknown function	0.789924	0.3221
PBANKA_1011400	DNA topoisomerase 2, putative	1.32318	-0.0355563
PBANKA_1011500	PHD finger protein PHD2, putative	1.06165	-0.395984
PBANKA_1011600	histone-binding protein RBBP7, putative	0.807165	0.286008
PBANKA_1011700	conserved Plasmodium protein, unknown function	0.663047	-0.0292986
PBANKA_1012100	HP12 protein homolog, putative	1.28652	-0.371943
PBANKA_1012200	protein-L-isoaspartate(D-aspartate) O-methyltransferase, putative	0.446648	0.274469
PBANKA_1012500	leucine-rich repeat protein	0.763524	-0.207459
PBANKA_1012600	conserved Plasmodium protein, unknown function	0.47744	0.092147
PBANKA_1012800	voltage-dependent anion-selective channel protein, putative	1.0324	-0.306088
PBANKA_1013000	inner membrane complex suture component, putative	0.446447	0.08353
PBANKA_1013100	60S ribosomal protein L14, putative	0.651455	-0.0709257
PBANKA_1013200	succinyl-CoA ligase [ADP-forming] subunit beta, putative	0.355581	0.135998
PBANKA_1013300	mitogen-activated protein kinase 1	0.296925	-0.0110806
PBANKA_1013500	large subunit GTPase 1, putative	0.433176	-0.0332487
PBANKA_1013600	PhIL1 interacting protein PIP2, putative	0.644818	0.380341
PBANKA_1013800	cytochrome c oxidase subunit 2B, putative	0.465442	-0.00113244
PBANKA_1013900	PhIL1 interacting protein PIP3, putative	2.07826	0.421622
PBANKA_1014000	NADP-specific glutamate dehydrogenase, putative	1.15788	0.546606
PBANKA_1014200	conserved Plasmodium protein, unknown function	0.346033	0.429413
PBANKA_1014400	acid phosphatase, putative	0.345033	0.0368201
PBANKA_1014600	serine/threonine protein phosphatase 2A activator, putative	0.531857	0.37151
PBANKA_1014700	conserved protein, unknown function	0.661279	1.626
PBANKA_1014900	coatomer subunit beta, putative	0.61804	0.0129752
PBANKA_1015100	conserved Plasmodium protein, unknown function	0.615463	-0.325114
PBANKA_1015200	diphthamide biosynthesis protein 2, putative	0.358934	-0.11591
PBANKA_1015300	rRNA (adenosine-2'-O-)-methyltransferase, putative	0.604697	0.0518844
PBANKA_1015400	CPW-WPC family protein	0.4924	0.054932
PBANKA_1015500	AP2 domain transcription factor AP2-O3	0.659684	0.286042
PBANKA_1015800	conserved Plasmodium protein, unknown function	0.402932	0.18127
PBANKA_1015900	transcription initiation TFIID-like, putative	0.575583	-0.0407711
PBANKA_1016300	proliferation-associated protein 2g4, putative	0.479548	-0.0431262
PBANKA_1016700	leucine-rich repeat protein	0.914639	0.262761
PBANKA_1016800	exosome complex component RRP41, putative	0.598922	-0.15141
PBANKA_1017100	DNA mismatch repair protein MSH2, putative	0.699138	0.245739
PBANKA_1017200	conserved Plasmodium protein, unknown function	0.417658	-0.349489
PBANKA_1017300	conserved Plasmodium protein, unknown function	0.312331	-0.0334479
PBANKA_1017700	cytochrome b-c1 complex subunit 6, putative	0.372727	0.313078
PBANKA_1017800	conserved Plasmodium protein, unknown function	0.450195	0.386797
PBANKA_1017900	phosphoenolpyruvate carboxylase	0.749317	0.0145513
PBANKA_1018100	ABC transporter G family member 2, putative	0.303529	0.0565509
PBANKA_1018300	dynein intermediate chain, putative	0.331757	-0.100236
PBANKA_1018400	protein arginine N-methyltransferase 1, putative	0.365456	0.0354589
PBANKA_1018500	transcription factor BTF3, putative	0.94676	-0.118988
PBANKA_1018600	60S ribosomal protein L21, putative	1.31233	0.210183
PBANKA_1018700	conserved Plasmodium protein, unknown function	0.296628	0.0387965
PBANKA_1018900	conserved Plasmodium protein, unknown function	0.288141	-0.083283
PBANKA_1019000	conserved Plasmodium protein, unknown function	0.792688	0.231107
PBANKA_1019300	enoyl-CoA hydratase, putative	0.533374	-0.0643233
PBANKA_1019400	60S ribosomal protein L7-3, putative	0.299093	0.0262469
PBANKA_1019500	60S ribosomal protein L5, putative	1.93384	-0.199989
PBANKA_1019600	vacuolar protein sorting-associated protein 3, putative	0.408641	0.139297
PBANKA_1019700	conserved Plasmodium protein, unknown function	0.46968	-0.125033
PBANKA_1020100	serine/threonine protein phosphatase 7	0.494219	0.0732088
PBANKA_1020200	peptidyl-prolyl cis-trans isomerase, putative	1.14581	0.814652
PBANKA_1020600	actin-related protein, putative	1.12652	0.708724
PBANKA_1020700	conserved Plasmodium protein, unknown function	1.03626	-0.437627
PBANKA_1020900	ERAD-associated E3 ubiquitin-protein ligase HRD1, putative	1.17406	-0.374802
PBANKA_1021000	conserved Plasmodium protein, unknown function	0.894709	0.299034
PBANKA_1021200	conserved Plasmodium protein, unknown function	0.273925	-0.702226
PBANKA_1022000	40S ribosomal protein S25, putative	0.377622	-0.23857
PBANKA_1022100	conserved Plasmodium protein, unknown function	0.352352	0.0416542
PBANKA_1022300	mannose-1-phosphate guanyltransferase, putative	0.678451	-0.127346
PBANKA_1022400	dynein light chain, putative	0.508454	0.142301
PBANKA_1022800	glycine--tRNA ligase, putative	1.44429	-0.0121409
PBANKA_1022900	DNL-type zinc finger protein, putative	0.376626	-0.278313
PBANKA_1023000	myosin-specific chaperone UNC, putative	0.497281	0.0991399
PBANKA_1023200	splicing factor 3B subunit 4, putative	0.624119	-0.22216
PBANKA_1023300	YTH domain-containing protein 1, putative	1.30659	0.499155
PBANKA_1023400	glutathione reductase, putative	1.1505	-0.195644
PBANKA_1023500	eukaryotic translation initiation factor 3 subunit H, putative	0.744726	0.00814158
PBANKA_1023600	conserved Plasmodium protein, unknown function	0.456722	1.25396
PBANKA_1023800	conserved Plasmodium protein, unknown function	0.684194	0.0137737
PBANKA_1023900	glutathione S-transferase, putative	0.885025	-0.109825
PBANKA_1024000	thioredoxin-like protein, putative	0.31179	0.146092
PBANKA_1024700	ubiquitin fusion degradation protein 1, putative	1.1865	0.33306
PBANKA_1024800	ATP synthase-associated protein, putative	0.501806	-0.0950718
PBANKA_1024900	DNA replication licensing factor MCM2, putative	1.55036	-0.0687411
PBANKA_1025200	H/ACA ribonucleoprotein complex subunit 4, putative	0.511586	0.0399813
PBANKA_1025500	NOT family protein, putative	0.528841	-0.0144706
PBANKA_1025800	prefoldin subunit 2, putative	0.363312	-0.1959
PBANKA_1026200	NADP-specific glutamate dehydrogenase, putative	0.723469	-0.142503
PBANKA_1026300	conserved protein, unknown function	0.965921	-0.0514261
PBANKA_1026500	metacaspase-3, putative	0.494839	0.286907
PBANKA_1026600	protein SEY1, putative	0.819274	0.0740477
PBANKA_1026700	conserved Plasmodium protein, unknown function	0.672404	0.119696
PBANKA_1026900	ribosomal RNA small subunit methyltransferase A1, putative	0.57747	0.401684
PBANKA_1027000	serine palmitoyltransferase, putative	0.327427	0.131865
PBANKA_1027200	conserved Plasmodium protein, unknown function	0.312973	0.0148179
PBANKA_1027300	Btz domain-containing protein, putative	0.272349	-0.0383142
PBANKA_1027700	uracil-DNA glycosylase, putative	0.392515	0.0344379
PBANKA_1027900	small nuclear ribonucleoprotein-associated protein B, putative	0.422814	0.0177203
PBANKA_1028100	mRNA-capping enzyme subunit alpha, putative	0.308249	0.0214249
PBANKA_1028300	serine/threonine protein phosphatase PP1	1.22465	-0.0794591
PBANKA_1028400	60S ribosomal protein L10, putative	1.28078	-0.209622
PBANKA_1028600	zinc finger protein, putative	0.642213	0.241275
PBANKA_1028700	26S proteasome regulatory subunit RPN13, putative	0.478474	0.132765
PBANKA_1028800	DnaJ protein, putative	0.343553	0.241547
PBANKA_1029200	iron-sulfur cluster assembly protein SufC	0.369248	0.0641251
PBANKA_1029400	conserved Plasmodium protein, unknown function	1.25581	-0.271711
PBANKA_1029600	conserved Plasmodium protein, unknown function	2.95619	-0.352616
PBANKA_1029700	ubiquitin-conjugating enzyme E2, putative	0.353607	-0.273657
PBANKA_1029800	glycylpeptide N-tetradecanoyltransferase, putative	0.560914	0.0963886
PBANKA_1029900	AAA family ATPase, putative	0.390362	0.237428
PBANKA_1030000	deoxyhypusine synthase	0.327707	0.0651496
PBANKA_1030100	actin II	0.986101	-0.221503
PBANKA_1030300	nuclear transport factor 2, putative	0.291157	0.186352
PBANKA_1030400	conserved Plasmodium protein, unknown function	0.461301	-0.125535
PBANKA_1030500	mini-chromosome maintenance complex-binding protein, putative	0.878906	0.100962
PBANKA_1030600	p1/s1 nuclease, putative	1.03557	-0.111649
PBANKA_1031200	DnaJ protein, putative	0.473423	0.0904347
PBANKA_1031300	rhomboid protease ROM8	0.41672	-0.256071
PBANKA_1031400	conserved Plasmodium protein, unknown function	1.68098	-0.322897
PBANKA_1031500	conserved Plasmodium protein, unknown function	0.968238	0.524585
PBANKA_1031600	ribosome maturation protein SBDS, putative	0.3131	-0.00374866
PBANKA_1031800	conserved protein, unknown function	0.495799	0.179773
PBANKA_1031900	eukaryotic translation initiation factor 2 subunit gamma, putative	0.739609	-0.0255088
PBANKA_1032100	rhoptry-associated protein 1	1.15062	-0.119286
PBANKA_1032300	CTP synthase, putative	0.440471	-0.0192668
PBANKA_1032500	ER membrane protein complex subunit 2, putative	0.8275	0.173253
PBANKA_1032600	cytidine diphosphate-diacylglycerol synthase, putative	0.61804	-0.218716
PBANKA_1032700	CUGBP Elav-like family member 2, putative	0.321494	0.125331
PBANKA_1032900	conserved Plasmodium protein, unknown function	0.491239	-0.0853547
PBANKA_1033100	conserved protein, unknown function	0.84221	-0.123247
PBANKA_1033200	DNA damage-inducible protein 1, putative	0.310186	0.0511795
PBANKA_1033500	WD repeat-containing protein, putative	0.399489	0.025938
PBANKA_1033600	tRNA-dihydrouridine synthase, putative	0.346033	0.622102
PBANKA_1033700	conserved Plasmodium protein, unknown function	0.326907	-0.040343
PBANKA_1033800	conserved protein, unknown function	0.345033	0.283604
PBANKA_1033900	40S ribosomal protein S8e, putative	1.10322	-0.141355
PBANKA_1034000	conserved Plasmodium protein, unknown function	0.350999	0.228805
PBANKA_1034100	FANCJ-like helicase, putative	0.825584	-0.10399
PBANKA_1034300	AP2 domain transcription factor AP2-G2	0.635409	0.219978
PBANKA_1034400	plasmepsin IV	0.383336	0.210952
PBANKA_1035100	rRNA 2'-O-methyltransferase fibrillarin, putative	0.327503	0.0273205
PBANKA_1035200	LCCL domain-containing protein	2.51041	-0.0360818
PBANKA_1035400	glideosome associated protein with multiple membrane spans 3, putative	0.607204	0.687579
PBANKA_1035500	vacuolar protein sorting-associated protein 29, putative	0.525988	-0.13197
PBANKA_1035700	WD repeat-containing protein 65, putative	0.794293	0.0586608
PBANKA_1035900	glycerophosphodiester phosphodiesterase, putative	0.422814	-0.00880414
PBANKA_1036000	transcription elongation factor SPT6, putative	1.97588	0.33723
PBANKA_1036100	tubby domain-containing protein, putative	0.460461	0.0472952
PBANKA_1036300	RNA-binding protein, putative	0.691221	0.384406
PBANKA_1036400	ribosome biogenesis protein BOP1, putative	0.323622	0.0982419
PBANKA_1036600	ribonucleoside-diphosphate reductase small chain, putative	1.98187	-0.19428
PBANKA_1036700	COBW domain-containing protein 1, putative	1.1073	0.413181
PBANKA_1037100	GTPase-activating protein, putative	1.11517	-0.278188
PBANKA_1037200	conserved Plasmodium protein, unknown function	0.548094	-0.14021
PBANKA_1037300	conserved Plasmodium protein, unknown function	0.466203	0.0695597
PBANKA_1037900	conserved Plasmodium protein, unknown function	0.495122	-0.0656564
PBANKA_1038000	cytochrome c, putative	0.391897	0.00244956
PBANKA_1038200	nuclear formin-like protein MISFIT	0.625324	0.0681232
PBANKA_1038300	translocation associated membrane protein, putative	1.53044	0.793019
PBANKA_1038500	dynein light chain, putative	0.577611	0.0206529
PBANKA_1038600	conserved Plasmodium protein, unknown function	0.269511	0.0696908
PBANKA_1038800	EGF domain-containing protein, putative	1.58046	-0.724199
PBANKA_1038900	condensin complex subunit 1, putative	0.487306	0.119285
PBANKA_1039000	radial spoke protein 3, putative	0.602693	0.261928
PBANKA_1039300	U2 snRNP-associated SURP motif-containing protein, putative	0.45321	0.192825
PBANKA_1039400	ribosomal protein S27a, putative	0.907032	-0.291901
PBANKA_1039600	26S proteasome regulatory subunit RPN6, putative	1.47341	-0.0579814
PBANKA_1039700	cytochrome c oxidase subunit ApiCOX19, putative	0.370545	0.168501
PBANKA_1039900	conserved Plasmodium protein, unknown function	0.427421	-0.190109
PBANKA_1040000	conserved protein, unknown function	0.571513	-0.130404
PBANKA_1040100	choline kinase	0.270437	-0.0402594
PBANKA_1100900	fam-a protein	0.639932	0.353254
PBANKA_1101000	fam-a protein	0.490108	-0.136453
PBANKA_1101200	Plasmodium exported protein, unknown function	0.697935	0.219098
PBANKA_1101300	skeleton-binding protein 1	0.319777	-0.148866
PBANKA_1101400	rhoptry-associated protein 2/3	0.327864	-0.166837
PBANKA_1101600	chromatin assembly factor 1 subunit A, putative	0.356404	-0.113324
PBANKA_1101700	conserved protein, unknown function	0.659684	-0.791539
PBANKA_1102000	protein Mpv17, putative	0.422844	0.131293
PBANKA_1102200	merozoite surface protein 8	1.32222	-0.135993
PBANKA_1102900	cell division control protein 6, putative	1.13558	-0.0540256
PBANKA_1103000	serine/arginine-rich splicing factor 12, putative	0.386244	-0.0713364
PBANKA_1103100	actin-depolymerizing factor 1	0.664111	-0.14526
PBANKA_1103200	protein kinase, putative	1.08837	0.532468
PBANKA_1103400	60S ribosomal protein L31, putative	0.50347	-0.139907
PBANKA_1103600	cation transporting P-ATPase, putative	0.386833	0.22739
PBANKA_1104200	2-oxoisovalerate dehydrogenase subunit beta, mitochondrial, putative	0.951054	-0.166917
PBANKA_1104300	centrosomal protein CEP120, putative	0.665134	0.0999107
PBANKA_1104400	conserved Plasmodium protein, unknown function	0.851415	0.407491
PBANKA_1104500	conserved protein, unknown function	0.277843	-0.549071
PBANKA_1104600	MMS19-like protein, putative	0.692329	0.209899
PBANKA_1104700	trafficking protein particle complex subunit 8, putative	0.454007	0.0403519
PBANKA_1104800	actin-like protein, putative	0.486541	0.0160592
PBANKA_1105100	DNA mismatch repair protein MSH6, putative	0.876706	0.00553977
PBANKA_1105200	conserved protein, unknown function	0.471114	0.122173
PBANKA_1105300	conserved Plasmodium protein, unknown function	0.695771	-0.0957781
PBANKA_1105400	small ubiquitin-related modifier, putative	0.965921	0.247995
PBANKA_1105500	mediator of RNA polymerase II transcription subunit 11, putative	0.530562	-0.295896
PBANKA_1105600	conserved Plasmodium protein, unknown function	1.09461	0.458112
PBANKA_1105700	60S ribosomal subunit protein L24, putative	0.415397	-0.0512125
PBANKA_1106100	conserved Plasmodium protein, unknown function	0.546365	0.0993788
PBANKA_1106400	transcription factor 25, putative	0.342203	0.00876207
PBANKA_1106500	rhomboid protease ROM4	0.378309	0.00288395
PBANKA_1106700	60S ribosomal protein L4, putative	0.874866	-0.100843
PBANKA_1107100	subtilisin-like protease 1	0.865162	0.163793
PBANKA_1107200	protein CAF40, putative	0.391037	0.10489
PBANKA_1107300	nuclear protein localization protein 4, putative	0.60001	0.059933
PBANKA_1107400	conserved protein, unknown function	0.322429	0.12543
PBANKA_1107600	6-cysteine protein	0.662289	0.00416211
PBANKA_1107800	longevity-assurance (LAG1) protein, putative	0.545224	0.279465
PBANKA_1107900	triose phosphate transporter	0.300397	0.139695
PBANKA_1108000	conserved protein, unknown function	0.761911	0.339345
PBANKA_1108300	pre-mRNA-processing ATP-dependent RNA helicase PRP5, putative	0.292872	0.151376
PBANKA_1108400	single-stranded DNA-binding protein, putative	0.407033	-0.317167
PBANKA_1108600	alpha-soluble NSF attachment protein, putative	0.522196	0.120738
PBANKA_1108700	structural maintenance of chromosomes protein 4	0.890955	0.0212011
PBANKA_1108800	leucine-rich repeat protein	0.82344	-0.398257
PBANKA_1109000	RNA polymerase I, putative	0.41982	0.115779
PBANKA_1109400	phosphatidylinositol 4-kinase, putative	0.867232	0.154972
PBANKA_1109600	conserved Plasmodium protein, unknown function	0.962592	0.249251
PBANKA_1109700	conserved protein, unknown function	0.387249	-0.0818091
PBANKA_1109800	peptidyl-prolyl cis-trans isomerase, putative	0.386718	0.0506911
PBANKA_1110100	topoisomerase I, putative	0.558756	-0.048725
PBANKA_1110300	WD repeat-containing protein, putative	0.483739	0.0582289
PBANKA_1110500	translationally-controlled tumor protein homolog	0.924795	-0.4939
PBANKA_1110800	MORN repeat protein, putative	0.683104	0.241165
PBANKA_1111000	RNA pseudouridylate synthase, putative	0.903693	0.334454
PBANKA_1111300	EKC/KEOPS complex subunit CGI121, putative	0.728307	0.105644
PBANKA_1111400	inositol-3-phosphate synthase, putative	0.991399	-0.0833274
PBANKA_1111800	glutathione synthetase	0.736277	0.121521
PBANKA_1112300	ras-related protein Rab-1B, putative	0.905322	-0.0694312
PBANKA_1112400	orotate phosphoribosyltransferase, putative	0.918344	0.124125
PBANKA_1112600	AKAP-like protein, putative	0.491159	0.460638
PBANKA_1112700	conserved protein, unknown function	0.319079	0.0670109
PBANKA_1112800	conserved protein, unknown function	0.841273	0.524757
PBANKA_1112900	CPSF domain-containing protein, putative	0.452249	0.128344
PBANKA_1113000	purine nucleoside phosphorylase, putative	2.18526	-0.129501
PBANKA_1113300	deoxyribodipyrimidine photo-lyase, putative	0.701166	-0.349413
PBANKA_1113400	secreted ookinete protein	1.45002	-0.132719
PBANKA_1113500	ras-related protein Rab-1A, putative	1.19194	0.289589
PBANKA_1113700	tubulin--tyrosine ligase, putative	0.760264	-0.189586
PBANKA_1113900	conserved Plasmodium protein, unknown function	0.717846	0.860372
PBANKA_1114300	MORN repeat protein, putative	0.603467	-0.121017
PBANKA_1114400	inositol polyphosphate multikinase, putative	0.521139	-0.618044
PBANKA_1114600	pre-mRNA-splicing factor CWC2, putative	0.400172	0.0462767
PBANKA_1114900	phosphatidylinositol 3-kinase, putative	1.24012	0.697753
PBANKA_1115200	gamete egress protein GEP	1.37029	-0.0491502
PBANKA_1115300	glideosome-associated protein 40, putative	1.73001	0.460373
PBANKA_1115400	BolA-like protein, putative	0.83819	-0.0127285
PBANKA_1115700	kinetochore protein NDC80, putative	0.859514	0.309889
PBANKA_1115800	conserved Plasmodium protein, unknown function	0.4782	0.617529
PBANKA_1116200	ras GTPAse, putative	0.669512	0.425171
PBANKA_1116300	malate:quinone oxidoreductase, putative	0.327348	-0.0328738
PBANKA_1116400	conserved Plasmodium protein, unknown function	0.293228	0.228813
PBANKA_1116500	mitochondrial import receptor subunit TOM40, putative	0.492805	-0.0917638
PBANKA_1116700	AP-2 complex subunit alpha, putative	0.736181	0.361224
PBANKA_1116800	BFR1 domain-containing protein, putative	0.527144	-0.0965955
PBANKA_1117000	histone H2A, putative	0.541571	0.0286502
PBANKA_1117100	histone H3 variant, putative	0.356404	0.116677
PBANKA_1117400	conserved protein, unknown function	0.83335	-0.193436
PBANKA_1117500	ribosomal protein L27a, putative	0.40083	-0.0843156
PBANKA_1117700	malate dehydrogenase, putative	0.472458	0.122216
PBANKA_1118200	conserved protein, unknown function	0.280476	0.0371173
PBANKA_1118400	conserved Plasmodium protein, unknown function	0.799132	0.602403
PBANKA_1118600	cell division cycle protein 48 homologue, putative	1.9838	-0.0140691
PBANKA_1118700	acyl-CoA synthetase, putative	0.433176	0.165542
PBANKA_1118900	F-box protein FBXO1, putative	0.691096	0.457906
PBANKA_1119000	conserved Plasmodium protein, unknown function	0.394475	-0.113821
PBANKA_1119100	splicing factor 3A subunit 2, putative	0.759407	-0.18952
PBANKA_1119300	ATP synthase-associated protein, putative	0.838747	-0.325536
PBANKA_1119700	cleavage stimulation factor subunit 1, putative	0.477467	0.14553
PBANKA_1119800	conserved Plasmodium protein, unknown function	0.555687	0.122735
PBANKA_1120100	conserved Plasmodium protein, unknown function	0.975441	-0.00115935
PBANKA_1120200	pyridoxine biosynthesis protein PDX1, putative	0.443063	-0.0548195
PBANKA_1120300	mRNA-binding protein PUF3, putative	1.03028	0.473233
PBANKA_1120700	nascent polypeptide-associated complex subunit alpha, putative	1.49129	0.720674
PBANKA_1120800	signal recognition particle subunit SRP68, putative	1.29767	-0.197674
PBANKA_1121100	radical SAM protein, putative	0.411085	-0.125638
PBANKA_1121200	vacuolar transporter chaperone, putative	0.794872	0.275496
PBANKA_1121400	RNA methyltransferase, putative	0.300521	-0.0462254
PBANKA_1121500	cytochrome b-c1 complex subunit 9, putative	0.498272	-0.235007
PBANKA_1121700	leucine--tRNA ligase, putative	3.35502	-0.083898
PBANKA_1122000	nuclear polyadenylated RNA-binding protein NAB2, putative	0.61804	-0.142045
PBANKA_1122400	superoxide dismutase [Fe], putative	0.483964	-0.157458
PBANKA_1122500	splicing factor-like protein 1, putative	0.753782	-0.0383041
PBANKA_1122700	tyrosine kinase-like protein, putative	0.733612	0.40243
PBANKA_1122800	ribonuclease H2 subunit A, putative	0.424316	0.231006
PBANKA_1122900	hexokinase, putative	1.11115	-0.0631305
PBANKA_1123300	conserved protein, unknown function	0.300309	0.0106152
PBANKA_1123500	SNF2 helicase, putative	1.11484	-0.0134743
PBANKA_1123600	N-acetylglucosaminyl-phosphatidylinositol de-N-acetylase, putative	0.340685	0.0379
PBANKA_1123800	GAS8-like protein, putative	0.697935	0.0118059
PBANKA_1124300	conserved Plasmodium protein, unknown function	0.977786	-0.581907
PBANKA_1124500	poly(A) polymerase PAP, putative	1.11224	0.572595
PBANKA_1124600	conserved protein, unknown function	0.65614	-0.137583
PBANKA_1124800	conserved Plasmodium protein, unknown function	0.698434	-0.097601
PBANKA_1124900	oxidoreductase, putative	0.69043	0.118772
PBANKA_1125000	conserved Plasmodium protein, unknown function	0.584968	0.152312
PBANKA_1125200	CRAL/TRIO domain-containing protein, putative	1.27325	-0.347356
PBANKA_1125300	conserved Plasmodium protein, unknown function	0.670287	-0.0425681
PBANKA_1125500	ATPase, putative	0.624119	0.256604
PBANKA_1125600	pyruvate kinase, putative	5.56703	-0.371322
PBANKA_1125900	ankyrin-repeat protein, putative	0.447472	-0.239937
PBANKA_1126200	protein DJ-1, putative	1.19313	-0.220931
PBANKA_1126300	conserved Plasmodium protein, unknown function	0.660367	0.737099
PBANKA_1126400	transportin, putative	0.303418	0.0961944
PBANKA_1126500	acetyl-CoA synthetase, putative	0.496171	0.0650054
PBANKA_1126900	eukaryotic translation initiation factor 2-alpha kinase	0.356404	0.0532793
PBANKA_1127000	choline/ethanolaminephosphotransferase	0.284413	0.227158
PBANKA_1127600	glucosamine 6-phosphate N-acetyltransferase, putative	0.340367	0.122188
PBANKA_1127700	nicotinate phosphoribosyltransferase, putative	0.45229	0.018245
PBANKA_1127800	DnaJ protein, putative	0.396698	0.0203378
PBANKA_1128200	polyadenylate-binding protein 3, putative	0.404048	0.194265
PBANKA_1128400	RNA-binding protein, putative	0.4316	0.261217
PBANKA_1128500	SET domain protein, putative	0.599604	-0.272885
PBANKA_1128600	cullin-like protein, putative	0.374874	0.0814722
PBANKA_1128700	phosphatidylinositol/phosphatidylcholine transfer protein, putative	0.402782	0.0164421
PBANKA_1128900	alpha/beta hydrolase, putative	0.494059	-0.086918
PBANKA_1129100	DNA polymerase epsilon catalytic subunit A, putative	0.362282	0.0395011
PBANKA_1129200	conserved Plasmodium protein, unknown function	0.427949	-0.392294
PBANKA_1129300	ribosome biogenesis protein YTM1, putative	0.572623	0.0434189
PBANKA_1129400	conserved protein, unknown function	1.27031	0.172691
PBANKA_1129600	TPH domain-containing protein, putative	0.487637	-0.0336427
PBANKA_1129700	ATP-dependent RNA helicase HAS1, putative	0.277791	-0.0267512
PBANKA_1129800	tetratricopeptide repeat protein, putative	1.14716	0.350901
PBANKA_1129900	conserved Plasmodium protein, unknown function	0.497308	0.418514
PBANKA_1130000	Ran-binding protein, putative	0.5307	-0.0511631
PBANKA_1130100	RNA polymerase II transcription factor B subunit 4, putative	0.496171	0.211401
PBANKA_1130200	ER lumen protein retaining receptor, putative	1.13122	0.951761
PBANKA_1130400	proteasome subunit alpha type-4, putative	0.498451	0.0410861
PBANKA_1130500	proteasome subunit alpha type-7, putative	1.53936	-0.296966
PBANKA_1130800	phosphoinositide phosphatase SAC1, putative	0.347184	0.0447983
PBANKA_1130900	large subunit rRNA methyltransferase, putative	0.433923	0.247997
PBANKA_1131100	adenylosuccinate synthetase, putative	0.427949	0.133716
PBANKA_1131200	60S ribosomal protein L7-2, putative	0.452124	-0.308096
PBANKA_1131500	conserved Plasmodium protein, unknown function	0.635344	-0.0618975
PBANKA_1131600	DNA replication licensing factor MCM6, putative	0.310774	0.0211611
PBANKA_1131800	histone-lysine N-methyltransferase, putative	0.462552	0.00864894
PBANKA_1131900	serine/threonine protein phosphatase 5	1.05424	-0.0120225
PBANKA_1132000	NLI interacting factor-like phosphatase	0.503937	-0.0128093
PBANKA_1132400	conserved Plasmodium protein, unknown function	0.556193	0.100117
PBANKA_1132600	ubiquitin-conjugating enzyme E2, putative	0.6421	-0.342026
PBANKA_1132700	phosphatase 2A regulatory subunit-related protein, putative	0.426919	0.937726
PBANKA_1132900	regulator of chromosome condensation, putative	0.582339	-1.19543
PBANKA_1133200	cdc2-related kinase 2	0.370107	0.064257
PBANKA_1133300	elongation factor 1-alpha	2.30795	-0.0372179
PBANKA_1133600	dynein light chain, putative	0.680805	0.149085
PBANKA_1133700	conserved Plasmodium protein, unknown function	0.644514	-1.14137
PBANKA_1133800	DNA helicase, putative	0.495875	0.0296747
PBANKA_1134000	U3 small nucleolar RNA-associated protein 21, putative	0.49068	0.126083
PBANKA_1134100	T-complex protein 1 subunit delta, putative	0.942997	-0.011917
PBANKA_1134200	pyrroline-5-carboxylate reductase, putative	0.592068	0.0117363
PBANKA_1134400	Sas10 domain-containing protein, putative	0.57747	0.194033
PBANKA_1134500	conserved Plasmodium protein, unknown function	0.422598	0.205742
PBANKA_1134700	conserved Plasmodium protein, unknown function	0.38693	-0.172142
PBANKA_1134800	zinc finger protein, putative	0.29978	0.469095
PBANKA_1135000	YOP1-like protein, putative	0.275744	0.0576035
PBANKA_1135100	40S ribosomal protein S15, putative	1.02629	-0.197633
PBANKA_1135200	GTP-binding protein, putative	0.474239	0.104896
PBANKA_1135300	conserved Plasmodium protein, unknown function	0.376293	-0.144103
PBANKA_1135400	riboflavin kinase, putative	0.774697	-0.0714351
PBANKA_1135500	high mobility group protein B4, putative	0.274881	-0.0500616
PBANKA_1135600	exosome complex exonuclease RRP44, putative	0.728373	0.108757
PBANKA_1135700	CUGBP Elav-like family member 1, putative	0.644818	0.045932
PBANKA_1135900	conserved Plasmodium protein, unknown function	0.624635	-0.185873
PBANKA_1136200	ATP synthase-associated protein, putative	0.4782	-0.190051
PBANKA_1136300	RNA-binding protein, putative	0.555569	-0.0284601
PBANKA_1136400	ER membrane protein complex subunit 3, putative	0.359901	0.344845
PBANKA_1136700	guanylyl cyclase beta	0.604278	0.365687
PBANKA_1136900	E3 SUMO-protein ligase PIAS, putative	0.644521	0.192207
PBANKA_1137000	bergheilysin	1.7846	-0.102506
PBANKA_1137100	protein arginine N-methyltransferase 5, putative	0.3765	-0.0241765
PBANKA_1137200	protein transport protein Sec24A, putative	0.658504	-0.119939
PBANKA_1137500	actin-depolymerizing factor 2	0.287442	-0.204244
PBANKA_1137800	glideosome-associated connector	0.276136	0.0344744
PBANKA_1137900	proliferating cell nuclear antigen 1, putative	0.36659	0.255345
PBANKA_1138000	cytochrome c oxidase subunit ApiCOX24, putative	0.954916	1.13906
PBANKA_1138200	RuvB-like helicase 3, putative	1.7071	-0.0106303
PBANKA_1138300	transmembrane and coiled-coil domain-containing protein 1, putative	0.502756	0.213471
PBANKA_1138700	conserved Plasmodium protein, unknown function	0.411943	0.326219
PBANKA_1138800	conserved Plasmodium protein, unknown function	0.292671	0.00843492
PBANKA_1139100	conserved Plasmodium protein, unknown function	0.813642	0.270517
PBANKA_1139200	bifunctional polynucleotide phosphatase/kinase, putative	0.374758	0.12103
PBANKA_1139400	polyubiquitin binding protein, putative	0.424316	0.126728
PBANKA_1139800	nuclear fusion protein	0.975807	1.0486
PBANKA_1140000	conserved protein, unknown function	1.11197	0.46129
PBANKA_1140100	nucleoporin NUP205	0.577108	0.0520229
PBANKA_1140200	pre-mRNA-splicing factor ATP-dependent RNA helicase PRP16, putative	0.510575	0.0450677
PBANKA_1140400	exosome complex component RRP45, putative	0.573082	-0.0742135
PBANKA_1140600	DNA-directed RNA polymerases I, II, and III subunit RPABC1, putative	0.441075	-0.104529
PBANKA_1141300	aminomethyltransferase, mitochondrial	0.554138	0.0377377
PBANKA_1141400	DNA topoisomerase 6 subunit B, putative	1.51777	0.485568
PBANKA_1141500	SNARE associated Golgi protein, putative	0.514881	-0.265624
PBANKA_1141600	conserved Plasmodium protein, unknown function	0.397633	0.0867982
PBANKA_1142100	conserved Plasmodium protein, unknown function	0.422814	0.000886981
PBANKA_1142300	rhoptry protein RHOP148, putative	0.751155	0.250051
PBANKA_1142400	nucleoside diphosphate kinase b, putative	0.30732	0.11137
PBANKA_1142500	signal recognition particle receptor subunit alpha, putative	0.284574	0.0327895
PBANKA_1142800	conserved protein, unknown function	0.369646	0.00306379
PBANKA_1143000	U1 small nuclear ribonucleoprotein 70 kDa homolog, putative	0.375337	0.173501
PBANKA_1143100	CLAMP domain-containing protein, putative	0.305074	0.110278
PBANKA_1143400	NADH-cytochrome b5 reductase, putative	0.918344	0.672927
PBANKA_1143500	ribosome biogenesis protein MRT4, putative	0.927835	-0.176009
PBANKA_1143600	alanine--tRNA ligase, putative	1.68874	-0.0883533
PBANKA_1144000	26S proteasome regulatory subunit RPN11, putative	0.921704	-0.1242
PBANKA_1144100	ABC transporter E family member 1, putative	0.411607	0.136657
PBANKA_1144300	ribosomal protein L1, putative	0.472458	-0.0632023
PBANKA_1144500	mitochondrial import inner membrane translocase subunit TIM9, putative	0.482753	-0.24063
PBANKA_1144800	conserved protein, unknown function	0.774236	-0.257908
PBANKA_1144900	glycosylphosphatidylinositol anchor attachment 1 protein, putative	0.89773	0.493008
PBANKA_1145300	conserved Plasmodium protein, unknown function	0.5529	0.0420452
PBANKA_1145400	Plasmodium exported protein (PHIST), unknown function	0.556537	0.138988
PBANKA_1145500	conserved protein, unknown function	0.524801	-0.243982
PBANKA_1145700	U2 small nuclear ribonucleoprotein A', putative	0.780557	0.26481
PBANKA_1145800	membrane associated histidine-rich protein 1a	0.960647	-0.238251
PBANKA_1145900	membrane associated histidine-rich protein 1b	0.580038	0.0915953
PBANKA_1146000	tryptophan-rich protein	0.743551	-0.0989255
PBANKA_1200400	PIR protein	0.394496	0.067815
PBANKA_1200600	Plasmodium exported protein, unknown function	0.270648	-0.235092
PBANKA_1200800	transformer-2 protein homolog beta, putative	0.508006	0.077434
PBANKA_1201100	conserved Plasmodium protein, unknown function	0.275525	0.0567252
PBANKA_1201700	N-terminal acetyltransferase A complex catalytic subunit ARD1, putative	0.663153	-1.05801
PBANKA_1201900	40S ribosomal protein S20e, putative	0.456305	-0.115763
PBANKA_1202000	inner membrane complex protein 1c	0.347727	0.118822
PBANKA_1202100	MKT1 domain-containing protein, putative	0.278909	-0.116111
PBANKA_1202200	U5 small nuclear ribonucleoprotein component, putative	0.613139	0.0480337
PBANKA_1202400	60S ribosomal protein L13, putative	0.277206	-0.0123415
PBANKA_1202500	WD repeat-containing protein, putative	2.2407	0.514428
PBANKA_1202600	E3 ubiquitin-protein ligase, putative	0.828122	0.183737
PBANKA_1202700	RNA-binding protein, putative	0.536028	-0.0491222
PBANKA_1203400	U3 small nucleolar RNA-associated protein 25, putative	0.281197	0.0167471
PBANKA_1203500	conserved Plasmodium protein, unknown function	0.589759	0.0862836
PBANKA_1203700	regulator of nonsense transcripts 1, putative	1.20391	0.32855
PBANKA_1204200	IMP1-like protein, putative	0.311817	0.191813
PBANKA_1204300	CCR4-NOT transcription complex subunit 5, putative	0.488395	0.108052
PBANKA_1204400	DNA/RNA-binding protein Alba 3, putative	0.423565	0.084643
PBANKA_1204800	phosducin-like protein 3	0.487306	-0.0310246
PBANKA_1204900	conserved Plasmodium protein, unknown function	0.627765	-0.123995
PBANKA_1205000	G-strand-binding protein 2	0.339167	-0.117263
PBANKA_1205100	PPPDE peptidase, putative	0.308249	-0.0137109
PBANKA_1205200	transmembrane protein 147, putative	0.472417	0.0211312
PBANKA_1205400	rho GTPase-activating protein, putative	1.23562	0.360052
PBANKA_1205900	AP2 domain transcription factor AP2-I, putative	1.22291	0.204566
PBANKA_1206100	eukaryotic translation initiation factor 3 subunit D, putative	0.805297	-0.127707
PBANKA_1206200	histone deacetylase 2, putative	0.369145	-0.0419986
PBANKA_1206300	PHD finger protein PHD1, putative	1.65655	0.318809
PBANKA_1206600	26S protease regulatory subunit 4, putative	1.22732	-0.0115562
PBANKA_1206900	tubulin beta chain, putative	3.7824	-0.203041
PBANKA_1207000	nucleolar protein 5, putative	0.293062	0.0983573
PBANKA_1207200	adenylate kinase, putative	1.37029	-0.271522
PBANKA_1207700	zinc finger protein, putative	0.333249	0.00573244
PBANKA_1207900	protein phosphatase PPM10, putative	0.880038	0.295732
PBANKA_1208200	kinesin-4, putative	1.30797	0.267146
PBANKA_1208500	PI31 domain-containing protein, putative	0.450195	0.149066
PBANKA_1208600	DNA2/NAM7 helicase, putative	1.12244	0.66777
PBANKA_1208800	MORN repeat protein, putative	0.28512	-0.077328
PBANKA_1208900	ankyrin-repeat protein, putative	0.285731	-0.0897394
PBANKA_1209000	eukaryotic translation initiation factor 2 subunit beta, putative	1.11101	-0.123426
PBANKA_1209100	dolichyl-phosphate-mannose--protein mannosyltransferase, putative	1.50056	0.333887
PBANKA_1209300	conserved Plasmodium protein, unknown function	0.701793	0.111131
PBANKA_1209400	inner membrane complex sub-compartment protein 1	0.402244	0.018347
PBANKA_1209800	proteasome subunit beta type-5, putative	0.87043	-0.0475684
PBANKA_1209900	conserved protein, unknown function	0.309276	0.0641513
PBANKA_1210100	DNA repair protein RAD23, putative	0.274374	0.152415
PBANKA_1210200	PRE-binding protein, putative	2.4431	-0.168789
PBANKA_1210600	rhoptry associated adhesin, putative	0.29802	0.0538925
PBANKA_1210700	cytochrome b-c1 complex subunit 7, putative	0.283158	-0.0631471
PBANKA_1210800	hypoxanthine-guanine phosphoribosyltransferase, putative	2.61483	-0.262397
PBANKA_1210900	phosphoglucomutase, putative	1.29791	-0.138976
PBANKA_1211000	GMP synthase [glutamine-hydrolyzing], putative	0.27115	0.077884
PBANKA_1211100	NLI interacting factor-like phosphatase	0.483964	0.0969196
PBANKA_1211300	autophagy-related protein 18, putative	0.407773	0.0104111
PBANKA_1211500	U3 small nucleolar RNA-associated protein 13, putative	0.398374	0.0513109
PBANKA_1211600	conserved Plasmodium protein, unknown function	0.277348	0.206337
PBANKA_1211700	conserved Plasmodium protein, unknown function	0.604278	0.23754
PBANKA_1211900	phosphoinositide-specific phospholipase C	0.623019	-0.211545
PBANKA_1212000	conserved Plasmodium protein, unknown function	0.557312	-0.12708
PBANKA_1212300	translation initiation factor eIF-2B subunit delta, putative	0.785399	0.141471
PBANKA_1212600	male gamete fusion factor HAP2	0.280989	0.0365245
PBANKA_1212700	SPRY domain-containing protein, putative	0.319441	0.140321
PBANKA_1212800	MO15-related protein kinase	0.473329	0.24326
PBANKA_1213000	transcriptional coactivator ADA2, putative	0.296925	0.0704497
PBANKA_1213100	prohibitin 2	0.974913	-0.28098
PBANKA_1213200	conserved Plasmodium protein, unknown function	0.427372	0.0688667
PBANKA_1213400	FAD synthetase, putative	0.456887	-0.335968
PBANKA_1213500	CWC16 domain-containing protein, putative	0.396698	-0.190404
PBANKA_1213600	cysteine--tRNA ligase, putative	0.408641	0.0704029
PBANKA_1213700	methionine aminopeptidase 1b, putative	0.595476	-0.00991378
PBANKA_1214000	heat shock protein 60, putative	1.05291	0.00479681
PBANKA_1214100	tubulin binding cofactor c, putative	0.289759	-0.00456646
PBANKA_1214200	ribonucleoside-diphosphate reductase small chain, putative	0.559744	0.215849
PBANKA_1214300	enolase, putative	3.75842	-0.155824
PBANKA_1214500	conserved Plasmodium protein, unknown function	0.646884	-0.464434
PBANKA_1214600	Rab3 GTPase-activating protein non-catalytic subunit, putative	0.354577	-0.0814534
PBANKA_1214700	conserved Plasmodium protein, unknown function	2.68642	-0.412699
PBANKA_1214800	U4/U6.U5 tri-snRNP-associated protein 1, putative	0.674426	0.261045
PBANKA_1214900	BSD domain-containing protein, putative	0.895229	0.722292
PBANKA_1215000	survival motor neuron-like protein, putative	0.439438	0.111165
PBANKA_1215100	protein RIPR, putative	0.48545	-0.0195604
PBANKA_1215200	conserved protein, unknown function	0.574475	0.0128812
PBANKA_1215400	conserved Plasmodium protein, unknown function	0.375337	0.0384455
PBANKA_1215500	translation machinery-associated protein 7, putative	0.620375	-0.248138
PBANKA_1215600	40S ribosomal protein S3A, putative	1.19313	-0.0403891
PBANKA_1215700	conserved Plasmodium protein, unknown function	0.473904	0.10348
PBANKA_1215800	conserved Plasmodium protein, unknown function	0.699138	0.337236
PBANKA_1215900	conserved Plasmodium protein, unknown function	1.03306	0.280253
PBANKA_1216100	regulator of initiation factor 2, putative	0.299826	0.106542
PBANKA_1216400	mRNA-capping enzyme subunit beta, putative	0.409659	0.0642261
PBANKA_1216500	peptidyl-prolyl cis-trans isomerase, putative	0.603283	-0.00244304
PBANKA_1216600	cyclic amine resistance locus protein, putative	0.540601	0.0437917
PBANKA_1216800	conserved Plasmodium protein, unknown function	0.582318	0.142871
PBANKA_1216900	ATP-dependent RNA helicase DDX42, putative	0.735452	0.613774
PBANKA_1217000	peptidase, putative	0.455898	0.103044
PBANKA_1217600	histone H2A.Z, putative	0.398014	-0.0682103
PBANKA_1217700	ATP-dependent RNA helicase DDX6	1.0324	-0.0575991
PBANKA_1217800	signal peptidase complex subunit 2, putative	0.549161	0.333699
PBANKA_1217900	conserved protein, unknown function	0.483025	-0.222277
PBANKA_1218000	nicotinamidase, putative	0.406964	0.494929
PBANKA_1218200	T-complex protein 1 subunit epsilon, putative	1.60539	-0.0704878
PBANKA_1218400	protein transport protein SEC22, putative	0.276442	0.0321687
PBANKA_1218500	protein phosphatase inhibitor 2, putative	0.859108	-0.274615
PBANKA_1218600	conserved protein, unknown function	0.82344	0.673583
PBANKA_1218700	conserved Plasmodium protein, unknown function	0.31097	0.250698
PBANKA_1218800	ABC transporter I family member 1, putative	1.11316	0.23322
PBANKA_1218900	elongation factor 1-delta, putative	0.659684	0.208748
PBANKA_1219000	heat shock protein 90, putative	0.445279	0.0886959
PBANKA_1219200	Cg8 protein, putative	0.377577	0.096248
PBANKA_1219300	heat shock protein 110, putative	1.48848	-0.00197253
PBANKA_1219400	protein SCO1, putative	0.394496	-0.0312579
PBANKA_1219500	chloroquine resistance transporter, putative	0.274894	0.0259629
PBANKA_1219600	cg1 protein, putative	0.283585	0.236869
PBANKA_1219800	Cg2 protein, putative	0.270324	0.246308
PBANKA_1219900	Cg7 protein, putative	0.651248	0.113421
PBANKA_1220100	ribonucleases P/MRP protein subunit POP1, putative	0.781162	0.382088
PBANKA_1220200	lysophospholipase, putative	0.539428	-0.109933
PBANKA_1220300	prodrug activation and resistance esterase, putative	0.341561	0.133167
PBANKA_1220500	conserved protein, unknown function	0.47109	0.901559
PBANKA_1220700	conserved protein, unknown function	0.304188	-0.00332203
PBANKA_1220800	conserved Plasmodium protein, unknown function	0.531152	0.281181
PBANKA_1221200	60S ribosomal protein L34, putative	0.488329	0.0785855
PBANKA_1221600	cell division cycle ATPase, putative	0.467568	0.282363
PBANKA_1221800	conserved Plasmodium protein, unknown function	0.40083	-0.337386
PBANKA_1222000	histone deacetylase complex subunit SAP18, putative	0.450195	-0.110374
PBANKA_1222100	regulator of chromosome condensation, putative	0.566756	-0.0871809
PBANKA_1222200	protein MPODD	0.894709	0.670425
PBANKA_1222300	coatomer subunit epsilon, putative	0.658131	-0.256457
PBANKA_1222400	ubiquitin regulatory protein, putative	0.749575	-0.260525
PBANKA_1222500	plasmepsin X, putative	0.45379	0.138374
PBANKA_1222600	AP-3 complex subunit delta, putative	0.731748	-0.526982
PBANKA_1222800	tyrosine--tRNA ligase, putative	0.512713	0.0475263
PBANKA_1222900	26S proteasome regulatory subunit RPN10, putative	1.01726	0.220236
PBANKA_1223000	conserved Plasmodium protein, unknown function	0.367681	-0.126754
PBANKA_1223100	proteasome subunit alpha type-6, putative	0.577971	-0.0472208
PBANKA_1223300	ras-related protein Rab-18, putative	0.487891	0.175946
PBANKA_1223400	conserved Plasmodium protein, unknown function	0.28618	-0.055242
PBANKA_1223600	YEATS domain-containing protein, putative	0.4731	0.539312
PBANKA_1223800	V-type proton ATPase subunit a, putative	0.818373	0.0065506
PBANKA_1224100	kinesin-like protein, putative	0.407773	-0.0510364
PBANKA_1224200	DnaJ protein, putative	0.923914	-0.0736561
PBANKA_1224400	ferlin-like protein	1.63772	0.349913
PBANKA_1224500	Dpy-19-like C-mannosyltransferase, putative	0.34949	0.105461
PBANKA_1225000	serine/threonine protein kinase, FIKK family	0.414536	0.187805
PBANKA_1225600	alpha/beta hydrolase, putative	0.508924	0.135929
PBANKA_1225700	GTPase-activating protein, putative	0.717754	-0.162987
PBANKA_1225800	peptidyl-prolyl cis-trans isomerase, putative	0.862371	1.03908
PBANKA_1226000	tRNA pseudouridine synthase, putative	0.377195	0.30801
PBANKA_1226100	conserved Plasmodium protein, unknown function	0.691267	0.21258
PBANKA_1226400	cactin homolog, putative	0.638012	0.268676
PBANKA_1226500	proteasome subunit beta type-4, putative	0.395968	0.165271
PBANKA_1226600	tubulin gamma chain, putative	1.1574	-0.127935
PBANKA_1226700	AAA family ATPase, putative	0.308249	0.101439
PBANKA_1226800	DNA repair and recombination protein RAD54, putative	0.421498	0.103232
PBANKA_1227000	filament assembling protein, putative	0.595851	0.242993
PBANKA_1227100	U3 small nucleolar RNA-associated protein 14, putative	0.378581	0.345605
PBANKA_1227200	peptidyl-prolyl cis-trans isomerase, putative	0.812514	-0.201899
PBANKA_1227400	serine/threonine protein phosphatase 2B catalytic subunit A	0.329624	0.032255
PBANKA_1227900	periodic tryptophan protein 2, putative	0.659684	0.312269
PBANKA_1228000	1-cys peroxiredoxin, putative	0.394036	0.219228
PBANKA_1228200	glutamate dehydrogenase, putative	0.41432	-0.00261812
PBANKA_1228300	lysine-specific histone demethylase, putative	0.97878	-0.440717
PBANKA_1228400	mannose-6-phosphate isomerase, putative	0.361608	-0.0366748
PBANKA_1228500	sentrin-specific protease 2, putative	0.438088	0.0923409
PBANKA_1228600	conserved protein, unknown function	0.616095	0.266164
PBANKA_1228700	nucleolar protein 10, putative	0.680541	0.331501
PBANKA_1229000	Plasmodium exported protein (PHIST), unknown function	1.67303	-0.287932
PBANKA_1229100	pre-mRNA-splicing factor CWF7, putative	0.757496	-0.396095
PBANKA_1229200	60S ribosomal protein L19, putative	0.312023	0.0838784
PBANKA_1229300	conserved Plasmodium protein, unknown function	0.409406	0.177899
PBANKA_1229600	conserved Plasmodium protein, unknown function	0.667574	0.395369
PBANKA_1229800	enoyl-acyl carrier reductase	0.728373	-0.239107
PBANKA_1230100	ribonuclease, putative	1.27827	0.332671
PBANKA_1230200	cdc2-related protein kinase 5	0.970465	-0.158811
PBANKA_1230300	zinc finger protein, putative	0.736181	0.277492
PBANKA_1230500	THO complex subunit 4, putative	0.509589	-0.0339278
PBANKA_1230700	protein phosphatase, putative	1.08755	-0.669773
PBANKA_1230800	pyridoxal kinase, putative	0.432496	0.0666058
PBANKA_1231000	40S ribosomal protein S11, putative	0.364213	0.137645
PBANKA_1231200	phosducin-like protein 1, putative	0.468286	-0.153975
PBANKA_1231300	major facilitator superfamily domain-containing protein, putative	0.441183	0.826596
PBANKA_1231500	ubiquitin carboxyl-terminal hydrolase 2, putative	0.377195	-0.0181186
PBANKA_1231600	AP2 domain transcription factor AP2-O2	0.287324	-0.059021
PBANKA_1231700	60S ribosomal protein L2, putative	0.912414	-0.384932
PBANKA_1231800	60S ribosomal protein L12, putative	0.421743	0.0982867
PBANKA_1232100	serine/arginine-rich splicing factor 1, putative	0.417631	-0.14322
PBANKA_1232200	FACT complex subunit SPT16	0.973528	-0.0537183
PBANKA_1232400	F-actin-capping protein subunit beta	0.474503	0.358012
PBANKA_1232500	eukaryotic translation initiation factor 3 subunit B, putative	0.575849	-0.0165327
PBANKA_1233000	SWIB/MDM2 domain-containing protein, putative	0.466701	0.0728473
PBANKA_1233100	proteasome subunit beta type-1, putative	0.701602	-0.136448
PBANKA_1233200	cyclin	0.447297	0.204237
PBANKA_1233300	ATP-dependent RNA helicase DDX23, putative	0.45004	-0.034123
PBANKA_1233400	WD repeat-containing protein 26, putative	0.345699	0.117152
PBANKA_1233500	mRNA-binding protein PUF1	1.12235	-0.0223503
PBANKA_1234200	40S ribosomal protein S24, putative	0.700452	-0.273751
PBANKA_1234300	CCR4 domain-containing protein 1, putative	0.472458	-0.0510392
PBANKA_1234400	zinc finger protein, putative	0.405044	-0.0328537
PBANKA_1234500	FoP domain-containing protein, putative	0.436721	0.0322267
PBANKA_1234600	EELM2 domain-containing protein, putative	0.701992	0.0274857
PBANKA_1234800	40S ribosomal protein S9, putative	0.439437	-0.0228517
PBANKA_1234900	protein phosphatase PPM9	0.952046	0.234224
PBANKA_1235000	mediator of RNA polymerase II transcription subunit 17, putative	1.10039	0.597859
PBANKA_1235200	single-stranded DNA-binding protein, putative	0.351787	0.0516693
PBANKA_1235300	bis(5'-nucleosyl)-tetraphosphatase [asymmetrical], putative	0.562479	0.107223
PBANKA_1235400	CDC73 domain-containing protein, putative	0.349229	0.0460638
PBANKA_1235500	conserved protein, unknown function	0.417983	0.143238
PBANKA_1235600	adenosylhomocysteinase, putative	0.717754	-0.0330242
PBANKA_1235700	conserved Plasmodium protein, unknown function	0.323018	-0.0472255
PBANKA_1236300	ATP-dependent RNA helicase DDX1, putative	0.655893	0.0844452
PBANKA_1236600	conserved Plasmodium protein, unknown function	0.362376	0.0188147
PBANKA_1236800	conserved Plasmodium protein, unknown function	0.357843	0.554501
PBANKA_1237100	conserved Plasmodium protein, unknown function	0.350782	0.152432
PBANKA_1237300	magnesium transporter NIPA, putative	0.525648	-0.00851927
PBANKA_1237500	pre-mRNA-splicing factor BUD31, putative	0.562479	0.120835
PBANKA_1237600	zinc finger protein, putative	1.36633	-0.229528
PBANKA_1237800	multidrug resistance protein 1, putative	1.23216	-0.0367279
PBANKA_1237900	mitochondrial-processing peptidase subunit alpha, putative	0.291424	0.0530408
PBANKA_1238200	DnaJ protein, putative	0.355236	-0.0626173
PBANKA_1238400	conserved protein, unknown function	0.819274	0.0726218
PBANKA_1238600	divalent metal transporter, putative	0.465145	-0.0349622
PBANKA_1238800	karyopherin beta, putative	0.668474	0.0172771
PBANKA_1239100	conserved Plasmodium protein, unknown function	0.276414	0.209029
PBANKA_1239200	ribosome-interacting GTPase 1, putative	0.371727	-0.0573786
PBANKA_1239600	ubiquitin fusion degradation protein 1, putative	0.99745	0.30154
PBANKA_1239700	S-adenosyl-L-methionine-dependent tRNA 4-demethylwyosine synthase, putative	0.329644	0.223493
PBANKA_1239800	zinc finger protein, putative	0.862301	0.475006
PBANKA_1239900	acyl-CoA synthetase, putative	0.319744	-0.0737222
PBANKA_1240200	7-helix-1 protein, putative	0.292954	0.170337
PBANKA_1240600	inner membrane complex protein 1g, putative	0.691951	0.549029
PBANKA_1240700	NIMA related kinase 2	0.844737	0.499047
PBANKA_1241000	ADP-ribosylation factor GTPase-activating protein 2, putative	0.472458	-0.0870457
PBANKA_1241200	conserved Plasmodium protein, unknown function	0.484307	-0.196556
PBANKA_1241300	conserved Plasmodium protein, unknown function	0.457902	0.0535748
PBANKA_1241700	transmembrane emp24 domain-containing protein, putative	0.354144	0.0628008
PBANKA_1241800	DNA replication licensing factor MCM3, putative	1.76614	-0.0992746
PBANKA_1241900	ubiquitin-conjugating enzyme E2 N, putative	0.290527	0.0677234
PBANKA_1242000	ubiquitin carboxyl-terminal hydrolase 14, putative	1.27325	-0.451934
PBANKA_1242300	Hsc70-interacting protein, putative	0.408548	0.0710504
PBANKA_1242400	conserved Plasmodium protein, unknown function	0.287875	-0.348689
PBANKA_1242500	ATP-dependent RNA helicase DDX41, putative	0.737342	0.269395
PBANKA_1242700	AP-1/2 complex subunit beta, putative	0.635058	0.124284
PBANKA_1242800	eukaryotic translation initiation factor 3 subunit E, putative	0.27485	-0.0660577
PBANKA_1243000	palmitoyltransferase DHHC7	0.5244	0.201414
PBANKA_1243100	F-actin-capping protein subunit alpha	0.430713	-0.107476
PBANKA_1243300	peptidyl-prolyl cis-trans isomerase, putative	0.568181	-0.515846
PBANKA_1243400	nucleolar preribosomal GTPase, putative	0.510985	-0.139665
PBANKA_1243500	conserved protein, unknown function	0.317269	0.565826
PBANKA_1243600	conserved Plasmodium protein, unknown function	0.536011	0.0842199
PBANKA_1243900	conserved Plasmodium protein, unknown function	0.274032	-0.0671774
PBANKA_1244000	cell cycle regulator protein, putative	0.838325	-0.14009
PBANKA_1244200	conserved Plasmodium protein, unknown function	0.571674	-0.154446
PBANKA_1244300	RING zinc finger protein, putative	0.914561	0.332292
PBANKA_1244400	conserved Plasmodium protein, unknown function	0.520931	-0.0777514
PBANKA_1244500	SNARE protein, putative	0.473794	-0.0195193
PBANKA_1244600	phosphoenolpyruvate/phosphate translocator	0.773943	0.656667
PBANKA_1245000	XAP-5 DNA binding protein, putative	0.380867	-0.349642
PBANKA_1245300	formin 1, putative	0.556537	0.32233
PBANKA_1245800	conserved Plasmodium protein, unknown function	0.366056	-0.0801099
PBANKA_1245900	Plasmodium exported protein, unknown function	0.7441	0.623852
PBANKA_1246161	fam-a protein	0.374462	-0.111541
PBANKA_1246400	PIR protein	0.351874	-0.209086
PBANKA_1246600	cleft-like protein 1	0.341561	0.111331
PBANKA_1300500	tubulin epsilon chain, putative	0.279991	-0.375439
PBANKA_1300600	bromodomain protein 4, putative	0.692217	-0.106743
PBANKA_1300700	LCCL domain-containing protein	1.89424	0.0187027
PBANKA_1301300	trailer hitch homolog	0.859108	-0.0601389
PBANKA_1301400	proteasome subunit alpha type-1, putative	0.601555	0.116852
PBANKA_1301600	vacuole membrane protein 1, putative	1.4995	0.352931
PBANKA_1301700	splicing factor 3A subunit 1, putative	0.427292	0.319059
PBANKA_1301800	conserved Plasmodium protein, unknown function	0.424203	0.187616
PBANKA_1302000	conserved Plasmodium protein, unknown function	0.434818	0.0285641
PBANKA_1302200	translocation protein SEC62, putative	0.421721	0.137852
PBANKA_1302400	cleavage and polyadenylation specificity factor subunit 3, putative	0.592409	0.186814
PBANKA_1302500	conserved protein, unknown function	0.350143	-0.0334413
PBANKA_1302600	DNA primase small subunit, putative	0.425426	0.0775554
PBANKA_1302800	thioredoxin peroxidase 1	3.66391	-0.454465
PBANKA_1302900	copper transporter, putative	0.610853	-0.592411
PBANKA_1303000	DEAD/DEAH box helicase, putative	0.690974	-0.667265
PBANKA_1303100	conserved Plasmodium protein, unknown function	0.626795	0.275736
PBANKA_1303200	Sad1/UNC domain-containing protein, putative	0.548265	0.322362
PBANKA_1303300	cytochrome b-c1 complex subunit Rieske, putative	0.892489	0.0628043
PBANKA_1303500	cytochrome c oxidase subunit ApiCOX26, putative	0.443277	0.161
PBANKA_1303600	leucine carboxyl methyltransferase, putative	0.36589	0.105134
PBANKA_1303700	vesicle-associated membrane protein, putative	0.731748	-0.209081
PBANKA_1303800	triosephosphate isomerase, putative	0.66513	0.0530048
PBANKA_1303900	conserved Plasmodium protein, unknown function	0.542395	0.243073
PBANKA_1304000	cohesin complex subunit, putative	0.691316	-0.36864
PBANKA_1304400	allantoicase, putative	0.585719	-0.284469
PBANKA_1304500	protein SOC3	0.282267	0.0860188
PBANKA_1304600	AP-3 complex subunit mu, putative	0.539377	-0.459173
PBANKA_1304900	cytoplasmic tRNA 2-thiolation protein 2, putative	1.15624	0.948498
PBANKA_1305000	conserved Plasmodium protein, unknown function	1.09296	0.563102
PBANKA_1305100	60S ribosomal protein L1, putative	1.19313	-0.122228
PBANKA_1305300	FACT complex subunit SSRP1, putative	0.560914	0.072056
PBANKA_1305700	vacuolar protein sorting-associated protein 60, putative	0.357228	0.019571
PBANKA_1305900	ADP-ribosylation factor, putative	0.863326	-1.14559
PBANKA_1306000	replication factor A protein 3, putative	0.49811	0.377413
PBANKA_1306200	tRNA import protein tRIP	0.386541	0.102852
PBANKA_1306300	protein KIC9, putative	0.275497	-0.102326
PBANKA_1306400	geranylgeranyl transferase type-2 subunit alpha, putative	0.461112	0.809669
PBANKA_1306800	Sec7 domain-containing protein ARFGEF, putative	0.674736	0.0195779
PBANKA_1306900	serine/threonine protein kinase, putative	0.45004	-0.00109152
PBANKA_1307000	conserved Plasmodium protein, unknown function	1.10435	0.220079
PBANKA_1307100	heptatricopeptide repeat-containing protein, putative	0.440424	0.165408
PBANKA_1307300	WD repeat-containing protein, putative	0.483739	0.84535
PBANKA_1307500	gamma-tubulin complex component, putative	0.345033	0.0981899
PBANKA_1307600	dephospho-CoA kinase, putative	0.357364	0.13918
PBANKA_1307700	pre-mRNA-splicing factor CWC24, putative	0.841313	-1.2145
PBANKA_1307800	heat shock protein 90, putative	0.54026	0.0660122
PBANKA_1308000	conserved Plasmodium protein, unknown function	0.312986	0.231221
PBANKA_1308100	calmodulin-like protein	0.670287	-0.451045
PBANKA_1308200	1-acyl-sn-glycerol-3-phosphate acyltransferase, putative	0.731748	0.570815
PBANKA_1308300	conserved Plasmodium protein, unknown function	0.657134	1.04642
PBANKA_1308400	eukaryotic translation initiation factor 2-alpha kinase 1, putative	1.42558	-0.655118
PBANKA_1308600	fructose-bisphosphate aldolase 2	1.13441	0.000560181
PBANKA_1308800	prolyl hydroxylase-like protein, putative	0.722689	0.310337
PBANKA_1308900	histidine--tRNA ligase, putative	0.800243	-0.170639
PBANKA_1309000	ATP-dependent RNA helicase MAK5, putative	0.373131	0.0955734
PBANKA_1309200	serine/threonine kinase-1, putative	0.47744	0.10222
PBANKA_1309400	RNA-binding protein, putative	1.07599	-1.07445
PBANKA_1309500	conserved Plasmodium protein, unknown function	0.669021	-0.275261
PBANKA_1309700	ATP-dependent RNA helicase DDX5, putative	0.670287	0.0652984
PBANKA_1309800	conserved Plasmodium protein, unknown function	0.93347	0.6276
PBANKA_1309900	M17 leucyl aminopeptidase, putative	0.472808	0.0536103
PBANKA_1310200	nucleoporin NUP313	0.79558	0.136689
PBANKA_1310400	centrin-2, putative	0.350298	-0.0753963
PBANKA_1310500	conserved Plasmodium protein, unknown function	0.67176	0.109589
PBANKA_1310700	glutaminyl-peptide cyclotransferase, putative	0.334015	0.687582
PBANKA_1310800	40S ribosomal protein S5, putative	1.4772	-0.160985
PBANKA_1311000	conserved protein, unknown function	0.370572	0.0571809
PBANKA_1311500	conserved protein, unknown function	0.404135	0.263878
PBANKA_1311600	calponin homology domain-containing protein, putative	0.999964	0.230671
PBANKA_1311700	multidrug resistance protein 2, putative	0.29735	0.100776
PBANKA_1311800	U3 small nucleolar RNA-associated protein 12, putative	0.979685	0.208734
PBANKA_1312000	condensin-2 complex subunit G2, putative	0.635344	0.210258
PBANKA_1312100	conserved protein, unknown function	0.872204	0.554375
PBANKA_1312200	ubiquitin-protein ligase, putative	0.792651	0.498985
PBANKA_1312400	HSP20-like chaperone, putative	0.758607	0.324078
PBANKA_1312700	gamete egress and sporozoite traversal protein	1.04473	-0.0142252
PBANKA_1312800	CLASP domain-containing protein, putative	0.843498	0.114339
PBANKA_1313300	conserved protein, unknown function	0.662289	-0.648151
PBANKA_1313400	exosome complex exonuclease RRP6, putative	1.42628	0.453146
PBANKA_1313500	conserved protein, unknown function	0.864421	-0.672663
PBANKA_1313700	serine/threonine protein kinase, putative	0.365936	0.132453
PBANKA_1313800	signal recognition particle subunit SRP54, putative	0.58172	-0.0759848
PBANKA_1314100	E3 ubiquitin-protein ligase ZNF598, putative	1.30082	0.239072
PBANKA_1314500	conserved protein, unknown function	1.09461	0.541137
PBANKA_1314600	acetyl-CoA acetyltransferase, putative	0.454007	1.00046
PBANKA_1314700	conserved Plasmodium protein, unknown function	0.582018	-0.781851
PBANKA_1314800	elongation factor 2, putative	2.06258	-0.113929
PBANKA_1315100	transcriptional regulatory protein sir2b	0.659684	0.44426
PBANKA_1315300	LCCL domain-containing protein	0.662322	0.464165
PBANKA_1315400	calcineurin subunit B, putative	0.579431	-1.14365
PBANKA_1315500	sortilin, putative	0.353603	0.0277546
PBANKA_1315600	ribosome biogenesis protein TSR1, putative	0.565819	0.294976
PBANKA_1315700	rhoptry neck protein 2	0.512713	0.0750073
PBANKA_1315800	leucine-rich repeat protein	0.562479	0.316562
PBANKA_1315900	aminomethyltransferase, putative	0.420138	0.442843
PBANKA_1316000	DER1-like protein, putative	0.308625	0.346531
PBANKA_1316300	conserved Plasmodium protein, unknown function	0.846386	0.164331
PBANKA_1316400	U1 snRNP-associated protein, putative	1.25661	-0.157957
PBANKA_1316700	conserved Plasmodium protein, unknown function	0.306602	-0.0367941
PBANKA_1316800	dynactin subunit 4, putative	0.816986	0.292622
PBANKA_1317400	HSP90 co-chaperone p23, putative	0.562749	0.363947
PBANKA_1317500	glucose-6-phosphate dehydrogenase-6-phosphogluconolactonase, putative	0.342183	-0.00672413
PBANKA_1317700	RNA-binding protein, putative	0.369034	-0.0154211
PBANKA_1317900	conserved Plasmodium protein, unknown function	1.89159	0.26738
PBANKA_1318100	aminopeptidase P, putative	1.60048	-0.038457
PBANKA_1318400	6-phosphogluconate dehydrogenase, decarboxylating, putative	1.1485	-0.0620823
PBANKA_1318900	methyltransferase, putative	0.608302	-0.0944207
PBANKA_1319000	conserved protein, unknown function	2.03724	1.18702
PBANKA_1319100	hemolysin III, putative	0.28824	-0.14836
PBANKA_1319200	AP-1 complex subunit gamma, putative	1.25861	-0.143105
PBANKA_1319500	LCCL domain-containing protein	0.783692	-0.0540546
PBANKA_1320100	conserved Plasmodium protein, unknown function	0.286903	0.053846
PBANKA_1320200	STAG domain-containing protein, putative	1.46105	-0.107502
PBANKA_1320400	conserved Plasmodium protein, unknown function	0.467901	0.00889973
PBANKA_1320500	V-type H(+)-translocating pyrophosphatase, putative	0.664795	0.287816
PBANKA_1320700	signal peptide peptidase, putative	0.66255	-0.308852
PBANKA_1320900	thioredoxin 1, putative	0.342334	-0.215776
PBANKA_1321000	MA3 domain-containing protein, putative	1.34547	0.0269932
PBANKA_1321100	conserved Plasmodium protein, unknown function	0.364903	-0.182552
PBANKA_1321200	vacuolar protein sorting-associated protein 4, putative	0.83819	0.0196017
PBANKA_1321400	large ribosomal subunit nuclear export factor, putative	0.568398	0.109112
PBANKA_1321500	conserved Plasmodium protein, unknown function	0.660367	0.164023
PBANKA_1321600	conserved Plasmodium protein, unknown function	0.624635	0.455316
PBANKA_1321700	berghepain-1	0.577611	-0.138404
PBANKA_1322000	alpha/beta hydrolase, putative	0.42873	0.363975
PBANKA_1322100	aminodeoxychorismate lyase, putative	0.417631	0.145285
PBANKA_1322300	zinc finger protein, putative	1.71777	0.239477
PBANKA_1322400	exonuclease V, mitochondrial, putative	0.660143	-0.118121
PBANKA_1322500	DNA-directed RNA polymerase III subunit RPC5, putative	1.57099	0.718758
PBANKA_1322600	golgi apparatus membrane protein TVP23, putative	0.292872	-0.0979048
PBANKA_1322700	ATP-dependent RNA helicase DBP5, putative	0.469489	-0.150421
PBANKA_1323000	conserved protein, unknown function	0.498018	0.0242869
PBANKA_1323200	conserved Plasmodium protein, unknown function	0.595935	0.0900391
PBANKA_1323300	pyridoxal 5'-phosphate synthase, putative	0.304852	0.0321567
PBANKA_1323600	biotin--protein ligase 2	1.27254	-0.259141
PBANKA_1323700	FYVE and coiled-coil domain-containing protein, putative	0.548265	-0.0713293
PBANKA_1324100	ubiquitin carboxyl-terminal hydrolase isozyme L3, putative	0.350623	-0.0244549
PBANKA_1324300	inner membrane complex sub-compartment protein 3	1.48601	0.572772
PBANKA_1324400	60S ribosomal protein L27, putative	0.745883	-0.0878217
PBANKA_1324800	conserved Plasmodium protein, unknown function	0.428919	-0.0263593
PBANKA_1324900	U3 small nucleolar ribonucleoprotein protein IMP3, putative	0.346483	-0.0123087
PBANKA_1325000	40S ribosomal protein S28e, putative	0.972953	-0.925183
PBANKA_1325100	MORN repeat protein, putative	0.549332	-0.152684
PBANKA_1325300	splicing factor 3B subunit 2, putative	1.04476	-0.309068
[truncated: 567 more rows]

## Sheet: Ubiqtuitome WT 0 vs 4 min
Modified lysine	Gene ID	Description	-Log2[Qvalue]	Log2[WT 4min / WT 0min]
PBANKA_0000301_K116	PBANKA_0000301	fam-b protein	1.08447	2.59664
PBANKA_0000301_K228	PBANKA_0000301	fam-b protein	1.03819	2.42055
PBANKA_0000301_K95	PBANKA_0000301	fam-b protein	3.32477	1.32405
PBANKA_0100500_K164	PBANKA_0100500	PIR protein	2.56444	1.74373
PBANKA_0100500_K333	PBANKA_0100500	PIR protein	0.629985	-0.38331
PBANKA_0100600_K94	PBANKA_0100600	schizont membrane associated cytoadherence protein	0.726866	0.71798
PBANKA_0100700_K189	PBANKA_0100700	Plasmodium exported protein, unknown function	1.15128	-0.0049222
PBANKA_0100700_K206	PBANKA_0100700	Plasmodium exported protein, unknown function	1.25253	0.745586
PBANKA_0100700_K307	PBANKA_0100700	Plasmodium exported protein, unknown function	1.1357	0.454878
PBANKA_0100800_K1081	PBANKA_0100800	zinc finger protein, putative	2.64955	-3.21937
PBANKA_0100800_K411	PBANKA_0100800	zinc finger protein, putative	5.85169	-2.16243
PBANKA_0100800_K430	PBANKA_0100800	zinc finger protein, putative	6.05025	-2.35374
PBANKA_0101000_K7	PBANKA_0101000	MYND-type zinc finger protein, putative	1.64044	-1.02032
PBANKA_0102100_K24	PBANKA_0102100	dihydroorotate dehydrogenase, putative	0.77066	1.17678
PBANKA_0105000_K91	PBANKA_0105000	ubiquitin-conjugating enzyme E2 PEX4, putative	3.41012	-0.945279
PBANKA_0105300_K964	PBANKA_0105300	conserved Plasmodium protein, unknown function	1.93185	0.418676
PBANKA_0107400_K346	PBANKA_0107400	ornithine aminotransferase, putative	0.78667	-0.0782383
PBANKA_0107400_K369	PBANKA_0107400	ornithine aminotransferase, putative	0.617308	0.932
PBANKA_0108800_K123	PBANKA_0108800	histone H3, putative	0.810462	0.350067
PBANKA_0108800_K28	PBANKA_0108800	histone H3, putative	2.61131	1.38834
PBANKA_0108800_K37	PBANKA_0108800	histone H3, putative	1.64237	0.911552
PBANKA_0108800_K57	PBANKA_0108800	histone H3, putative	1.15955	0.303573
PBANKA_0108800_K80	PBANKA_0108800	histone H3, putative	0.685804	-0.229958
PBANKA_0109600_K280	PBANKA_0109600	ATP synthase-associated protein, putative	0.608191	0.854125
PBANKA_0112600_K319	PBANKA_0112600	fam-b protein	3.48746	2.10116
PBANKA_0112641_K147	PBANKA_0112641	fam-b protein	0.774456	0.364931
PBANKA_0112701_K102	PBANKA_0112701	fam-a protein	1.23533	3.68451
PBANKA_0112701_K227	PBANKA_0112701	fam-a protein	1.43572	2.51658
PBANKA_0112701_K290	PBANKA_0112701	fam-a protein	1.62075	1.82001
PBANKA_0201300_K338	PBANKA_0201300	lysophospholipase, putative	1.39874	2.78521
PBANKA_0201600_K131	PBANKA_0201600	early transcribed membrane protein	2.96193	1.56762
PBANKA_0201600_K79	PBANKA_0201600	early transcribed membrane protein	1.42911	1.14394
PBANKA_0202500_K348	PBANKA_0202500	P-loop containing nucleoside triphosphate hydrolase, putative	0.744644	0.0351836
PBANKA_0202800_K66	PBANKA_0202800	adenylate kinase-like protein 1, putative	1.1333	1.56062
PBANKA_0203000_K11	PBANKA_0203000	chromatin assembly factor 1 subunit C, putative	1.47916	0.907052
PBANKA_0203000_K144	PBANKA_0203000	chromatin assembly factor 1 subunit C, putative	0.688505	-1.86122
PBANKA_0204200_K113	PBANKA_0204200	tubulin-specific chaperone a, putative	1.54088	-0.018105
PBANKA_0204200_K9	PBANKA_0204200	tubulin-specific chaperone a, putative	1.4073	-1.47952
PBANKA_0204500_K1003	PBANKA_0204500	LCCL domain-containing protein, putative	2.56143	3.12646
PBANKA_0204500_K1048	PBANKA_0204500	LCCL domain-containing protein, putative	5.84182	1.25189
PBANKA_0204500_K998	PBANKA_0204500	LCCL domain-containing protein, putative	2.56143	3.12646
PBANKA_0205900_K712	PBANKA_0205900	Niemann-Pick type C1-related protein, putative	1.25013	-1.74706
PBANKA_0206900_K61	PBANKA_0206900	pre-rRNA-processing protein TSR2, putative	1.34582	0.675427
PBANKA_0207000_K748	PBANKA_0207000	calcium-transporting ATPase, putative	0.779583	-0.546144
PBANKA_0207000_K851	PBANKA_0207000	calcium-transporting ATPase, putative	1.25013	0.581363
PBANKA_0208300_K19	PBANKA_0208300	novel putative transporter 1	1.32364	2.16614
PBANKA_0208900_K162	PBANKA_0208900	StAR-related lipid transfer protein, putative	1.60972	2.21628
PBANKA_0208900_K218	PBANKA_0208900	StAR-related lipid transfer protein, putative	2.39867	1.95474
PBANKA_0208900_K264	PBANKA_0208900	StAR-related lipid transfer protein, putative	1.63438	2.27967
PBANKA_0208900_K354	PBANKA_0208900	StAR-related lipid transfer protein, putative	1.11503	2.75141
PBANKA_0209100_K93	PBANKA_0209100	thrombospondin-related sporozoite protein	0.691068	-0.122776
PBANKA_0212700_K1286	PBANKA_0212700	RING zinc finger protein, putative	0.622595	0.197415
PBANKA_0214000_K1484	PBANKA_0214000	dynein heavy chain, putative	1.35238	0.511626
PBANKA_0214000_K3738	PBANKA_0214000	dynein heavy chain, putative	0.609349	2.8339
PBANKA_0214400_K954	PBANKA_0214400	AP2 domain transcription factor AP2-L	1.63438	-0.747002
PBANKA_0214700_K116	PBANKA_0214700	Plasmodium exported protein, unknown function	0.644177	1.34658
PBANKA_0214700_K204	PBANKA_0214700	Plasmodium exported protein, unknown function	0.660602	-0.902443
PBANKA_0214800_K153	PBANKA_0214800	heat shock protein, putative	1.22351	-0.319797
PBANKA_0214800_K201	PBANKA_0214800	heat shock protein, putative	1.5945	0.265778
PBANKA_0214900_K47	PBANKA_0214900	fam-a protein	1.43473	1.98421
PBANKA_0216021_K116	PBANKA_0000301	fam-b protein	1.08447	2.59664
PBANKA_0216021_K228	PBANKA_0000301	fam-b protein	1.03819	2.42055
PBANKA_0216021_K95	PBANKA_0000301	fam-b protein	3.32477	1.32405
PBANKA_0300600_K208	PBANKA_0300600	Plasmodium exported protein, unknown function	0.692197	0.117421
PBANKA_0300600_K245	PBANKA_0300600	Plasmodium exported protein, unknown function	0.622173	0.343444
PBANKA_0300600_K257	PBANKA_0300600	Plasmodium exported protein, unknown function	0.862106	-0.303697
PBANKA_0300600_K280	PBANKA_0300600	Plasmodium exported protein, unknown function	0.622173	0.343444
PBANKA_0300600_K292	PBANKA_0300600	Plasmodium exported protein, unknown function	0.862106	-0.303697
PBANKA_0300600_K437	PBANKA_0300600	Plasmodium exported protein, unknown function	0.812896	-1.62931
PBANKA_0300600_K511	PBANKA_0300600	Plasmodium exported protein, unknown function	0.785516	0.381667
PBANKA_0300600_K647	PBANKA_0300600	Plasmodium exported protein, unknown function	2.09294	-0.96239
PBANKA_0301300_K44	PBANKA_0301300	conserved Plasmodium protein, unknown function	4.08402	-2.24278
PBANKA_0302500_K267	PBANKA_0302500	hexose transporter	2.40159	0.335503
PBANKA_0305100_K862	PBANKA_0305100	serine repeat antigen 1	1.24239	0.33185
PBANKA_0309200_K389	PBANKA_0309200	conserved Plasmodium protein, unknown function	1.19245	1.40083
PBANKA_0310000_K153	PBANKA_0310000	protein SIS1, putative	1.0751	0.478644
PBANKA_0310000_K187	PBANKA_0310000	protein SIS1, putative	1.29622	-0.818082
PBANKA_0310900_K155	PBANKA_0310900	T-complex protein 1 subunit theta, putative	1.25689	-2.25214
PBANKA_0311700_K340	PBANKA_0311700	rhoptry neck protein 6, putative	1.56556	0.886742
PBANKA_0311800_K437	PBANKA_0311800	acyl-CoA synthetase, putative	2.60098	1.35207
PBANKA_0311800_K469	PBANKA_0311800	acyl-CoA synthetase, putative	1.62753	2.83866
PBANKA_0311800_K507	PBANKA_0311800	acyl-CoA synthetase, putative	1.15417	2.63858
PBANKA_0311800_K689	PBANKA_0311800	acyl-CoA synthetase, putative	2.85004	3.33294
PBANKA_0314200_K59	PBANKA_0314200	calcium-dependent protein kinase 1	1.17279	0.468545
PBANKA_0316200_K1462	PBANKA_0316200	Plasmodium exported protein, unknown function	0.604643	-0.0654978
PBANKA_0316200_K1471	PBANKA_0316200	Plasmodium exported protein, unknown function	0.82297	-0.300867
PBANKA_0316200_K1516	PBANKA_0316200	Plasmodium exported protein, unknown function	1.59106	-1.52487
PBANKA_0316300_K105	PBANKA_0316300	fam-b protein	3.71044	2.24526
PBANKA_0316300_K158	PBANKA_0316300	fam-b protein	4.20017	1.67632
PBANKA_0316600_K1195	PBANKA_0316600	reticulocyte binding protein, putative	0.808849	-0.463002
PBANKA_0316700_K119	PBANKA_0316700	fam-b protein	0.961255	0.941082
PBANKA_0316800_K290	PBANKA_0316800	erythrocyte membrane associated protein 2	1.67714	0.912599
PBANKA_0316800_K335	PBANKA_0316800	erythrocyte membrane associated protein 2	0.60796	0.0482596
PBANKA_0317141_K268	PBANKA_0317141	fam-a protein	5.81627	4.46913
PBANKA_0317141_K282	PBANKA_0317141	fam-a protein	1.6252	2.48009
PBANKA_0402300_K185	PBANKA_0402300	lipoamide acyltransferase component of branched-chain alpha-keto acid dehydrogenase complex, putative	0.726864	-1.21122
PBANKA_0403800_K733	PBANKA_0403800	transporter, putative	1.63438	-1.36554
PBANKA_0404700_K34	PBANKA_0404700	glutaredoxin 1, putative	0.60873	0.547606
PBANKA_0404700_K40	PBANKA_0404700	glutaredoxin 1, putative	1.10648	0.825542
PBANKA_0404700_K97	PBANKA_0404700	glutaredoxin 1, putative	2.10211	1.40073
PBANKA_0405300_K62	PBANKA_0405300	40S ribosomal protein S23, putative	0.606633	-0.579281
PBANKA_0405400_K136	PBANKA_0405400	40S ribosomal protein S12, putative	0.731668	-0.623524
PBANKA_0405800_K303	PBANKA_0405800	spindle and kinetochore-associated protein 2, putative	0.674874	-0.742829
PBANKA_0407700_K63	PBANKA_0407700	60S acidic ribosomal protein P2, putative	1.3313	0.435014
PBANKA_0408400_K736	PBANKA_0408400	phosphoglycerate mutase, putative	0.781784	-1.11665
PBANKA_0408400_K986	PBANKA_0408400	phosphoglycerate mutase, putative	0.706769	-0.94933
PBANKA_0410400_K98	PBANKA_0410400	glycogen synthase kinase 3, putative	1.29185	-0.651147
PBANKA_0410600_K16	PBANKA_0410600	60S ribosomal protein L26, putative	0.625716	0.265345
PBANKA_0410600_K51	PBANKA_0410600	60S ribosomal protein L26, putative	1.12814	0.5229
PBANKA_0414400_K16	PBANKA_0414400	formate-nitrite transporter, putative	0.65889	0.898959
PBANKA_0414600_K71	PBANKA_0414600	40S ribosomal protein S15A, putative	1.58457	-0.713452
PBANKA_0416000_K216	PBANKA_0416000	high molecular weight rhoptry protein 3, putative	0.811327	1.01015
PBANKA_0416000_K306	PBANKA_0416000	high molecular weight rhoptry protein 3, putative	0.597674	0.718734
PBANKA_0416000_K456	PBANKA_0416000	high molecular weight rhoptry protein 3, putative	2.43634	1.9341
PBANKA_0416100_K397	PBANKA_0416100	dynein heavy chain, putative	0.64949	-0.366098
PBANKA_0416800_K1292	PBANKA_0416800	ubiquitin specific protease, putative	2.94564	1.45489
PBANKA_0417700_K215	PBANKA_0417700	alpha tubulin 1	1.11122	1.45587
PBANKA_0417700_K326	PBANKA_0417700	alpha tubulin 1	1.53851	1.65661
PBANKA_0417700_K338	PBANKA_0417700	alpha tubulin 1	1.11907	0.661467
PBANKA_0417700_K370	PBANKA_0417700	alpha tubulin 1	0.803901	0.92888
PBANKA_0417700_K394	PBANKA_0417700	alpha tubulin 1	4.37334	0.868572
PBANKA_0417700_K401	PBANKA_0417700	alpha tubulin 1	4.37334	0.868572
PBANKA_0417700_K401	PBANKA_0417700	alpha tubulin 1	3.83522	0.695511
PBANKA_0417700_K96	PBANKA_0417700	alpha tubulin 1	1.72691	0.519749
PBANKA_0418300_K187	PBANKA_0418300	protein RER1, putative	1.32799	-0.764761
PBANKA_0500600_K146	PBANKA_0500600	fam-b protein	1.34582	0.770827
PBANKA_0500600_K150	PBANKA_0500600	fam-b protein	4.43111	1.49325
PBANKA_0500600_K178	PBANKA_0500600	fam-b protein	1.38026	2.29553
PBANKA_0500741_K172	PBANKA_0500741	fam-b protein	1.59105	0.920317
PBANKA_0501051_K208	PBANKA_0501051	fam-a protein	0.626821	1.50831
PBANKA_0501051_K273	PBANKA_0501051	fam-a protein	1.95942	1.80809
PBANKA_0501051_K53	PBANKA_0501051	fam-a protein	1.63429	1.51233
PBANKA_0501051_K81	PBANKA_0501051	fam-a protein	4.48233	3.38236
PBANKA_0501100_K128	PBANKA_0501100	early transcribed membrane protein	1.97297	1.03544
PBANKA_0501100_K132	PBANKA_0501100	early transcribed membrane protein	0.781158	-0.0914616
PBANKA_0501100_K136	PBANKA_0501100	early transcribed membrane protein	1.5444	0.553771
PBANKA_0501100_K136	PBANKA_0501100	early transcribed membrane protein	0.781158	-0.0914616
PBANKA_0501100_K39	PBANKA_0501100	early transcribed membrane protein	1.33435	-0.62157
PBANKA_0501100_K91	PBANKA_0501100	early transcribed membrane protein	0.63576	0.271564
PBANKA_0501300_K889	PBANKA_0501300	DNA polymerase delta catalytic subunit, putative	2.46158	0.562531
PBANKA_0501400_K173	PBANKA_0501400	rhoptry neck protein 12	0.950981	2.1173
PBANKA_0503600_K35	PBANKA_0503600	60S ribosomal protein L30e, putative	0.931084	-0.90498
PBANKA_0505100_K127	PBANKA_0505100	ADP-ribosylation factor, putative	1.29145	0.0328047
PBANKA_0505100_K181	PBANKA_0505100	ADP-ribosylation factor, putative	2.89922	-2.66097
PBANKA_0505100_K73	PBANKA_0505100	ADP-ribosylation factor, putative	0.922271	-0.833032
PBANKA_0505300_K979	PBANKA_0505300	conserved Plasmodium protein, unknown function	1.62949	-0.362224
PBANKA_0505800_K171	PBANKA_0505800	deoxyribose-phosphate aldolase, putative	0.811899	0.497852
PBANKA_0506700_K544	PBANKA_0506700	citrate synthase, mitochondrial, putative	1.44801	0.309055
PBANKA_0506900_K12	PBANKA_0506900	phospholipid scramblase, putative	0.607007	0.187765
PBANKA_0506900_K209	PBANKA_0506900	phospholipid scramblase, putative	1.31162	0.971006
PBANKA_0507300_K460	PBANKA_0507300	dynein heavy chain, putative	1.19999	-0.898408
PBANKA_0509000_K960	PBANKA_0509000	exported protein 3, putative	0.610409	0.565288
PBANKA_0509000_K975	PBANKA_0509000	exported protein 3, putative	1.16355	-0.541555
PBANKA_0510900_K243	PBANKA_0510900	40S ribosomal protein S2, putative	1.59592	-1.32599
PBANKA_0511900_K165	PBANKA_0511900	60S ribosomal protein L3, putative	1.04596	-0.656999
PBANKA_0511900_K245	PBANKA_0511900	60S ribosomal protein L3, putative	1.83739	0.750986
PBANKA_0512700_K64	PBANKA_0512700	conserved Plasmodium protein, unknown function	0.978603	-1.35814
PBANKA_0512800_K589	PBANKA_0512800	merozoite TRAP-like protein	4.19876	-1.08643
PBANKA_0514100_K508	PBANKA_0514100	pre-mRNA-splicing factor ATP-dependent RNA helicase PRP22, putative	4.27336	-2.00026
PBANKA_0517000_K108	PBANKA_0517000	early transcribed membrane protein	1.06175	0.0366528
PBANKA_0517000_K158	PBANKA_0517000	early transcribed membrane protein	0.882131	-0.0617412
PBANKA_0517000_K181	PBANKA_0517000	early transcribed membrane protein	1.2371	-1.02582
PBANKA_0518200_K458	PBANKA_0518200	flavoprotein subunit of succinate dehydrogenase, putative	0.880178	-0.589867
PBANKA_0519900_K74	PBANKA_0519900	conserved Plasmodium protein, unknown function	1.61852	-1.18719
PBANKA_0520200_K47	PBANKA_0520200	ADP/ATP transporter on adenylate translocase, putative	1.25663	1.23305
PBANKA_0520200_K62	PBANKA_0520200	ADP/ATP transporter on adenylate translocase, putative	1.2174	1.83771
PBANKA_0520200_K95	PBANKA_0520200	ADP/ATP transporter on adenylate translocase, putative	1.37946	1.12915
PBANKA_0520900_K47	PBANKA_0520900	antigen UB05, putative	1.32175	-0.385968
PBANKA_0522400_K247	PBANKA_0522400	steroid dehydrogenase, putative	0.675592	0.265741
PBANKA_0522700_K112	PBANKA_0522700	alpha tubulin 2	2.05045	0.753099
PBANKA_0522700_K304	PBANKA_0522700	alpha tubulin 2	1.47481	0.766979
PBANKA_0522700_K352	PBANKA_0522700	alpha tubulin 2	0.886197	0.626397
PBANKA_0522800_K15	PBANKA_0522800	40S ribosomal protein S19, putative	1.06797	1.68645
PBANKA_0523700_K211	PBANKA_0523700	conserved Plasmodium protein, unknown function	1.52839	1.57639
PBANKA_0524200_K110	PBANKA_0524200	early transcribed membrane protein	3.36751	-0.917872
PBANKA_0524200_K143	PBANKA_0524200	early transcribed membrane protein	1.27447	-1.01494
PBANKA_0524200_K39	PBANKA_0524200	early transcribed membrane protein	0.993411	0.185836
PBANKA_0524300_K144	PBANKA_0524300	tryptophan-rich protein	4.87796	1.91653
PBANKA_0524300_K204	PBANKA_0524300	tryptophan-rich protein	1.05877	2.29044
PBANKA_0524300_K263	PBANKA_0524300	tryptophan-rich protein	0.683066	1.07131
PBANKA_0524300_K302	PBANKA_0524300	tryptophan-rich protein	1.22686	0.709369
PBANKA_0524821_K208	PBANKA_0501051	fam-a protein	0.626821	1.50831
PBANKA_0524821_K273	PBANKA_0501051	fam-a protein	1.95942	1.80809
PBANKA_0524821_K53	PBANKA_0501051	fam-a protein	1.63429	1.51233
PBANKA_0524821_K81	PBANKA_0501051	fam-a protein	4.48233	3.38236
PBANKA_0600051_K95	PBANKA_0600051	PIR protein	0.819216	-2.48531
PBANKA_0601900_K57	PBANKA_0601900	high mobility group protein B1, putative	0.676295	0.741485
PBANKA_0602700_K214	PBANKA_0602700	nucleosome assembly protein, putative	1.3701	-0.623068
PBANKA_0602800_K128	PBANKA_0602800	ubiquitin-conjugating enzyme E2, putative	0.970079	-0.00452137
PBANKA_0602800_K139	PBANKA_0602800	ubiquitin-conjugating enzyme E2, putative	0.641638	-0.0247409
PBANKA_0602800_K144	PBANKA_0602800	ubiquitin-conjugating enzyme E2, putative	0.892264	-0.240031
PBANKA_0602800_K63	PBANKA_0602800	ubiquitin-conjugating enzyme E2, putative	0.732123	-0.209828
PBANKA_0602800_K66	PBANKA_0602800	ubiquitin-conjugating enzyme E2, putative	0.98574	0.0309166
PBANKA_0602800_K72	PBANKA_0602800	ubiquitin-conjugating enzyme E2, putative	1.43572	-0.400775
PBANKA_0602800_K8	PBANKA_0602800	ubiquitin-conjugating enzyme E2, putative	0.597848	0.0332222
PBANKA_0602800_K90	PBANKA_0602800	ubiquitin-conjugating enzyme E2, putative	0.743955	0.136559
PBANKA_0603200_K39	PBANKA_0603200	eukaryotic translation initiation factor 5A, putative	0.824965	0.614417
PBANKA_0604200_K76	PBANKA_0604200	zinc finger protein, putative	1.12452	-1.67176
PBANKA_0604200_K856	PBANKA_0604200	zinc finger protein, putative	0.747331	0.017335
PBANKA_0604300_K293	PBANKA_0604300	tetratricopeptide repeat protein, putative	1.22922	-0.400469
PBANKA_0604300_K307	PBANKA_0604300	tetratricopeptide repeat protein, putative	1.25423	0.640094
PBANKA_0604300_K320	PBANKA_0604300	tetratricopeptide repeat protein, putative	1.53336	-0.6911
PBANKA_0604300_K45	PBANKA_0604300	tetratricopeptide repeat protein, putative	1.11137	-0.217845
PBANKA_0604800_K429	PBANKA_0604800	eukaryotic translation initiation factor 3 subunit C, putative	6.08504	-0.788307
PBANKA_0605500_K66	PBANKA_0605500	conserved Plasmodium protein, unknown function	3.32877	0.70098
PBANKA_0607400_K356	PBANKA_0607400	protein phosphatase PPM11, putative	2.63195	0.114779
PBANKA_0608500_K223	PBANKA_0608500	SNARE protein, putative	1.60504	-1.10144
PBANKA_0609900_K63	PBANKA_0609900	heat shock protein DNAJ homologue Pfj4, putative	2.45255	1.02176
PBANKA_0609900_K67	PBANKA_0609900	heat shock protein DNAJ homologue Pfj4, putative	0.729864	-0.219591
PBANKA_0609900_K90	PBANKA_0609900	heat shock protein DNAJ homologue Pfj4, putative	0.612397	0.250035
PBANKA_0610300_K103	PBANKA_0610300	polyubiquitin, putative	0.957731	0.72326
PBANKA_0610300_K103	PBANKA_0610300	polyubiquitin, putative	0.710189	0.731686
PBANKA_0610300_K105	PBANKA_0610300	polyubiquitin, putative	1.08661	-0.366811
PBANKA_0610300_K105	PBANKA_0610300	polyubiquitin, putative	0.776155	0.119747
PBANKA_0610300_K109	PBANKA_0610300	polyubiquitin, putative	1.40244	0.553445
PBANKA_0610300_K109	PBANKA_0610300	polyubiquitin, putative	0.727655	0.107346
PBANKA_0610300_K11	PBANKA_0610300	polyubiquitin, putative	0.602492	0.017179
PBANKA_0610300_K124	PBANKA_0610300	polyubiquitin, putative	5.6068	3.71711
PBANKA_0610300_K139	PBANKA_0610300	polyubiquitin, putative	2.58794	0.921553
PBANKA_0610300_K158	PBANKA_0610300	polyubiquitin, putative	3.17243	1.03079
PBANKA_0610300_K163	PBANKA_0610300	polyubiquitin, putative	0.602492	0.017179
PBANKA_0610300_K179	PBANKA_0610300	polyubiquitin, putative	0.957731	0.72326
PBANKA_0610300_K179	PBANKA_0610300	polyubiquitin, putative	0.710189	0.731686
PBANKA_0610300_K181	PBANKA_0610300	polyubiquitin, putative	1.08661	-0.366811
PBANKA_0610300_K181	PBANKA_0610300	polyubiquitin, putative	0.776155	0.119747
PBANKA_0610300_K185	PBANKA_0610300	polyubiquitin, putative	1.40244	0.553445
PBANKA_0610300_K185	PBANKA_0610300	polyubiquitin, putative	0.727655	0.107346
PBANKA_0610300_K200	PBANKA_0610300	polyubiquitin, putative	5.6068	3.71711
PBANKA_0610300_K215	PBANKA_0610300	polyubiquitin, putative	2.58794	0.921553
PBANKA_0610300_K27	PBANKA_0610300	polyubiquitin, putative	0.957731	0.72326
PBANKA_0610300_K27	PBANKA_0610300	polyubiquitin, putative	0.710189	0.731686
PBANKA_0610300_K29	PBANKA_0610300	polyubiquitin, putative	1.08661	-0.366811
PBANKA_0610300_K29	PBANKA_0610300	polyubiquitin, putative	0.776155	0.119747
PBANKA_0610300_K33	PBANKA_0610300	polyubiquitin, putative	1.40244	0.553445
PBANKA_0610300_K33	PBANKA_0610300	polyubiquitin, putative	0.727655	0.107346
PBANKA_0610300_K48	PBANKA_0610300	polyubiquitin, putative	5.6068	3.71711
PBANKA_0610300_K6	PBANKA_0610300	polyubiquitin, putative	3.17883	1.03113
PBANKA_0610300_K63	PBANKA_0610300	polyubiquitin, putative	2.58794	0.921553
PBANKA_0610300_K82	PBANKA_0610300	polyubiquitin, putative	3.17243	1.03079
PBANKA_0610300_K87	PBANKA_0610300	polyubiquitin, putative	0.602492	0.017179
PBANKA_0610400_K115	PBANKA_0610400	non-SERCA-type Ca2+ -transporting P-ATPase, putative	1.72083	1.90445
PBANKA_0610400_K135	PBANKA_0610400	non-SERCA-type Ca2+ -transporting P-ATPase, putative	1.72083	1.90445
PBANKA_0610400_K155	PBANKA_0610400	non-SERCA-type Ca2+ -transporting P-ATPase, putative	1.72083	1.90445
PBANKA_0610400_K175	PBANKA_0610400	non-SERCA-type Ca2+ -transporting P-ATPase, putative	1.72083	1.90445
PBANKA_0610400_K195	PBANKA_0610400	non-SERCA-type Ca2+ -transporting P-ATPase, putative	1.72083	1.90445
PBANKA_0610400_K215	PBANKA_0610400	non-SERCA-type Ca2+ -transporting P-ATPase, putative	1.72083	1.90445
PBANKA_0610400_K235	PBANKA_0610400	non-SERCA-type Ca2+ -transporting P-ATPase, putative	1.72083	1.90445
PBANKA_0610400_K255	PBANKA_0610400	non-SERCA-type Ca2+ -transporting P-ATPase, putative	1.72083	1.90445
PBANKA_0610900_K49	PBANKA_0610900	HSP40, subfamily A, putative	0.95649	2.12259
PBANKA_0610900_K80	PBANKA_0610900	HSP40, subfamily A, putative	0.641886	0.261065
PBANKA_0611600_K128	PBANKA_0611600	ribonucleoside-diphosphate reductase large subunit, putative	1.593	0.125812
PBANKA_0611600_K188	PBANKA_0611600	ribonucleoside-diphosphate reductase large subunit, putative	0.783505	-0.0764545
PBANKA_0611600_K282	PBANKA_0611600	ribonucleoside-diphosphate reductase large subunit, putative	0.62594	0.23765
PBANKA_0611600_K31	PBANKA_0611600	ribonucleoside-diphosphate reductase large subunit, putative	0.822664	2.12267
PBANKA_0611600_K511	PBANKA_0611600	ribonucleoside-diphosphate reductase large subunit, putative	0.639545	-0.046466
PBANKA_0611600_K519	PBANKA_0611600	ribonucleoside-diphosphate reductase large subunit, putative	1.00544	0.496898
PBANKA_0611600_K799	PBANKA_0611600	ribonucleoside-diphosphate reductase large subunit, putative	1.57972	1.12724
PBANKA_0611600_K805	PBANKA_0611600	ribonucleoside-diphosphate reductase large subunit, putative	3.94527	1.43704
PBANKA_0615200_K186	PBANKA_0615200	calcium-dependent protein kinase 4	0.810275	-1.45941
PBANKA_0617100_K173	PBANKA_0617100	60S ribosomal protein L11a, putative	0.626821	0.395462
PBANKA_0617200_K112	PBANKA_0617200	40S ribosomal protein S10, putative	0.61247	0.0528603
PBANKA_0618600_K56	PBANKA_0618600	conserved protein, unknown function	1.36632	2.13307
PBANKA_0622200_K366	PBANKA_0622200	bromodomain protein 6, putative	2.17216	0.971003
PBANKA_0623100_K132	PBANKA_0623100	tryptophan-rich protein	1.54361	-0.3342
PBANKA_0623100_K327	PBANKA_0623100	tryptophan-rich protein	2.51284	1.19738
PBANKA_0623100_K347	PBANKA_0623100	tryptophan-rich protein	2.31768	0.904646
PBANKA_0623100_K362	PBANKA_0623100	tryptophan-rich protein	2.31768	0.904646
PBANKA_0623100_K377	PBANKA_0623100	tryptophan-rich protein	2.31768	0.904646
PBANKA_0623100_K392	PBANKA_0623100	tryptophan-rich protein	2.31768	0.904646
PBANKA_0623100_K407	PBANKA_0623100	tryptophan-rich protein	2.31768	0.904646
PBANKA_0623100_K422	PBANKA_0623100	tryptophan-rich protein	2.31768	0.904646
PBANKA_0623100_K452	PBANKA_0623100	tryptophan-rich protein	2.31768	0.904646
PBANKA_0623100_K467	PBANKA_0623100	tryptophan-rich protein	2.31768	0.904646
PBANKA_0623100_K482	PBANKA_0623100	tryptophan-rich protein	2.31768	0.904646
PBANKA_0623100_K497	PBANKA_0623100	tryptophan-rich protein	2.31768	0.904646
PBANKA_0623100_K512	PBANKA_0623100	tryptophan-rich protein	2.31768	0.904646
PBANKA_0623100_K547	PBANKA_0623100	tryptophan-rich protein	0.613217	-0.0725549
PBANKA_0623100_K556	PBANKA_0623100	tryptophan-rich protein	1.3187	-0.724184
PBANKA_0623100_K576	PBANKA_0623100	tryptophan-rich protein	0.613217	-0.0725549
PBANKA_0623100_K585	PBANKA_0623100	tryptophan-rich protein	1.3187	-0.724184
PBANKA_0623100_K605	PBANKA_0623100	tryptophan-rich protein	0.613217	-0.0725549
PBANKA_0623100_K614	PBANKA_0623100	tryptophan-rich protein	1.3187	-0.724184
PBANKA_0623100_K634	PBANKA_0623100	tryptophan-rich protein	0.613217	-0.0725549
PBANKA_0623100_K643	PBANKA_0623100	tryptophan-rich protein	1.3187	-0.724184
PBANKA_0623100_K663	PBANKA_0623100	tryptophan-rich protein	0.613217	-0.0725549
PBANKA_0623100_K672	PBANKA_0623100	tryptophan-rich protein	1.3187	-0.724184
PBANKA_0623100_K692	PBANKA_0623100	tryptophan-rich protein	0.613217	-0.0725549
PBANKA_0623100_K701	PBANKA_0623100	tryptophan-rich protein	1.3187	-0.724184
PBANKA_0623100_K721	PBANKA_0623100	tryptophan-rich protein	0.613217	-0.0725549
PBANKA_0623100_K730	PBANKA_0623100	tryptophan-rich protein	1.3187	-0.724184
PBANKA_0623100_K750	PBANKA_0623100	tryptophan-rich protein	0.617395	-0.106025
PBANKA_0623100_K759	PBANKA_0623100	tryptophan-rich protein	1.3187	-0.724184
PBANKA_0623200_K520	PBANKA_0623200	lysophospholipase, putative	1.63429	-0.755113
PBANKA_0623200_K523	PBANKA_0623200	lysophospholipase, putative	1.25781	0.747869
PBANKA_0623200_K571	PBANKA_0623200	lysophospholipase, putative	0.686569	0.237889
PBANKA_0623300_K177	PBANKA_0623300	tryptophan-rich protein	1.20965	3.02077
PBANKA_0623300_K281	PBANKA_0623300	tryptophan-rich protein	0.647462	0.573937
PBANKA_0623300_K287	PBANKA_0623300	tryptophan-rich protein	1.25419	2.13094
PBANKA_0623300_K308	PBANKA_0623300	tryptophan-rich protein	1.3951	-0.562073
PBANKA_0623300_K50	PBANKA_0623300	tryptophan-rich protein	0.733783	0.257193
PBANKA_0623400_K108	PBANKA_0623400	fam-a protein	6.08603	2.49938
PBANKA_0623500_K126	PBANKA_0623500	fam-a protein	1.63158	1.10569
PBANKA_0700521_K102	PBANKA_0112701	fam-a protein	1.23533	3.68451
PBANKA_0700521_K227	PBANKA_0112701	fam-a protein	1.43572	2.51658
PBANKA_0700521_K290	PBANKA_0112701	fam-a protein	1.62075	1.82001
PBANKA_0701100_K63	PBANKA_0701100	CRA domain-containing protein, putative	1.4437	1.96503
PBANKA_0701100_K85	PBANKA_0701100	CRA domain-containing protein, putative	2.50711	2.034
PBANKA_0702800_K181	PBANKA_0702800	protein disulfide-isomerase, putative	0.651901	0.204449
PBANKA_0702800_K198	PBANKA_0702800	protein disulfide-isomerase, putative	2.9772	-0.658431
PBANKA_0703900_K169	PBANKA_0703900	receptor for activated c kinase, putative	0.972503	-0.432644
PBANKA_0703900_K194	PBANKA_0703900	receptor for activated c kinase, putative	0.911394	-0.327626
PBANKA_0704100_K202	PBANKA_0704100	ubiquitin conjugation factor E4 B, putative	3.05691	0.88166
PBANKA_0704100_K778	PBANKA_0704100	ubiquitin conjugation factor E4 B, putative	0.782802	-0.128287
PBANKA_0704500_K1316	PBANKA_0704500	HECT-like E3 ubiquitin ligase, putative	0.675445	0.740781
PBANKA_0704500_K5431	PBANKA_0704500	HECT-like E3 ubiquitin ligase, putative	0.937768	0.547983
PBANKA_0704700_K101	PBANKA_0704700	conserved Plasmodium protein, unknown function	4.00638	-3.78153
PBANKA_0704700_K256	PBANKA_0704700	conserved Plasmodium protein, unknown function	1.11122	-5.22766
PBANKA_0704700_K40	PBANKA_0704700	conserved Plasmodium protein, unknown function	0.897204	2.73048
PBANKA_0706200_K355	PBANKA_0706200	nucleoside transporter 2, putative	1.90698	1.43233
PBANKA_0706200_K368	PBANKA_0706200	nucleoside transporter 2, putative	1.23307	-0.350927
PBANKA_0709100_K110	PBANKA_0709100	60S ribosomal protein L22, putative	0.711547	-0.606227
PBANKA_0711300_K252	PBANKA_0711300	conserved protein, unknown function	1.50189	0.762578
PBANKA_0711900_K151	PBANKA_0711900	heat shock protein 70	0.80432	-0.143224
PBANKA_0711900_K199	PBANKA_0711900	heat shock protein 70	0.687038	0.26329
PBANKA_0711900_K257	PBANKA_0711900	heat shock protein 70	1.45519	-0.812432
PBANKA_0711900_K331	PBANKA_0711900	heat shock protein 70	1.89052	0.188592
PBANKA_0711900_K341	PBANKA_0711900	heat shock protein 70	0.856182	-0.286309
PBANKA_0711900_K369	PBANKA_0711900	heat shock protein 70	1.38221	-0.751077
PBANKA_0711900_K463	PBANKA_0711900	heat shock protein 70	1.59587	1.02119
PBANKA_0711900_K470	PBANKA_0711900	heat shock protein 70	0.716196	-0.264088
PBANKA_0711900_K509	PBANKA_0711900	heat shock protein 70	1.09729	-0.474824
PBANKA_0711900_K509	PBANKA_0711900	heat shock protein 70	0.635024	0.170792
PBANKA_0711900_K519	PBANKA_0711900	heat shock protein 70	1.5593	0.633322
PBANKA_0711900_K519	PBANKA_0711900	heat shock protein 70	0.635024	0.170792
PBANKA_0711900_K536	PBANKA_0711900	heat shock protein 70	1.82959	1.17622
PBANKA_0711900_K538	PBANKA_0711900	heat shock protein 70	0.597055	0.183991
PBANKA_0711900_K562	PBANKA_0711900	heat shock protein 70	1.3894	-0.769591
PBANKA_0711900_K562	PBANKA_0711900	heat shock protein 70	0.643569	-1.20054
PBANKA_0711900_K571	PBANKA_0711900	heat shock protein 70	0.643569	-1.20054
PBANKA_0711900_K573	PBANKA_0711900	heat shock protein 70	1.14976	-0.679119
PBANKA_0711900_K584	PBANKA_0711900	heat shock protein 70	0.782623	0.538538
PBANKA_0711900_K595	PBANKA_0711900	heat shock protein 70	1.36553	0.106425
PBANKA_0711900_K601	PBANKA_0711900	heat shock protein 70	1.38127	-0.503432
PBANKA_0711900_K609	PBANKA_0711900	heat shock protein 70	0.62112	-0.0535917
PBANKA_0711900_K66	PBANKA_0711900	heat shock protein 70	1.25093	0.068655
PBANKA_0711900_K81	PBANKA_0711900	heat shock protein 70	1.20701	-0.845479
PBANKA_0711900_K87	PBANKA_0711900	heat shock protein 70	0.970881	-1.21318
PBANKA_0712600_K119	PBANKA_0712600	14-3-3 protein	0.98474	-0.854661
PBANKA_0712600_K154	PBANKA_0712600	14-3-3 protein	0.729561	0.182607
PBANKA_0712600_K166	PBANKA_0712600	14-3-3 protein	1.17292	-0.696883
PBANKA_0712600_K255	PBANKA_0712600	14-3-3 protein	0.726552	-0.662206
PBANKA_0712600_K46	PBANKA_0712600	14-3-3 protein	3.51717	-0.828013
PBANKA_0712600_K62	PBANKA_0712600	14-3-3 protein	0.743252	0.716602
PBANKA_0712600_K91	PBANKA_0712600	14-3-3 protein	0.713912	-0.230107
PBANKA_0713100_K135	PBANKA_0713100	rhoptry neck protein 5	1.10606	0.463048
PBANKA_0713100_K58	PBANKA_0713100	rhoptry neck protein 5	1.63438	0.195671
PBANKA_0715900_K640	PBANKA_0715900	ubiquitin carboxyl-terminal hydrolase 13, putative	0.904449	1.83132
PBANKA_0715900_K666	PBANKA_0715900	ubiquitin carboxyl-terminal hydrolase 13, putative	1.06119	-1.20738
PBANKA_0715900_K861	PBANKA_0715900	ubiquitin carboxyl-terminal hydrolase 13, putative	2.63534	1.83829
PBANKA_0716000_K499	PBANKA_0716000	structural maintenance of chromosomes protein 3, putative	1.47732	-0.458007
PBANKA_0716900_K26	PBANKA_0716900	armadillo-domain containing rhoptry protein, putative	0.906544	1.47369
PBANKA_0716900_K30	PBANKA_0716900	armadillo-domain containing rhoptry protein, putative	3.61783	2.0733
PBANKA_0718800_K158	PBANKA_0718800	small GTP-binding protein sar1, putative	0.737528	-0.496511
PBANKA_0720000_K258	PBANKA_0720000	conserved Plasmodium protein, unknown function	1.54392	-0.253126
PBANKA_0721300_K132	PBANKA_0721300	protein transport protein GOT1, putative	1.2174	-0.994358
PBANKA_0721700_K131	PBANKA_0721700	ran-specific GTPase-activating protein 1, putative	0.812661	0.508778
PBANKA_0722600_K150	PBANKA_0722600	fam-b protein	0.766031	1.82854
PBANKA_0722600_K163	PBANKA_0722600	fam-b protein	1.63158	2.41292
PBANKA_0722801_K126	PBANKA_0722801	fam-b protein	1.57215	4.67918
PBANKA_0722801_K150	PBANKA_0722801	fam-b protein	3.13219	1.49324
PBANKA_0722801_K163	PBANKA_0722801	fam-b protein	1.63438	1.78555
PBANKA_0800300_K226	PBANKA_0800300	conserved Plasmodium protein, unknown function	1.31538	1.18601
PBANKA_0800300_K402	PBANKA_0800300	conserved Plasmodium protein, unknown function	1.48689	1.56571
PBANKA_0802000_K194	PBANKA_0802000	conserved Plasmodium protein, unknown function	2.42629	2.32888
PBANKA_0802300_K2470	PBANKA_0802300	HECT-type E3 ubiquitin ligase UT, putative	0.757883	-0.158103
PBANKA_0802300_K2656	PBANKA_0802300	HECT-type E3 ubiquitin ligase UT, putative	0.602341	0.142557
PBANKA_0802300_K3394	PBANKA_0802300	HECT-type E3 ubiquitin ligase UT, putative	0.78827	0.44285
PBANKA_0802300_K3411	PBANKA_0802300	HECT-type E3 ubiquitin ligase UT, putative	0.721173	0.222521
PBANKA_0803100_K385	PBANKA_0803100	DNA replication licensing factor MCM7, putative	2.54827	2.13185
PBANKA_0803100_K387	PBANKA_0803100	DNA replication licensing factor MCM7, putative	0.652526	-0.582257
PBANKA_0803100_K737	PBANKA_0803100	DNA replication licensing factor MCM7, putative	1.30865	0.379942
PBANKA_0803400_K52	PBANKA_0803400	40S ribosomal protein S29, putative	1.61116	1.44704
PBANKA_0803600_K1103	PBANKA_0803600	importin-7, putative	0.76355	0.137284
PBANKA_0804300_K276	PBANKA_0804300	DNA mismatch repair protein MSH2	5.50736	-1.63244
PBANKA_0804900_K787	PBANKA_0804900	E3 ubiquitin-protein ligase, putative	2.01272	1.2166
PBANKA_0804900_K788	PBANKA_0804900	E3 ubiquitin-protein ligase, putative	2.01272	1.2166
PBANKA_0805700_K178	PBANKA_0805700	heat shock protein 90, putative	0.651721	-0.824749
PBANKA_0805700_K188	PBANKA_0805700	heat shock protein 90, putative	0.745111	0.0160434
PBANKA_0805700_K206	PBANKA_0805700	heat shock protein 90, putative	0.741483	-0.33323
PBANKA_0805700_K252	PBANKA_0805700	heat shock protein 90, putative	1.94676	-0.894919
PBANKA_0805700_K266	PBANKA_0805700	heat shock protein 90, putative	1.63438	0.0925341
PBANKA_0805700_K294	PBANKA_0805700	heat shock protein 90, putative	0.955652	-1.40507
PBANKA_0805700_K308	PBANKA_0805700	heat shock protein 90, putative	0.684131	-0.785959
PBANKA_0805700_K321	PBANKA_0805700	heat shock protein 90, putative	1.03408	0.610691
PBANKA_0805700_K339	PBANKA_0805700	heat shock protein 90, putative	0.940099	-0.701631
PBANKA_0805700_K356	PBANKA_0805700	heat shock protein 90, putative	0.705912	1.08873
PBANKA_0805700_K413	PBANKA_0805700	heat shock protein 90, putative	0.720907	-0.500994
PBANKA_0805700_K44	PBANKA_0805700	heat shock protein 90, putative	0.951552	-0.330772
PBANKA_0805700_K440	PBANKA_0805700	heat shock protein 90, putative	0.702244	1.15845
PBANKA_0805700_K452	PBANKA_0805700	heat shock protein 90, putative	0.773348	-0.225869
PBANKA_0805700_K463	PBANKA_0805700	heat shock protein 90, putative	1.47481	-1.08654
PBANKA_0805700_K463	PBANKA_0805700	heat shock protein 90, putative	1.39303	-0.801768
PBANKA_0805700_K472	PBANKA_0805700	heat shock protein 90, putative	1.47481	-1.08654
PBANKA_0805700_K472	PBANKA_0805700	heat shock protein 90, putative	0.673177	-0.0926818
PBANKA_0805700_K507	PBANKA_0805700	heat shock protein 90, putative	5.02437	-4.04979
PBANKA_0805700_K540	PBANKA_0805700	heat shock protein 90, putative	1.29839	-1.28138
PBANKA_0805700_K55	PBANKA_0805700	heat shock protein 90, putative	1.58785	-1.01487
PBANKA_0805700_K553	PBANKA_0805700	heat shock protein 90, putative	1.12413	-1.34243
PBANKA_0805700_K559	PBANKA_0805700	heat shock protein 90, putative	0.769203	-0.926046
PBANKA_0805700_K576	PBANKA_0805700	heat shock protein 90, putative	1.63429	-1.25216
PBANKA_0805700_K579	PBANKA_0805700	heat shock protein 90, putative	0.796969	-0.583677
PBANKA_0805700_K609	PBANKA_0805700	heat shock protein 90, putative	0.637113	-0.26436
PBANKA_0805700_K626	PBANKA_0805700	heat shock protein 90, putative	0.743195	-1.00462
PBANKA_0805700_K70	PBANKA_0805700	heat shock protein 90, putative	3.21731	-1.87355
PBANKA_0805700_K70	PBANKA_0805700	heat shock protein 90, putative	1.48231	-0.641131
PBANKA_0805700_K86	PBANKA_0805700	heat shock protein 90, putative	4.84741	-1.18237
PBANKA_0805700_K86	PBANKA_0805700	heat shock protein 90, putative	3.21731	-1.87355
PBANKA_0806300_K319	PBANKA_0806300	P-type ATPase, putative	3.20546	0.153333
PBANKA_0808000_K1072	PBANKA_0808000	cdc2-related protein kinase 4, putative	1.45565	-0.910715
PBANKA_0808000_K729	PBANKA_0808000	cdc2-related protein kinase 4, putative	0.702784	-2.02887
PBANKA_0808200_K95	PBANKA_0808200	proteasome subunit alpha type-3, putative	0.840485	-1.65294
PBANKA_0810900_K171	PBANKA_0810900	FHA domain protein, putative	4.30815	-1.94295
PBANKA_0811300_K303	PBANKA_0811300	exportin-7, putative	0.988362	0.387529
PBANKA_0811300_K341	PBANKA_0811300	exportin-7, putative	0.965318	-0.0469712
PBANKA_0813900_K191	PBANKA_0813900	26S proteasome regulatory subunit RPN8, putative	1.06791	2.54083
PBANKA_0817700_K190	PBANKA_0817700	RNA-binding protein musashi, putative	0.767599	0.315393
PBANKA_0817700_K47	PBANKA_0817700	RNA-binding protein musashi, putative	2.09601	-0.403953
PBANKA_0818900_K124	PBANKA_0818900	endoplasmic reticulum chaperone BiP, putative	1.20793	1.8931
PBANKA_0818900_K443	PBANKA_0818900	endoplasmic reticulum chaperone BiP, putative	0.635824	0.889385
PBANKA_0819900_K151	PBANKA_0819900	nucleosome assembly protein	0.825192	-0.424459
PBANKA_0819900_K164	PBANKA_0819900	nucleosome assembly protein	1.63294	-0.989497
PBANKA_0819900_K20	PBANKA_0819900	nucleosome assembly protein	0.673022	-0.490284
PBANKA_0821700_K182	PBANKA_0821700	inosine-5'-monophosphate dehydrogenase, putative	0.765338	-0.457789
PBANKA_0821900_K106	PBANKA_0821900	ubiquitin-conjugating enzyme E2, putative	0.624061	0.00345033
PBANKA_0822500_K903	PBANKA_0822500	tetratricopeptide repeat protein, putative	6.08603	2.02919
PBANKA_0823000_K11	PBANKA_0823000	ubiquitin-like protein, putative	4.04299	1.623
PBANKA_0823000_K238	PBANKA_0823000	ubiquitin-like protein, putative	0.619011	0.120965
PBANKA_0823000_K24	PBANKA_0823000	ubiquitin-like protein, putative	0.910563	0.337144
PBANKA_0823000_K240	PBANKA_0823000	ubiquitin-like protein, putative	1.20003	0.578133
PBANKA_0823000_K240	PBANKA_0823000	ubiquitin-like protein, putative	0.607822	0.0841201
PBANKA_0823000_K255	PBANKA_0823000	ubiquitin-like protein, putative	0.68909	-0.445364
PBANKA_0823000_K255	PBANKA_0823000	ubiquitin-like protein, putative	0.61952	-0.195136
PBANKA_0823000_K39	PBANKA_0823000	ubiquitin-like protein, putative	3.37349	1.0936
PBANKA_0823000_K59	PBANKA_0823000	ubiquitin-like protein, putative	1.52544	1.11026
PBANKA_0823000_K89	PBANKA_0823000	ubiquitin-like protein, putative	0.793311	0.302323
PBANKA_0823000_K921	PBANKA_0823000	ubiquitin-like protein, putative	1.63429	-1.22124
PBANKA_0823000_K957	PBANKA_0823000	ubiquitin-like protein, putative	1.06745	-3.79099
PBANKA_0823100_K162	PBANKA_0823100	S-adenosylmethionine synthetase, putative	1.21573	0.350827
PBANKA_0823100_K234	PBANKA_0823100	S-adenosylmethionine synthetase, putative	1.3842	0.514269
PBANKA_0823100_K299	PBANKA_0823100	S-adenosylmethionine synthetase, putative	1.38577	1.90085
PBANKA_0823400_K111	PBANKA_0823400	phosphoglycerate kinase, putative	0.829121	-0.13213
PBANKA_0823400_K148	PBANKA_0823400	phosphoglycerate kinase, putative	0.607557	0.0067622
PBANKA_0823400_K155	PBANKA_0823400	phosphoglycerate kinase, putative	0.769903	0.664553
PBANKA_0823400_K86	PBANKA_0823400	phosphoglycerate kinase, putative	0.854865	-0.27892
PBANKA_0825300_K109	PBANKA_0825300	conserved Plasmodium protein, unknown function	0.636866	0.220806
PBANKA_0825300_K116	PBANKA_0825300	conserved Plasmodium protein, unknown function	1.632	-1.13221
PBANKA_0825300_K124	PBANKA_0825300	conserved Plasmodium protein, unknown function	0.624215	-0.389461
PBANKA_0826700_K182	PBANKA_0826700	parasitophorous vacuolar protein 5	1.19164	0.914908
PBANKA_0826700_K50	PBANKA_0826700	parasitophorous vacuolar protein 5	2.49062	1.44617
PBANKA_0826900_K557	PBANKA_0826900	protein kinase, putative	2.70342	-0.391895
PBANKA_0828200_K9	PBANKA_0828200	conserved Plasmodium protein, unknown function	3.13368	0.936738
PBANKA_0830200_K119	PBANKA_0830200	high molecular weight rhoptry protein 2	0.968427	0.254928
PBANKA_0830200_K1234	PBANKA_0830200	high molecular weight rhoptry protein 2	1.29376	-0.737815
PBANKA_0830200_K155	PBANKA_0830200	high molecular weight rhoptry protein 2	0.658179	-0.352066
PBANKA_0830200_K252	PBANKA_0830200	high molecular weight rhoptry protein 2	2.52988	2.01992
PBANKA_0830200_K30	PBANKA_0830200	high molecular weight rhoptry protein 2	2.21232	1.3057
PBANKA_0830200_K352	PBANKA_0830200	high molecular weight rhoptry protein 2	2.53211	2.58063
PBANKA_0830200_K648	PBANKA_0830200	high molecular weight rhoptry protein 2	1.76125	1.28929
PBANKA_0831000_K1217	PBANKA_0831000	merozoite surface protein 1	3.2909	0.769029
PBANKA_0832200_K129	PBANKA_0832200	PUB domain-containing protein, putative	1.20453	0.0581518
PBANKA_0832200_K192	PBANKA_0832200	PUB domain-containing protein, putative	0.642877	0.83869
PBANKA_0832200_K296	PBANKA_0832200	PUB domain-containing protein, putative	0.625341	-0.27109
PBANKA_0832200_K59	PBANKA_0832200	PUB domain-containing protein, putative	0.877513	-0.174196
PBANKA_0833600_K871	PBANKA_0833600	importin alpha re-exporter, putative	3.93687	1.83723
PBANKA_0836200_K231	PBANKA_0836200	conserved Plasmodium protein, unknown function	3.3282	2.15361
PBANKA_0836800_K103	PBANKA_0836800	erythrocyte membrane associated protein 1	1.13681	4.139
PBANKA_0836800_K311	PBANKA_0836800	erythrocyte membrane associated protein 1	0.916111	0.0853897
PBANKA_0836800_K316	PBANKA_0836800	erythrocyte membrane associated protein 1	1.616	1.91173
PBANKA_0837041_K116	PBANKA_0000301	fam-b protein	1.08447	2.59664
PBANKA_0837041_K228	PBANKA_0000301	fam-b protein	1.03819	2.42055
PBANKA_0837041_K95	PBANKA_0000301	fam-b protein	3.32477	1.32405
PBANKA_0901500_K333	PBANKA_0901500	conserved Plasmodium protein, unknown function	1.59919	-0.140111
PBANKA_0903900_K668	PBANKA_0903900	coatomer subunit gamma, putative	5.75268	-2.60963
PBANKA_0904600_K581	PBANKA_0904600	conserved Plasmodium protein, unknown function	5.59619	2.21123
PBANKA_0906400_K46	PBANKA_0906400	60S ribosomal protein L35ae, putative	0.611592	0.479314
PBANKA_0906500_K44	PBANKA_0906500	60S ribosomal protein L28, putative	2.07596	0.996449
PBANKA_0906700_K721	PBANKA_0906700	conserved Plasmodium protein, unknown function	0.803351	-0.84703
PBANKA_0908800_K29	PBANKA_0908800	conserved Plasmodium protein, unknown function	4.60247	-1.6632
PBANKA_0910200_K137	PBANKA_0910200	protein phosphatase PPM2	0.632167	-0.564351
PBANKA_0910200_K151	PBANKA_0910200	protein phosphatase PPM2	4.61378	-0.850535
PBANKA_0913400_K562	PBANKA_0913400	protein phosphatase PPM8	0.790951	1.2389
PBANKA_0913400_K64	PBANKA_0913400	protein phosphatase PPM8	0.964701	0.991123
PBANKA_0913700_K53	PBANKA_0913700	coatomer subunit delta, putative	0.60193	0.647592
PBANKA_0914300_K149	PBANKA_0914300	protein disulfide-isomerase, putative	3.51334	1.66439
PBANKA_0914300_K328	PBANKA_0914300	protein disulfide-isomerase, putative	2.49732	-0.870969
PBANKA_0916400_K415	PBANKA_0916400	ubiquitin-like protein, putative	1.63438	0.78563
PBANKA_0916400_K425	PBANKA_0916400	ubiquitin-like protein, putative	2.75799	1.15839
PBANKA_0916400_K473	PBANKA_0916400	ubiquitin-like protein, putative	0.687801	1.07225
PBANKA_0916400_K492	PBANKA_0916400	ubiquitin-like protein, putative	2.20952	1.31746
PBANKA_0916400_K668	PBANKA_0916400	ubiquitin-like protein, putative	0.801035	-0.202841
PBANKA_0916400_K694	PBANKA_0916400	ubiquitin-like protein, putative	1.65094	-1.87883
PBANKA_0916400_K710	PBANKA_0916400	ubiquitin-like protein, putative	0.830037	-0.266286
PBANKA_0916400_K719	PBANKA_0916400	ubiquitin-like protein, putative	0.801362	0.718393
PBANKA_0917900_K37	PBANKA_0917900	26S protease regulatory subunit 6A, putative	1.63438	2.28462
PBANKA_0918000_K106	PBANKA_0918000	60S acidic ribosomal protein P0, putative	0.888467	0.323349
PBANKA_0918000_K217	PBANKA_0918000	60S acidic ribosomal protein P0, putative	0.619011	0.384154
PBANKA_0918000_K26	PBANKA_0918000	60S acidic ribosomal protein P0, putative	0.64909	-0.737729
PBANKA_0918000_K67	PBANKA_0918000	60S acidic ribosomal protein P0, putative	1.35144	2.07088
PBANKA_0918100_K47	PBANKA_0918100	60S ribosomal protein L38, putative	2.56083	1.23895
PBANKA_0918200_K212	PBANKA_0918200	phosphoacetylglucosamine mutase, putative	0.734874	0.383615
PBANKA_0919200_K52	PBANKA_0919200	fam-d protein	1.63438	0.928176
PBANKA_0919300_K170	PBANKA_0919300	spermidine synthase, putative	1.61534	0.581808
PBANKA_0920000_K67	PBANKA_0920000	multiprotein-bridging factor 1, putative	0.789035	-1.01514
PBANKA_0920100_K46	PBANKA_0920100	prefoldin subunit 5, putative	1.73879	1.26159
PBANKA_0920400_K1432	PBANKA_0920400	conserved Plasmodium protein, unknown function	5.86074	1.63521
PBANKA_0921400_K179	PBANKA_0921400	protein phosphatase, putative	1.61238	-0.924865
PBANKA_0921500_K59	PBANKA_0921500	small nuclear ribonucleoprotein F, putative	1.39827	0.0926854
PBANKA_0921800_K479	PBANKA_0921800	steryl ester hydrolase, putative	1.36243	-0.0664624
PBANKA_0923400_K63	PBANKA_0923400	60S ribosomal protein L35, putative	0.672467	0.163649
PBANKA_0923500_K244	PBANKA_0923500	ribosome biogenesis regulatory protein, putative	2.55677	-0.386802
PBANKA_0924100_K71	PBANKA_0924100	thioredoxin-like protein, putative	1.63438	-2.27546
PBANKA_0924100_K90	PBANKA_0924100	thioredoxin-like protein, putative	6.03105	-3.0551
PBANKA_0925000_K228	PBANKA_0925000	RING zinc finger protein, putative	1.60287	-0.232092
PBANKA_0925000_K431	PBANKA_0925000	RING zinc finger protein, putative	0.958975	-1.20837
PBANKA_0925400_K77	PBANKA_0925400	dynein heavy chain, putative	0.713912	-0.28244
PBANKA_0926700_K110	PBANKA_0926700	exported protein 1	3.58429	2.43598
PBANKA_0926700_K120	PBANKA_0926700	exported protein 1	0.944474	1.10219
PBANKA_0926700_K152	PBANKA_0926700	exported protein 1	2.25672	0.907824
PBANKA_0926700_K38	PBANKA_0926700	exported protein 1	0.628112	-0.148766
PBANKA_0928100_K178	PBANKA_0928100	phosphoglycerate mutase, putative	1.71771	1.23621
PBANKA_0928100_K193	PBANKA_0928100	phosphoglycerate mutase, putative	0.640918	-0.256928
PBANKA_0928100_K72	PBANKA_0928100	phosphoglycerate mutase, putative	0.598069	-0.258179
PBANKA_0929900_K470	PBANKA_0929900	heat shock protein 90, putative	1.6084	-2.45746
PBANKA_0930300_K37	PBANKA_0930300	GTP-binding nuclear protein RAN/TC4, putative	0.769916	-0.274022
PBANKA_0930300_K70	PBANKA_0930300	GTP-binding nuclear protein RAN/TC4, putative	1.44004	-0.42863
PBANKA_0930300_K98	PBANKA_0930300	GTP-binding nuclear protein RAN/TC4, putative	2.64338	0.644814
PBANKA_0930900_K226	PBANKA_0930900	ubiquitin carboxyl-terminal hydrolase UCH54, putative	0.732199	-0.233691
PBANKA_0932000_K85	PBANKA_0932000	rhoptry neck protein 4	3.37954	2.46152
PBANKA_0932400_K244	PBANKA_0932400	berghepain-2	0.650995	1.26383
PBANKA_0934200_K13	PBANKA_0934200	ubiquitin domain-containing protein DSK2, putative	1.31225	-0.806765
PBANKA_0934200_K31	PBANKA_0934200	ubiquitin domain-containing protein DSK2, putative	1.50763	0.74729
PBANKA_0934200_K55	PBANKA_0934200	ubiquitin domain-containing protein DSK2, putative	1.82399	-0.180877
PBANKA_0934200_K79	PBANKA_0934200	ubiquitin domain-containing protein DSK2, putative	0.836155	-1.42746
PBANKA_0937200.2_K422	PBANKA_0937200	RNA-binding protein, putative	1.64356	-0.0730601
PBANKA_0938300_K162	PBANKA_0938300	heat shock protein J2, putative	0.616525	-0.898611
PBANKA_0938600_K173	PBANKA_0938600	casein kinase 2, alpha subunit	0.676774	1.10582
PBANKA_0939100_K586	PBANKA_0939100	AP2 domain transcription factor, putative	1.26052	0.674867
PBANKA_0940000_K99	PBANKA_0940000	conserved Plasmodium protein, unknown function	2.52725	-0.491481
PBANKA_0940900_K83	PBANKA_0940900	RuvB-like helicase 2, putative	0.699274	0.685379
PBANKA_0941500_K233	PBANKA_0941500	40S ribosomal protein S4, putative	0.726018	0.0247588
PBANKA_0941800_K102	PBANKA_0941800	histone H2B, putative	1.85979	1.01433
PBANKA_0941800_K110	PBANKA_0941800	histone H2B, putative	1.34141	1.59236
PBANKA_0941800_K114	PBANKA_0941800	histone H2B, putative	1.20359	1.42691
PBANKA_0941800_K114	PBANKA_0941800	histone H2B, putative	1.0413	0.796469
PBANKA_0941800_K118	PBANKA_0941800	histone H2B, putative	1.5773	-0.0202432
PBANKA_0941800_K40	PBANKA_0941800	histone H2B, putative	0.983481	0.385965
PBANKA_0941900_K32	PBANKA_0941900	histone H4, putative	2.13331	1.38532
PBANKA_0941900_K80	PBANKA_0941900	histone H4, putative	1.24317	-1.13814
PBANKA_0941900_K92	PBANKA_0941900	histone H4, putative	1.6084	1.05768
PBANKA_0942300_K285	PBANKA_0942300	radial spoke head protein, putative	0.96329	2.7252
PBANKA_0943700_K116	PBANKA_0000301	fam-b protein	1.08447	2.59664
PBANKA_0943700_K228	PBANKA_0000301	fam-b protein	1.03819	2.42055
PBANKA_0943700_K95	PBANKA_0000301	fam-b protein	3.32477	1.32405
PBANKA_1000041_K146	PBANKA_0500600	fam-b protein	1.34582	0.770827
PBANKA_1000041_K150	PBANKA_0500600	fam-b protein	4.43111	1.49325
PBANKA_1000041_K178	PBANKA_0500600	fam-b protein	1.38026	2.29553
PBANKA_1000071_K172	PBANKA_0500741	fam-b protein	1.59105	0.920317
PBANKA_1000200_K208	PBANKA_0501051	fam-a protein	0.626821	1.50831
PBANKA_1000200_K273	PBANKA_0501051	fam-a protein	1.95942	1.80809
PBANKA_1000200_K53	PBANKA_0501051	fam-a protein	1.63429	1.51233
PBANKA_1000200_K81	PBANKA_0501051	fam-a protein	4.48233	3.38236
PBANKA_1000500_K242	PBANKA_1000500	conserved Plasmodium protein, unknown function	0.718168	0.0177953
PBANKA_1000500_K542	PBANKA_1000500	conserved Plasmodium protein, unknown function	1.63429	1.47496
PBANKA_1000600_K39	PBANKA_1000600	erythrocyte membrane antigen 1	1.54547	1.54376
PBANKA_1000600_K50	PBANKA_1000600	erythrocyte membrane antigen 1	1.62931	1.37269
PBANKA_1000600_K50	PBANKA_1000600	erythrocyte membrane antigen 1	0.744341	2.51534
PBANKA_1000600_K57	PBANKA_1000600	erythrocyte membrane antigen 1	1.12902	1.88508
PBANKA_1000600_K57	PBANKA_1000600	erythrocyte membrane antigen 1	0.744341	2.51534
PBANKA_1000600_K69	PBANKA_1000600	erythrocyte membrane antigen 1	5.22276	4.52667
PBANKA_1000600_K88	PBANKA_1000600	erythrocyte membrane antigen 1	5.9987	3.79552
PBANKA_1002500_K306	PBANKA_1002500	sporozoite-specific protein S10	1.16888	0.825014
PBANKA_1006100_K274	PBANKA_1006100	flap endonuclease 1, putative	0.613493	0.762253
PBANKA_1006100_K82	PBANKA_1006100	flap endonuclease 1, putative	0.724017	1.06497
PBANKA_1008000_K25	PBANKA_1008000	armadillo-type repeat protein ATRP, putative	1.26678	1.44223
PBANKA_1008500_K293	PBANKA_1008500	translocon component PTEX150	0.881419	1.56052
PBANKA_1008500_K500	PBANKA_1008500	translocon component PTEX150	0.633409	1.53843
PBANKA_1008500_K572	PBANKA_1008500	translocon component PTEX150	0.644683	0.0886013
PBANKA_1008500_K585	PBANKA_1008500	translocon component PTEX150	0.637524	0.0264433
PBANKA_1008500_K693	PBANKA_1008500	translocon component PTEX150	0.697475	-0.0626648
PBANKA_1008500_K711	PBANKA_1008500	translocon component PTEX150	0.770885	0.710799
PBANKA_1008500_K796	PBANKA_1008500	translocon component PTEX150	2.45145	1.1829
PBANKA_1008500_K819	PBANKA_1008500	translocon component PTEX150	1.58454	-0.171011
PBANKA_1008500_K849	PBANKA_1008500	translocon component PTEX150	1.21351	0.200523
PBANKA_1009500_K1787	PBANKA_1009500	glutamate synthase [NADH], putative	5.59947	2.02459
PBANKA_1010600_K31	PBANKA_1010600	calmodulin, putative	1.02236	-0.510084
PBANKA_1011400_K1400	PBANKA_1011400	DNA topoisomerase 2, putative	1.2218	0.809905
PBANKA_1011500_K670	PBANKA_1011500	PHD finger protein PHD2, putative	3.00407	1.59932
PBANKA_1012900_K359	PBANKA_1012900	SNARE protein, putative	0.638603	0.469597
PBANKA_1013200_K449	PBANKA_1013200	succinyl-CoA ligase [ADP-forming] subunit beta, putative	0.617242	0.428372
PBANKA_1013600_K303	PBANKA_1013600	PhIL1 interacting protein PIP2, putative	2.25333	0.186206
PBANKA_1014900_K192	PBANKA_1014900	coatomer subunit beta, putative	0.731066	1.10832
PBANKA_1016700_K121	PBANKA_1016700	leucine-rich repeat protein	0.683306	0.566119
PBANKA_1016700_K150	PBANKA_1016700	leucine-rich repeat protein	1.53488	-1.19902
PBANKA_1016700_K260	PBANKA_1016700	leucine-rich repeat protein	1.40171	-0.647995
PBANKA_1016700_K275	PBANKA_1016700	leucine-rich repeat protein	1.41791	-0.751084
PBANKA_1018500_K123	PBANKA_1018500	transcription factor BTF3, putative	0.745111	0.744917
PBANKA_1019500_K167	PBANKA_1019500	60S ribosomal protein L5, putative	0.69691	1.02531
PBANKA_1020900_K360	PBANKA_1020900	ERAD-associated E3 ubiquitin-protein ligase HRD1, putative	0.933937	0.399472
PBANKA_1021800_K28	PBANKA_1021800	mitochondrial import inner membrane translocase subunit TIM8, putative	1.53548	0.726862
PBANKA_1023400_K126	PBANKA_1023400	glutathione reductase, putative	0.671641	0.167897
PBANKA_1023900_K194	PBANKA_1023900	glutathione S-transferase, putative	0.710189	-0.288732
PBANKA_1024700_K104	PBANKA_1024700	ubiquitin fusion degradation protein 1, putative	0.714724	-1.57563
PBANKA_1025200_K261	PBANKA_1025200	H/ACA ribonucleoprotein complex subunit 4, putative	3.18113	-0.456201
PBANKA_1026500_K584	PBANKA_1026500	metacaspase-3, putative	1.1803	0.226692
PBANKA_1028300_K111	PBANKA_1028300	serine/threonine protein phosphatase PP1	0.870521	0.973964
PBANKA_1028300_K139	PBANKA_1028300	serine/threonine protein phosphatase PP1	1.61055	1.3138
PBANKA_1028400_K101	PBANKA_1028400	60S ribosomal protein L10, putative	1.65488	-0.714483
PBANKA_1028400_K121	PBANKA_1028400	60S ribosomal protein L10, putative	0.762501	-0.322332
PBANKA_1028700_K127	PBANKA_1028700	26S proteasome regulatory subunit RPN13, putative	4.18878	1.62738
PBANKA_1029800_K252	PBANKA_1029800	glycylpeptide N-tetradecanoyltransferase, putative	1.04454	0.352738
PBANKA_1030600_K119	PBANKA_1030600	p1/s1 nuclease, putative	0.655007	0.643206
PBANKA_1030600_K180	PBANKA_1030600	p1/s1 nuclease, putative	1.31829	2.12079
PBANKA_1030600_K85	PBANKA_1030600	p1/s1 nuclease, putative	1.70597	0.702522
PBANKA_1031900_K81	PBANKA_1031900	eukaryotic translation initiation factor 2 subunit gamma, putative	0.618538	0.26401
PBANKA_1031900_K84	PBANKA_1031900	eukaryotic translation initiation factor 2 subunit gamma, putative	0.689522	0.76474
PBANKA_1032100_K140	PBANKA_1032100	rhoptry-associated protein 1	1.44219	3.04409
PBANKA_1032100_K241	PBANKA_1032100	rhoptry-associated protein 1	1.63377	1.8141
PBANKA_1032100_K313	PBANKA_1032100	rhoptry-associated protein 1	1.03571	1.78454
PBANKA_1032100_K486	PBANKA_1032100	rhoptry-associated protein 1	1.22301	1.41093
PBANKA_1032100_K84	PBANKA_1032100	rhoptry-associated protein 1	1.3693	1.12735
PBANKA_1032700_K257	PBANKA_1032700	CUGBP Elav-like family member 2, putative	1.49525	0.532437
PBANKA_1033100_K14	PBANKA_1033100	conserved protein, unknown function	0.601444	-0.134631
PBANKA_1033100_K188	PBANKA_1033100	conserved protein, unknown function	0.839256	-0.967947
PBANKA_1033200_K161	PBANKA_1033200	DNA damage-inducible protein 1, putative	0.665908	0.342444
PBANKA_1033200_K171	PBANKA_1033200	DNA damage-inducible protein 1, putative	0.888632	0.275751
PBANKA_1033200_K278	PBANKA_1033200	DNA damage-inducible protein 1, putative	1.38234	0.349815
PBANKA_1033200_K299	PBANKA_1033200	DNA damage-inducible protein 1, putative	0.709857	-0.155733
PBANKA_1033200_K354	PBANKA_1033200	DNA damage-inducible protein 1, putative	1.62914	-0.914148
PBANKA_1033900_K37	PBANKA_1033900	40S ribosomal protein S8e, putative	0.640124	-0.147481
PBANKA_1034100_K637	PBANKA_1034100	FANCJ-like helicase, putative	0.613651	0.739625
PBANKA_1034400_K100	PBANKA_1034400	plasmepsin IV	0.622595	-0.242854
PBANKA_1034400_K107	PBANKA_1034400	plasmepsin IV	0.622595	-0.242854
PBANKA_1034400_K192	PBANKA_1034400	plasmepsin IV	0.597546	0.0462124
PBANKA_1034400_K30	PBANKA_1034400	plasmepsin IV	1.41359	1.03769
PBANKA_1034400_K382	PBANKA_1034400	plasmepsin IV	0.904137	-0.0982441
PBANKA_1034400_K386	PBANKA_1034400	plasmepsin IV	2.14419	1.21882
PBANKA_1034400_K449	PBANKA_1034400	plasmepsin IV	0.794101	0.250076
PBANKA_1035900_K54	PBANKA_1035900	glycerophosphodiester phosphodiesterase, putative	1.21833	1.19443
PBANKA_1036000_K1707	PBANKA_1036000	transcription elongation factor SPT6, putative	5.42754	0.590521
PBANKA_1036000_K1826	PBANKA_1036000	transcription elongation factor SPT6, putative	4.88042	2.21927
PBANKA_1036500_K47	PBANKA_1036500	RING zinc finger protein, putative	1.63246	0.523107
PBANKA_1038300_K69	PBANKA_1038300	translocation associated membrane protein, putative	2.49013	2.61507
PBANKA_1039400_K113	PBANKA_1039400	ribosomal protein S27a, putative	0.599736	-0.0372652
PBANKA_1100860_K54	PBANKA_1100860	fam-c protein	1.37286	0.48088
PBANKA_1100900_K277	PBANKA_1100900	fam-a protein	0.804959	0.991172
PBANKA_1101300_K100	PBANKA_1101300	skeleton-binding protein 1	0.722988	0.249391
PBANKA_1101300_K107	PBANKA_1101300	skeleton-binding protein 1	2.45439	0.501783
PBANKA_1101300_K113	PBANKA_1101300	skeleton-binding protein 1	2.45439	0.501783
PBANKA_1101300_K142	PBANKA_1101300	skeleton-binding protein 1	0.722988	0.249391
PBANKA_1101300_K163	PBANKA_1101300	skeleton-binding protein 1	0.722988	0.249391
PBANKA_1101300_K170	PBANKA_1101300	skeleton-binding protein 1	2.45439	0.501783
PBANKA_1101300_K176	PBANKA_1101300	skeleton-binding protein 1	2.45439	0.501783
PBANKA_1101300_K198	PBANKA_1101300	skeleton-binding protein 1	0.617308	-0.286872
PBANKA_1101300_K212	PBANKA_1101300	skeleton-binding protein 1	0.617308	-0.286872
PBANKA_1101300_K219	PBANKA_1101300	skeleton-binding protein 1	0.722988	0.249391
PBANKA_1101300_K247	PBANKA_1101300	skeleton-binding protein 1	0.617308	-0.286872
PBANKA_1101300_K254	PBANKA_1101300	skeleton-binding protein 1	0.722988	0.249391
PBANKA_1101300_K268	PBANKA_1101300	skeleton-binding protein 1	0.722988	0.249391
PBANKA_1101300_K275	PBANKA_1101300	skeleton-binding protein 1	2.45439	0.501783
PBANKA_1101300_K281	PBANKA_1101300	skeleton-binding protein 1	2.45439	0.501783
PBANKA_1101300_K303	PBANKA_1101300	skeleton-binding protein 1	0.617308	-0.286872
PBANKA_1101300_K317	PBANKA_1101300	skeleton-binding protein 1	0.617308	-0.286872
PBANKA_1101300_K324	PBANKA_1101300	skeleton-binding protein 1	0.722988	0.249391
PBANKA_1101300_K345	PBANKA_1101300	skeleton-binding protein 1	0.617308	-0.286872
PBANKA_1101300_K352	PBANKA_1101300	skeleton-binding protein 1	0.722988	0.249391
PBANKA_1101300_K373	PBANKA_1101300	skeleton-binding protein 1	0.722988	0.249391
PBANKA_1101300_K387	PBANKA_1101300	skeleton-binding protein 1	0.722988	0.249391
PBANKA_1101300_K401	PBANKA_1101300	skeleton-binding protein 1	0.722988	0.249391
PBANKA_1101300_K422	PBANKA_1101300	skeleton-binding protein 1	0.722988	0.249391
PBANKA_1101300_K450	PBANKA_1101300	skeleton-binding protein 1	0.722988	0.249391
PBANKA_1101300_K623	PBANKA_1101300	skeleton-binding protein 1	0.824737	0.370591
PBANKA_1101300_K72	PBANKA_1101300	skeleton-binding protein 1	0.617308	-0.286872
PBANKA_1101300_K79	PBANKA_1101300	skeleton-binding protein 1	0.722988	0.249391
PBANKA_1101400_K199	PBANKA_1101400	rhoptry-associated protein 2/3	2.86622	1.39375
PBANKA_1101400_K258	PBANKA_1101400	rhoptry-associated protein 2/3	1.86567	2.3715
PBANKA_1103400_K61	PBANKA_1103400	60S ribosomal protein L31, putative	1.38567	0.878109
PBANKA_1104400_K3042	PBANKA_1104400	conserved Plasmodium protein, unknown function	1.68471	-0.0632984
PBANKA_1104500_K94	PBANKA_1104500	conserved protein, unknown function	0.762966	-0.956808
PBANKA_1106100_K1191	PBANKA_1106100	conserved Plasmodium protein, unknown function	3.19638	1.53113
PBANKA_1106700_K17	PBANKA_1106700	60S ribosomal protein L4, putative	0.625716	-0.0176719
PBANKA_1106700_K239	PBANKA_1106700	60S ribosomal protein L4, putative	2.24342	0.273226
PBANKA_1106700_K316	PBANKA_1106700	60S ribosomal protein L4, putative	0.704306	-0.442776
PBANKA_1107300_K454	PBANKA_1107300	nuclear protein localization protein 4, putative	0.851337	0.914472
PBANKA_1107300_K461	PBANKA_1107300	nuclear protein localization protein 4, putative	0.660398	0.169356
PBANKA_1107900_K23	PBANKA_1107900	triose phosphate transporter	0.790243	-1.06758
PBANKA_1108700_K1050	PBANKA_1108700	structural maintenance of chromosomes protein 4	0.708556	0.204021
PBANKA_1110500_K5	PBANKA_1110500	translationally-controlled tumor protein homolog	0.684726	-1.01026
PBANKA_1110700_K917	PBANKA_1110700	stearoyl-CoA desaturase, putative	0.925443	0.724893
PBANKA_1110700_K921	PBANKA_1110700	stearoyl-CoA desaturase, putative	2.35974	0.43779
PBANKA_1111000_K7557	PBANKA_1111000	RNA pseudouridylate synthase, putative	2.38625	-1.0793
PBANKA_1111600_K100	PBANKA_1111600	prefoldin subunit 6, putative	1.45265	2.83788
PBANKA_1112300_K116	PBANKA_1112300	ras-related protein Rab-1B, putative	2.57558	0.999267
PBANKA_1113000_K101	PBANKA_1113000	purine nucleoside phosphorylase, putative	0.623973	-0.00694685
PBANKA_1113000_K13	PBANKA_1113000	purine nucleoside phosphorylase, putative	1.23158	0.605308
PBANKA_1113000_K198	PBANKA_1113000	purine nucleoside phosphorylase, putative	1.8349	1.73835
PBANKA_1113000_K211	PBANKA_1113000	purine nucleoside phosphorylase, putative	2.08557	-0.104698
PBANKA_1114600_K155	PBANKA_1114600	pre-mRNA-splicing factor CWC2, putative	0.683376	1.38373
PBANKA_1115200_K413	PBANKA_1115200	gamete egress protein GEP	0.609797	-0.166269
PBANKA_1115200_K615	PBANKA_1115200	gamete egress protein GEP	1.61837	-1.08021
PBANKA_1115200_K651	PBANKA_1115200	gamete egress protein GEP	1.63355	0.679456
PBANKA_1116800_K20	PBANKA_1116800	BFR1 domain-containing protein, putative	3.54251	0.974296
PBANKA_1117000_K124	PBANKA_1117000	histone H2A, putative	0.654739	-0.0169249
PBANKA_1117000_K21	PBANKA_1117000	histone H2A, putative	2.52725	1.76948
PBANKA_1117100_K28	PBANKA_1117100	histone H3 variant, putative	2.4661	1.80097
PBANKA_1117100_K57	PBANKA_1117100	histone H3 variant, putative	0.647768	-0.548704
PBANKA_1117400_K82	PBANKA_1117400	conserved protein, unknown function	2.59439	0.747976
PBANKA_1117500_K125	PBANKA_1117500	ribosomal protein L27a, putative	1.02899	1.62015
PBANKA_1117500_K92	PBANKA_1117500	ribosomal protein L27a, putative	0.844752	-1.00996
PBANKA_1117700_K138	PBANKA_1117700	malate dehydrogenase, putative	1.02236	-0.530482
PBANKA_1117700_K296	PBANKA_1117700	malate dehydrogenase, putative	0.745816	0.501874
PBANKA_1118200_K201	PBANKA_1118200	conserved protein, unknown function	1.70544	0.825527
PBANKA_1118200_K916	PBANKA_1118200	conserved protein, unknown function	1.5926	1.95444
PBANKA_1118600_K114	PBANKA_1118600	cell division cycle protein 48 homologue, putative	1.60011	-1.64109
PBANKA_1118600_K150	PBANKA_1118600	cell division cycle protein 48 homologue, putative	1.34603	3.34476
PBANKA_1118600_K212	PBANKA_1118600	cell division cycle protein 48 homologue, putative	0.72764	1.30388
PBANKA_1118600_K45	PBANKA_1118600	cell division cycle protein 48 homologue, putative	0.647291	0.0307042
PBANKA_1118600_K712	PBANKA_1118600	cell division cycle protein 48 homologue, putative	0.638641	-0.243512
PBANKA_1118600_K714	PBANKA_1118600	cell division cycle protein 48 homologue, putative	0.685893	-0.23205
PBANKA_1120100_K454	PBANKA_1120100	conserved Plasmodium protein, unknown function	0.8073	-0.0408688
PBANKA_1122900_K398	PBANKA_1122900	hexokinase, putative	1.63438	1.53729
PBANKA_1123500_K212	PBANKA_1123500	SNF2 helicase, putative	0.609552	-0.185058
PBANKA_1125600_K153	PBANKA_1125600	pyruvate kinase, putative	0.681099	-0.531874
PBANKA_1125600_K38	PBANKA_1125600	pyruvate kinase, putative	0.802758	0.605417
PBANKA_1125600_K477	PBANKA_1125600	pyruvate kinase, putative	0.618394	-0.132261
PBANKA_1126400_K444	PBANKA_1126400	transportin, putative	0.597299	-0.288943
PBANKA_1126400_K764	PBANKA_1126400	transportin, putative	0.701189	-0.0877704
PBANKA_1126900_K1327	PBANKA_1126900	eukaryotic translation initiation factor 2-alpha kinase	3.24975	0.0211293
PBANKA_1127700_K76	PBANKA_1127700	nicotinate phosphoribosyltransferase, putative	1.29183	0.184851
PBANKA_1128600_K955	PBANKA_1128600	cullin-like protein, putative	1.26816	0.74853
PBANKA_1128600_K955	PBANKA_1128600	cullin-like protein, putative	0.656506	0.175292
PBANKA_1128600_K959	PBANKA_1128600	cullin-like protein, putative	1.26816	0.74853
PBANKA_1129400_K335	PBANKA_1129400	conserved protein, unknown function	0.968427	0.321188
PBANKA_1129400_K366	PBANKA_1129400	conserved protein, unknown function	1.13217	-1.94352
PBANKA_1129400_K380	PBANKA_1129400	conserved protein, unknown function	1.61821	-0.663315
PBANKA_1130200_K212	PBANKA_1130200	ER lumen protein retaining receptor, putative	0.866345	0.112432
PBANKA_1130400_K237	PBANKA_1130400	proteasome subunit alpha type-4, putative	0.916931	-1.76531
PBANKA_1132600_K159	PBANKA_1132600	ubiquitin-conjugating enzyme E2, putative	1.16216	0.295308
PBANKA_1132600_K19	PBANKA_1132600	ubiquitin-conjugating enzyme E2, putative	1.30432	0.681049
PBANKA_1132600_K80	PBANKA_1132600	ubiquitin-conjugating enzyme E2, putative	0.961922	0.054742
PBANKA_1132600_K99	PBANKA_1132600	ubiquitin-conjugating enzyme E2, putative	0.713295	0.529745
PBANKA_1133300_K159	PBANKA_1133300	elongation factor 1-alpha	0.638081	-0.0325799
PBANKA_1133300_K170	PBANKA_1133300	elongation factor 1-alpha	4.28908	1.08965
PBANKA_1133300_K185	PBANKA_1133300	elongation factor 1-alpha	3.54538	-0.352833
PBANKA_1133300_K20	PBANKA_1133300	elongation factor 1-alpha	1.45269	0.930384
PBANKA_1133300_K241	PBANKA_1133300	elongation factor 1-alpha	1.65911	2.85901
PBANKA_1133300_K282	PBANKA_1133300	elongation factor 1-alpha	2.90916	0.735715
PBANKA_1133300_K30	PBANKA_1133300	elongation factor 1-alpha	0.627279	0.536563
PBANKA_1133300_K316	PBANKA_1133300	elongation factor 1-alpha	2.9526	0.970152
PBANKA_1133300_K325	PBANKA_1133300	elongation factor 1-alpha	0.995098	0.405996
PBANKA_1133300_K340	PBANKA_1133300	elongation factor 1-alpha	1.6839	1.11187
PBANKA_1133300_K381	PBANKA_1133300	elongation factor 1-alpha	0.671243	0.110714
PBANKA_1133300_K394	PBANKA_1133300	elongation factor 1-alpha	3.12604	1.00908
PBANKA_1133300_K438	PBANKA_1133300	elongation factor 1-alpha	1.60583	-2.9923
PBANKA_1133300_K44	PBANKA_1133300	elongation factor 1-alpha	2.70579	0.74959
PBANKA_1133300_K79	PBANKA_1133300	elongation factor 1-alpha	1.0888	-1.52525
PBANKA_1133400_K159	PBANKA_1133300	elongation factor 1-alpha	0.638081	-0.0325799
PBANKA_1133400_K170	PBANKA_1133300	elongation factor 1-alpha	4.28908	1.08965
PBANKA_1133400_K185	PBANKA_1133300	elongation factor 1-alpha	3.54538	-0.352833
PBANKA_1133400_K20	PBANKA_1133300	elongation factor 1-alpha	1.45269	0.930384
PBANKA_1133400_K241	PBANKA_1133300	elongation factor 1-alpha	1.65911	2.85901
PBANKA_1133400_K282	PBANKA_1133300	elongation factor 1-alpha	2.90916	0.735715
PBANKA_1133400_K30	PBANKA_1133300	elongation factor 1-alpha	0.627279	0.536563
PBANKA_1133400_K316	PBANKA_1133300	elongation factor 1-alpha	2.9526	0.970152
PBANKA_1133400_K325	PBANKA_1133300	elongation factor 1-alpha	0.995098	0.405996
PBANKA_1133400_K340	PBANKA_1133300	elongation factor 1-alpha	1.6839	1.11187
PBANKA_1133400_K381	PBANKA_1133300	elongation factor 1-alpha	0.671243	0.110714
PBANKA_1133400_K394	PBANKA_1133300	elongation factor 1-alpha	3.12604	1.00908
PBANKA_1133400_K438	PBANKA_1133300	elongation factor 1-alpha	1.60583	-2.9923
PBANKA_1133400_K44	PBANKA_1133300	elongation factor 1-alpha	2.70579	0.74959
PBANKA_1133400_K79	PBANKA_1133300	elongation factor 1-alpha	1.0888	-1.52525
PBANKA_1134100_K85	PBANKA_1134100	T-complex protein 1 subunit delta, putative	0.69769	0.560236
PBANKA_1134700_K24	PBANKA_1134700	conserved Plasmodium protein, unknown function	0.611012	0.59291
PBANKA_1135100_K43	PBANKA_1135100	40S ribosomal protein S15, putative	0.652328	0.297312
PBANKA_1135400_K159	PBANKA_1135400	riboflavin kinase, putative	0.846576	-0.268082
PBANKA_1135900_K1607	PBANKA_1135900	conserved Plasmodium protein, unknown function	1.50127	0.29561
PBANKA_1137800_K1716	PBANKA_1137800	glideosome-associated connector	1.50132	-0.00522676
PBANKA_1137900_K14	PBANKA_1137900	proliferating cell nuclear antigen 1, putative	1.63429	-0.241667
PBANKA_1137900_K174	PBANKA_1137900	proliferating cell nuclear antigen 1, putative	3.67465	-1.52464
PBANKA_1137900_K259	PBANKA_1137900	proliferating cell nuclear antigen 1, putative	1.96968	1.46124
PBANKA_1137900_K36	PBANKA_1137900	proliferating cell nuclear antigen 1, putative	0.734426	-0.162925
PBANKA_1138300_K77	PBANKA_1138300	transmembrane and coiled-coil domain-containing protein 1, putative	1.81928	-0.719655
PBANKA_1141500_K101	PBANKA_1141500	SNARE associated Golgi protein, putative	2.1877	-0.950352
PBANKA_1141600_K283	PBANKA_1141600	conserved Plasmodium protein, unknown function	1.35774	0.34776
PBANKA_1142400_K9	PBANKA_1142400	nucleoside diphosphate kinase b, putative	0.623955	0.280948
PBANKA_1144800_K19	PBANKA_1144800	conserved protein, unknown function	3.29532	-0.611854
PBANKA_1145800_K13	PBANKA_1145800	membrane associated histidine-rich protein 1a	0.769009	0.277151
PBANKA_1145800_K27	PBANKA_1145800	membrane associated histidine-rich protein 1a	0.722339	-0.0348843
PBANKA_1145800_K42	PBANKA_1145800	membrane associated histidine-rich protein 1a	2.60067	-1.01242
PBANKA_1145900_K103	PBANKA_1145900	membrane associated histidine-rich protein 1b	0.59795	0.0887383
PBANKA_1145900_K191	PBANKA_1145900	membrane associated histidine-rich protein 1b	0.696695	0.279142
PBANKA_1145900_K34	PBANKA_1145900	membrane associated histidine-rich protein 1b	1.17289	-0.542307
PBANKA_1145900_K43	PBANKA_1145900	membrane associated histidine-rich protein 1b	0.677855	0.200121
PBANKA_1145900_K88	PBANKA_1145900	membrane associated histidine-rich protein 1b	1.63438	0.58539
PBANKA_1146000_K150	PBANKA_1146000	tryptophan-rich protein	0.614706	-2.30651
PBANKA_1146000_K220	PBANKA_1146000	tryptophan-rich protein	0.873491	1.13826
PBANKA_1146000_K515	PBANKA_1146000	tryptophan-rich protein	1.27413	-0.258933
PBANKA_1146000_K600	PBANKA_1146000	tryptophan-rich protein	1.65371	0.817569
PBANKA_1146781_K162	PBANKA_0500741	fam-b protein	1.59105	0.920317
PBANKA_1200041_K146	PBANKA_1200041	fam-b protein	1.4944	1.631
PBANKA_1200600_K1005	PBANKA_1200600	Plasmodium exported protein, unknown function	1.57761	2.76247
PBANKA_1200600_K1030	PBANKA_1200600	Plasmodium exported protein, unknown function	1.57761	2.76247
PBANKA_1200600_K1080	PBANKA_1200600	Plasmodium exported protein, unknown function	1.57761	2.76247
PBANKA_1200600_K1180	PBANKA_1200600	Plasmodium exported protein, unknown function	1.57761	2.76247
PBANKA_1200600_K1255	PBANKA_1200600	Plasmodium exported protein, unknown function	1.57761	2.76247
PBANKA_1200600_K1365	PBANKA_1200600	Plasmodium exported protein, unknown function	1.57761	2.76247
PBANKA_1200600_K1560	PBANKA_1200600	Plasmodium exported protein, unknown function	1.57761	2.76247
PBANKA_1200600_K1610	PBANKA_1200600	Plasmodium exported protein, unknown function	1.57761	2.76247
PBANKA_1200600_K1655	PBANKA_1200600	Plasmodium exported protein, unknown function	1.57761	2.76247
PBANKA_1200600_K169	PBANKA_1200600	Plasmodium exported protein, unknown function	1.31333	0.263123
PBANKA_1200600_K1705	PBANKA_1200600	Plasmodium exported protein, unknown function	1.57761	2.76247
PBANKA_1200600_K201	PBANKA_1200600	Plasmodium exported protein, unknown function	0.675277	0.617415
PBANKA_1200600_K2168	PBANKA_1200600	Plasmodium exported protein, unknown function	1.32951	3.39071
PBANKA_1200600_K515	PBANKA_1200600	Plasmodium exported protein, unknown function	1.03421	0.536487
PBANKA_1200600_K525	PBANKA_1200600	Plasmodium exported protein, unknown function	1.03421	0.536487
PBANKA_1200600_K835	PBANKA_1200600	Plasmodium exported protein, unknown function	1.57761	2.76247
PBANKA_1200600_K860	PBANKA_1200600	Plasmodium exported protein, unknown function	1.57761	2.76247
PBANKA_1200600_K885	PBANKA_1200600	Plasmodium exported protein, unknown function	1.57761	2.76247
PBANKA_1201900_K13	PBANKA_1201900	40S ribosomal protein S20e, putative	0.708384	0.0676616
PBANKA_1201900_K26	PBANKA_1201900	40S ribosomal protein S20e, putative	2.06978	1.5093
PBANKA_1201900_K40	PBANKA_1201900	40S ribosomal protein S20e, putative	1.06442	1.311
PBANKA_1201900_K43	PBANKA_1201900	40S ribosomal protein S20e, putative	1.00323	0.836522
PBANKA_1201900_K45	PBANKA_1201900	40S ribosomal protein S20e, putative	1.17948	0.744897
PBANKA_1201900_K45	PBANKA_1201900	40S ribosomal protein S20e, putative	1.05521	1.13212
PBANKA_1201900_K6	PBANKA_1201900	40S ribosomal protein S20e, putative	1.12851	0.718855
PBANKA_1201900_K66	PBANKA_1201900	40S ribosomal protein S20e, putative	1.82888	-0.0500466
PBANKA_1202600_K374	PBANKA_1202600	E3 ubiquitin-protein ligase, putative	3.30791	2.08232
PBANKA_1202600_K396	PBANKA_1202600	E3 ubiquitin-protein ligase, putative	1.02666	1.95175
PBANKA_1202600_K445	PBANKA_1202600	E3 ubiquitin-protein ligase, putative	1.20819	0.818677
PBANKA_1202600_K625	PBANKA_1202600	E3 ubiquitin-protein ligase, putative	1.47115	0.807792
PBANKA_1202600_K780	PBANKA_1202600	E3 ubiquitin-protein ligase, putative	1.60972	0.86906
PBANKA_1204400_K23	PBANKA_1204400	DNA/RNA-binding protein Alba 3, putative	1.01521	0.331473
PBANKA_1204400_K41	PBANKA_1204400	DNA/RNA-binding protein Alba 3, putative	0.880809	0.537632
PBANKA_1205000_K52	PBANKA_1205000	G-strand-binding protein 2	0.648514	0.352045
PBANKA_1205000_K76	PBANKA_1205000	G-strand-binding protein 2	1.18532	-0.0533813
PBANKA_1206900_K19	PBANKA_1206900	tubulin beta chain, putative	0.811721	0.0594927
PBANKA_1206900_K252	PBANKA_1206900	tubulin beta chain, putative	0.799336	-0.0655667
PBANKA_1206900_K324	PBANKA_1206900	tubulin beta chain, putative	0.730863	1.54902
PBANKA_1208700_K23	PBANKA_1208700	succinate dehydrogenase subunit 4, putative	3.15201	-0.635644
PBANKA_1209400_K74	PBANKA_1209400	inner membrane complex sub-compartment protein 1	1.13262	-0.721502
PBANKA_1209400_K94	PBANKA_1209400	inner membrane complex sub-compartment protein 1	0.599075	-0.594833
PBANKA_1209600_K53	PBANKA_1209600	BET1-like protein, putative	0.897801	-0.0518878
PBANKA_1209900_K158	PBANKA_1209900	conserved protein, unknown function	1.40278	0.394343
PBANKA_1209900_K162	PBANKA_1209900	conserved protein, unknown function	1.45879	-0.329658
PBANKA_1210100_K113	PBANKA_1210100	DNA repair protein RAD23, putative	1.53357	-0.0774895
PBANKA_1210100_K120	PBANKA_1210100	DNA repair protein RAD23, putative	1.51011	1.0781
PBANKA_1210100_K139	PBANKA_1210100	DNA repair protein RAD23, putative	2.27989	1.48552
PBANKA_1210100_K191	PBANKA_1210100	DNA repair protein RAD23, putative	0.718122	0.801079
PBANKA_1210100_K203	PBANKA_1210100	DNA repair protein RAD23, putative	0.617074	0.164282
PBANKA_1210100_K85	PBANKA_1210100	DNA repair protein RAD23, putative	1.62714	-1.05816
PBANKA_1210800_K138	PBANKA_1210800	hypoxanthine-guanine phosphoribosyltransferase, putative	1.38068	0.929411
PBANKA_1210800_K176	PBANKA_1210800	hypoxanthine-guanine phosphoribosyltransferase, putative	0.98474	1.88729
PBANKA_1210800_K2	PBANKA_1210800	hypoxanthine-guanine phosphoribosyltransferase, putative	0.613974	-1.01034
PBANKA_1210800_K77	PBANKA_1210800	hypoxanthine-guanine phosphoribosyltransferase, putative	1.22952	1.84333
PBANKA_1210800_K88	PBANKA_1210800	hypoxanthine-guanine phosphoribosyltransferase, putative	2.52475	0.233032
PBANKA_1212600_K549	PBANKA_1212600	male gamete fusion factor HAP2	2.28651	1.15719
PBANKA_1212700_K1261	PBANKA_1212700	SPRY domain-containing protein, putative	1.17068	0.490921
PBANKA_1212700_K1325	PBANKA_1212700	SPRY domain-containing protein, putative	1.07731	0.323308
PBANKA_1212700_K1359	PBANKA_1212700	SPRY domain-containing protein, putative	0.597546	0.240523
PBANKA_1212700_K432	PBANKA_1212700	SPRY domain-containing protein, putative	0.926609	-1.15191
PBANKA_1212700_K539	PBANKA_1212700	SPRY domain-containing protein, putative	0.669795	-0.220562
PBANKA_1214300_K138	PBANKA_1214300	enolase, putative	0.910753	-0.428468
PBANKA_1214300_K407	PBANKA_1214300	enolase, putative	0.823568	-0.0573811
PBANKA_1214300_K419	PBANKA_1214300	enolase, putative	0.635158	2.34287
PBANKA_1214300_K62	PBANKA_1214300	enolase, putative	1.23792	0.0125009
PBANKA_1214300_K88	PBANKA_1214300	enolase, putative	1.66644	-0.830629
PBANKA_1214300_K89	PBANKA_1214300	enolase, putative	1.66644	-0.830629
PBANKA_1214600_K135	PBANKA_1214600	Rab3 GTPase-activating protein non-catalytic subunit, putative	0.72458	-0.20638
PBANKA_1215600_K109	PBANKA_1215600	40S ribosomal protein S3A, putative	0.669829	0.408587
PBANKA_1215600_K116	PBANKA_1215600	40S ribosomal protein S3A, putative	3.51242	-0.775539
PBANKA_1215600_K187	PBANKA_1215600	40S ribosomal protein S3A, putative	1.34302	0.205135
PBANKA_1215600_K19	PBANKA_1215600	40S ribosomal protein S3A, putative	0.659664	-0.837394
PBANKA_1216500_K15	PBANKA_1216500	peptidyl-prolyl cis-trans isomerase, putative	1.62351	-0.819643
PBANKA_1216500_K159	PBANKA_1216500	peptidyl-prolyl cis-trans isomerase, putative	1.25437	0.87271
PBANKA_1216500_K37	PBANKA_1216500	peptidyl-prolyl cis-trans isomerase, putative	0.604304	0.793657
PBANKA_1216500_K44	PBANKA_1216500	peptidyl-prolyl cis-trans isomerase, putative	0.883652	-0.360741
PBANKA_1218200_K260	PBANKA_1218200	T-complex protein 1 subunit epsilon, putative	0.948053	-0.455145
PBANKA_1218800_K1080	PBANKA_1218800	ABC transporter I family member 1, putative	0.952375	0.335953
PBANKA_1219300_K420	PBANKA_1219300	heat shock protein 110, putative	1.53029	1.46227
PBANKA_1219500_K406	PBANKA_1219500	chloroquine resistance transporter, putative	2.55188	-0.212499
PBANKA_1220200_K439	PBANKA_1220200	lysophospholipase, putative	1.24685	1.3443
PBANKA_1221200_K55	PBANKA_1221200	60S ribosomal protein L34, putative	0.619792	0.0753064
PBANKA_1222400_K62	PBANKA_1222400	ubiquitin regulatory protein, putative	0.710179	0.742894
PBANKA_1222400_K82	PBANKA_1222400	ubiquitin regulatory protein, putative	0.878636	1.21135
PBANKA_1222500_K206	PBANKA_1222500	plasmepsin X, putative	1.32193	-3.7347
PBANKA_1222900_K264	PBANKA_1222900	26S proteasome regulatory subunit RPN10, putative	3.47277	-0.22642
PBANKA_1222900_K319	PBANKA_1222900	26S proteasome regulatory subunit RPN10, putative	1.63438	-0.99216
PBANKA_1222900_K325	PBANKA_1222900	26S proteasome regulatory subunit RPN10, putative	0.810546	-0.282839
PBANKA_1222900_K344	PBANKA_1222900	26S proteasome regulatory subunit RPN10, putative	3.21785	-1.17164
PBANKA_1223300_K119	PBANKA_1223300	ras-related protein Rab-18, putative	1.19822	1.27583
PBANKA_1224200_K185	PBANKA_1224200	DnaJ protein, putative	1.01175	0.604325
PBANKA_1224200_K223	PBANKA_1224200	DnaJ protein, putative	1.8272	1.61
PBANKA_1224200_K303	PBANKA_1224200	DnaJ protein, putative	0.81977	0.401632
PBANKA_1224200_K334	PBANKA_1224200	DnaJ protein, putative	1.58785	1.37251
PBANKA_1224200_K365	PBANKA_1224200	DnaJ protein, putative	1.59182	-2.11034
PBANKA_1224200_K392	PBANKA_1224200	DnaJ protein, putative	0.939716	0.650482
PBANKA_1224200_K395	PBANKA_1224200	DnaJ protein, putative	3.09476	2.17552
PBANKA_1224200_K408	PBANKA_1224200	DnaJ protein, putative	3.25472	1.97893
PBANKA_1224200_K475	PBANKA_1224200	DnaJ protein, putative	0.739057	-0.991569
PBANKA_1224200_K476	PBANKA_1224200	DnaJ protein, putative	0.957571	0.419645
PBANKA_1224200_K476	PBANKA_1224200	DnaJ protein, putative	0.739057	-0.991569
PBANKA_1224200_K498	PBANKA_1224200	DnaJ protein, putative	0.738264	0.428556
PBANKA_1224200_K510	PBANKA_1224200	DnaJ protein, putative	0.598137	0.0569382
PBANKA_1224200_K613	PBANKA_1224200	DnaJ protein, putative	1.73327	0.964082
PBANKA_1224200_K671	PBANKA_1224200	DnaJ protein, putative	1.56715	1.02303
PBANKA_1224200_K682	PBANKA_1224200	DnaJ protein, putative	0.612116	-0.160889
PBANKA_1224200_K692	PBANKA_1224200	DnaJ protein, putative	1.57411	1.22499
PBANKA_1224200_K696	PBANKA_1224200	DnaJ protein, putative	1.34001	1.70161
PBANKA_1224200_K723	PBANKA_1224200	DnaJ protein, putative	1.95251	1.52285
PBANKA_1224200_K757	PBANKA_1224200	DnaJ protein, putative	1.4641	0.432366
PBANKA_1224200_K763	PBANKA_1224200	DnaJ protein, putative	1.13999	0.511145
PBANKA_1224200_K781	PBANKA_1224200	DnaJ protein, putative	3.73068	2.19592
PBANKA_1224200_K799	PBANKA_1224200	DnaJ protein, putative	3.22614	2.0248
PBANKA_1224200_K805	PBANKA_1224200	DnaJ protein, putative	0.785547	1.38942
PBANKA_1225000_K62	PBANKA_1225000	serine/threonine protein kinase, FIKK family	1.55455	-1.94608
PBANKA_1225000_K95	PBANKA_1225000	serine/threonine protein kinase, FIKK family	1.39859	-1.89786
PBANKA_1226600_K333	PBANKA_1226600	tubulin gamma chain, putative	0.811611	-0.528657
PBANKA_1228200_K221	PBANKA_1228200	glutamate dehydrogenase, putative	1.19067	1.90887
PBANKA_1228500_K200	PBANKA_1228500	sentrin-specific protease 2, putative	0.750536	-0.358358
PBANKA_1229000_K1007	PBANKA_1229000	Plasmodium exported protein (PHIST), unknown function	3.03072	4.12954
PBANKA_1229000_K1054	PBANKA_1229000	Plasmodium exported protein (PHIST), unknown function	5.35225	3.26962
PBANKA_1229000_K1091	PBANKA_1229000	Plasmodium exported protein (PHIST), unknown function	1.63438	2.57265
PBANKA_1229000_K1112	PBANKA_1229000	Plasmodium exported protein (PHIST), unknown function	5.25112	2.24009
PBANKA_1229000_K1116	PBANKA_1229000	Plasmodium exported protein (PHIST), unknown function	3.26155	2.20678
PBANKA_1229000_K1119	PBANKA_1229000	Plasmodium exported protein (PHIST), unknown function	0.741483	2.76244
PBANKA_1229000_K1132	PBANKA_1229000	Plasmodium exported protein (PHIST), unknown function	5.79568	4.16617
PBANKA_1229000_K165	PBANKA_1229000	Plasmodium exported protein (PHIST), unknown function	0.826241	0.672536
PBANKA_1229000_K180	PBANKA_1229000	Plasmodium exported protein (PHIST), unknown function	1.74821	-1.87811
PBANKA_1229000_K291	PBANKA_1229000	Plasmodium exported protein (PHIST), unknown function	0.634476	0.0672632
PBANKA_1229000_K689	PBANKA_1229000	Plasmodium exported protein (PHIST), unknown function	0.809366	1.14613
PBANKA_1229000_K813	PBANKA_1229000	Plasmodium exported protein (PHIST), unknown function	6.08603	3.92136
PBANKA_1229000_K823	PBANKA_1229000	Plasmodium exported protein (PHIST), unknown function	1.63429	3.30125
PBANKA_1229000_K827	PBANKA_1229000	Plasmodium exported protein (PHIST), unknown function	1.38512	0.23599
PBANKA_1229000_K832	PBANKA_1229000	Plasmodium exported protein (PHIST), unknown function	5.73005	3.25752
PBANKA_1229000_K904	PBANKA_1229000	Plasmodium exported protein (PHIST), unknown function	5.85545	5.10305
PBANKA_1229000_K940	PBANKA_1229000	Plasmodium exported protein (PHIST), unknown function	5.64607	3.51865
PBANKA_1229000_K958	PBANKA_1229000	Plasmodium exported protein (PHIST), unknown function	5.96037	3.19916
PBANKA_1229000_K958	PBANKA_1229000	Plasmodium exported protein (PHIST), unknown function	0.673868	1.98833
PBANKA_1229000_K965	PBANKA_1229000	Plasmodium exported protein (PHIST), unknown function	5.77179	3.29482
PBANKA_1229000_K965	PBANKA_1229000	Plasmodium exported protein (PHIST), unknown function	5.46651	2.61066
PBANKA_1229000_K980	PBANKA_1229000	Plasmodium exported protein (PHIST), unknown function	5.78478	3.23802
PBANKA_1229000_K980	PBANKA_1229000	Plasmodium exported protein (PHIST), unknown function	4.95477	2.61858
PBANKA_1229200_K152	PBANKA_1229200	60S ribosomal protein L19, putative	1.81946	1.69119
PBANKA_1229200_K161	PBANKA_1229200	60S ribosomal protein L19, putative	0.849417	2.43795
PBANKA_1231000_K106	PBANKA_1231000	40S ribosomal protein S11, putative	1.20204	-0.497047
PBANKA_1231000_K86	PBANKA_1231000	40S ribosomal protein S11, putative	0.64909	-0.259522
PBANKA_1231700_K46	PBANKA_1231700	60S ribosomal protein L2, putative	0.696637	-0.544714
PBANKA_1231800_K130	PBANKA_1231800	60S ribosomal protein L12, putative	1.37624	0.881638
PBANKA_1234200_K100	PBANKA_1234200	40S ribosomal protein S24, putative	1.63312	0.700177
PBANKA_1234800_K103	PBANKA_1234800	40S ribosomal protein S9, putative	0.934082	0.429258
PBANKA_1234800_K120	PBANKA_1234800	40S ribosomal protein S9, putative	1.02317	-0.198791
PBANKA_1234800_K154	PBANKA_1234800	40S ribosomal protein S9, putative	0.865666	0.471702
PBANKA_1235600_K164	PBANKA_1235600	adenosylhomocysteinase, putative	1.31992	-0.0198977
PBANKA_1235900_K1153	PBANKA_1235900	zinc finger protein, putative	0.659537	0.748066
PBANKA_1235900_K1262	PBANKA_1235900	zinc finger protein, putative	3.01876	-0.189303
PBANKA_1237800_K1092	PBANKA_1237800	multidrug resistance protein 1, putative	0.655243	1.20086
PBANKA_1238200_K414	PBANKA_1238200	DnaJ protein, putative	1.62453	0.327281
PBANKA_1238800_K359	PBANKA_1238800	karyopherin beta, putative	1.26777	-1.57587
PBANKA_1238800_K571	PBANKA_1238800	karyopherin beta, putative	0.720587	-0.549771
PBANKA_1239900_K20	PBANKA_1239900	acyl-CoA synthetase, putative	0.690025	-0.063395
PBANKA_1241800_K176	PBANKA_1241800	DNA replication licensing factor MCM3, putative	2.13456	-4.08929
PBANKA_1241800_K632	PBANKA_1241800	DNA replication licensing factor MCM3, putative	1.26039	-2.32783
PBANKA_1241800_K704	PBANKA_1241800	DNA replication licensing factor MCM3, putative	1.18683	-2.63901
PBANKA_1241800_K742	PBANKA_1241800	DNA replication licensing factor MCM3, putative	1.56463	-0.645434
PBANKA_1241900_K140	PBANKA_1241900	ubiquitin-conjugating enzyme E2 N, putative	1.63294	-0.532717
PBANKA_1241900_K52	PBANKA_1241900	ubiquitin-conjugating enzyme E2 N, putative	3.21497	-0.832365
PBANKA_1241900_K67	PBANKA_1241900	ubiquitin-conjugating enzyme E2 N, putative	1.35727	-0.611121
PBANKA_1241900_K73	PBANKA_1241900	ubiquitin-conjugating enzyme E2 N, putative	0.796938	-0.256255
PBANKA_1241900_K81	PBANKA_1241900	ubiquitin-conjugating enzyme E2 N, putative	0.910563	-0.343472
PBANKA_1241900_K9	PBANKA_1241900	ubiquitin-conjugating enzyme E2 N, putative	1.12654	-0.456033
PBANKA_1241900_K91	PBANKA_1241900	ubiquitin-conjugating enzyme E2 N, putative	3.75655	-1.38274
PBANKA_1241900_K91	PBANKA_1241900	ubiquitin-conjugating enzyme E2 N, putative	3.28257	-1.7054
PBANKA_1241900_K93	PBANKA_1241900	ubiquitin-conjugating enzyme E2 N, putative	3.75655	-1.38274
PBANKA_1241900_K93	PBANKA_1241900	ubiquitin-conjugating enzyme E2 N, putative	0.645886	0.0176921
PBANKA_1242700_K131	PBANKA_1242700	AP-1/2 complex subunit beta, putative	0.649493	-0.0242892
PBANKA_1245900_K342	PBANKA_1245900	Plasmodium exported protein, unknown function	1.63362	1.87247
PBANKA_1246141_K102	PBANKA_0112701	fam-a protein	1.23533	3.68451
PBANKA_1246141_K227	PBANKA_0112701	fam-a protein	1.43572	2.51658
PBANKA_1246141_K290	PBANKA_0112701	fam-a protein	1.62075	1.82001
PBANKA_1246600_K166	PBANKA_1246600	cleft-like protein 1	3.78571	1.88096
PBANKA_1301300_K209	PBANKA_1301300	trailer hitch homolog	0.838766	-2.62712
PBANKA_1301800_K769	PBANKA_1301800	conserved Plasmodium protein, unknown function	5.2609	-0.900264
PBANKA_1302500_K268	PBANKA_1302500	conserved protein, unknown function	0.878538	2.18415
PBANKA_1302800_K178	PBANKA_1302800	thioredoxin peroxidase 1	1.53764	-1.09833
PBANKA_1303700_K41	PBANKA_1303700	vesicle-associated membrane protein, putative	1.34691	1.11691
PBANKA_1303800_K100	PBANKA_1303800	triosephosphate isomerase, putative	4.58727	1.86223
PBANKA_1303800_K122	PBANKA_1303800	triosephosphate isomerase, putative	1.39293	2.12466
PBANKA_1303800_K186	PBANKA_1303800	triosephosphate isomerase, putative	3.19843	-0.487184
PBANKA_1303800_K190	PBANKA_1303800	triosephosphate isomerase, putative	3.20524	-0.320575
PBANKA_1305000_K27	PBANKA_1305000	conserved Plasmodium protein, unknown function	4.49419	-0.15631
PBANKA_1305000_K66	PBANKA_1305000	conserved Plasmodium protein, unknown function	0.707806	0.64699
PBANKA_1308600_K116	PBANKA_1308600	fructose-bisphosphate aldolase 2	1.25628	2.36162
PBANKA_1308600_K128	PBANKA_1308600	fructose-bisphosphate aldolase 2	0.74357	-0.181683
PBANKA_1308600_K165	PBANKA_1308600	fructose-bisphosphate aldolase 2	1.22384	-0.524174
PBANKA_1308600_K237	PBANKA_1308600	fructose-bisphosphate aldolase 2	0.988816	0.340527
PBANKA_1308600_K252	PBANKA_1308600	fructose-bisphosphate aldolase 2	3.36099	-0.326306
PBANKA_1308600_K34	PBANKA_1308600	fructose-bisphosphate aldolase 2	2.21876	0.657537
PBANKA_1308600_K350	PBANKA_1308600	fructose-bisphosphate aldolase 2	0.628579	0.5965
PBANKA_1308600_K366	PBANKA_1308600	fructose-bisphosphate aldolase 2	1.72478	-0.485452
PBANKA_1308600_K48	PBANKA_1308600	fructose-bisphosphate aldolase 2	0.76458	0.754484
PBANKA_1308600_K54	PBANKA_1308600	fructose-bisphosphate aldolase 2	0.640485	-0.36336
PBANKA_1309900_K404	PBANKA_1309900	M17 leucyl aminopeptidase, putative	0.764395	0.477825
PBANKA_1310800_K265	PBANKA_1310800	40S ribosomal protein S5, putative	4.04515	-1.01253
PBANKA_1310800_K265	PBANKA_1310800	40S ribosomal protein S5, putative	0.610352	-0.0247883
PBANKA_1310800_K268	PBANKA_1310800	40S ribosomal protein S5, putative	4.04515	-1.01253
PBANKA_1310800_K38	PBANKA_1310800	40S ribosomal protein S5, putative	0.668618	-0.25727
PBANKA_1310800_K99	PBANKA_1310800	40S ribosomal protein S5, putative	1.1884	-0.487003
PBANKA_1312700_K120	PBANKA_1312700	gamete egress and sporozoite traversal protein	3.68881	-1.72822
PBANKA_1312700_K184	PBANKA_1312700	gamete egress and sporozoite traversal protein	4.65192	-1.5104
PBANKA_1312700_K190	PBANKA_1312700	gamete egress and sporozoite traversal protein	1.23329	-2.11442
PBANKA_1312700_K213	PBANKA_1312700	gamete egress and sporozoite traversal protein	1.56031	-0.962718
PBANKA_1312700_K221	PBANKA_1312700	gamete egress and sporozoite traversal protein	4.17332	-2.17472
PBANKA_1313500_K67	PBANKA_1313500	conserved protein, unknown function	1.63429	-0.46418
PBANKA_1313500_K72	PBANKA_1313500	conserved protein, unknown function	3.64757	-0.969636
PBANKA_1314800_K153	PBANKA_1314800	elongation factor 2, putative	1.46673	2.087
PBANKA_1314800_K400	PBANKA_1314800	elongation factor 2, putative	0.765655	-0.191748
PBANKA_1314800_K419	PBANKA_1314800	elongation factor 2, putative	0.66231	0.761159
PBANKA_1314800_K49	PBANKA_1314800	elongation factor 2, putative	1.62547	-1.07764
PBANKA_1314800_K579	PBANKA_1314800	elongation factor 2, putative	1.26041	0.371545
PBANKA_1315700_K124	PBANKA_1315700	rhoptry neck protein 2	1.2032	0.657322
PBANKA_1315700_K765	PBANKA_1315700	rhoptry neck protein 2	1.55081	1.22634
PBANKA_1316200_K153	PBANKA_1316200	syntaxin-6, putative	0.614022	0.272522
PBANKA_1318100_K386	PBANKA_1318100	aminopeptidase P, putative	0.605783	1.59337
PBANKA_1318100_K522	PBANKA_1318100	aminopeptidase P, putative	1.56027	0.876502
PBANKA_1318900_K31	PBANKA_1318900	methyltransferase, putative	1.2218	-0.157233
PBANKA_1319100_K15	PBANKA_1319100	hemolysin III, putative	1.24864	1.34383
PBANKA_1319200_K37	PBANKA_1319200	AP-1 complex subunit gamma, putative	2.0707	0.765476
PBANKA_1320500_K212	PBANKA_1320500	V-type H(+)-translocating pyrophosphatase, putative	0.687153	0.267505
PBANKA_1320500_K40	PBANKA_1320500	V-type H(+)-translocating pyrophosphatase, putative	1.55775	0.214226
PBANKA_1320500_K582	PBANKA_1320500	V-type H(+)-translocating pyrophosphatase, putative	3.59794	2.58459
PBANKA_1320500_K645	PBANKA_1320500	V-type H(+)-translocating pyrophosphatase, putative	1.37866	0.696418
PBANKA_1320900_K79	PBANKA_1320900	thioredoxin 1, putative	3.27612	4.96989
PBANKA_1321000_K101	PBANKA_1321000	MA3 domain-containing protein, putative	0.793011	-0.000238731
PBANKA_1321200_K127	PBANKA_1321200	vacuolar protein sorting-associated protein 4, putative	1.50508	0.540098
PBANKA_1324100_K6	PBANKA_1324100	ubiquitin carboxyl-terminal hydrolase isozyme L3, putative	2.29399	1.22378
PBANKA_1324400_K94	PBANKA_1324400	60S ribosomal protein L27, putative	1.21013	-0.5149
PBANKA_1325100_K221	PBANKA_1325100	MORN repeat protein, putative	0.6744	0.364438
PBANKA_1326300_K40	PBANKA_1326300	cytochrome c1, heme protein, mitochondrial, putative	0.7971	-0.372385
PBANKA_1326400_K105	PBANKA_1326400	glyceraldehyde-3-phosphate dehydrogenase	1.20536	-0.735811
PBANKA_1326400_K118	PBANKA_1326400	glyceraldehyde-3-phosphate dehydrogenase	3.49451	-1.76759
PBANKA_1326400_K126	PBANKA_1326400	glyceraldehyde-3-phosphate dehydrogenase	3.49451	-1.76759
PBANKA_1326400_K222	PBANKA_1326400	glyceraldehyde-3-phosphate dehydrogenase	1.60445	1.42015
PBANKA_1326400_K266	PBANKA_1326400	glyceraldehyde-3-phosphate dehydrogenase	1.21717	-0.151833
PBANKA_1326400_K301	PBANKA_1326400	glyceraldehyde-3-phosphate dehydrogenase	4.54288	1.00483
PBANKA_1326400_K336	PBANKA_1326400	glyceraldehyde-3-phosphate dehydrogenase	4.8162	1.29139
PBANKA_1326400_K5	PBANKA_1326400	glyceraldehyde-3-phosphate dehydrogenase	1.18855	0.590653
PBANKA_1326400_K55	PBANKA_1326400	glyceraldehyde-3-phosphate dehydrogenase	0.648138	0.11626
PBANKA_1326400_K73	PBANKA_1326400	glyceraldehyde-3-phosphate dehydrogenase	1.9195	-1.70646
PBANKA_1326400_K89	PBANKA_1326400	glyceraldehyde-3-phosphate dehydrogenase	0.939202	-1.36968
PBANKA_1326700_K5132	PBANKA_1326700	conserved Plasmodium protein, unknown function	3.44005	-0.769749
PBANKA_1327021_K101	PBANKA_1327021	fam-a protein	1.624	1.85815
PBANKA_1327021_K152	PBANKA_1327021	fam-a protein	1.63438	2.47163
PBANKA_1327021_K187	PBANKA_1327021	fam-a protein	1.61837	2.88522
PBANKA_1327021_K214	PBANKA_1327021	fam-a protein	1.24264	2.37695
PBANKA_1327100_K604	PBANKA_1327100	rhoptry neck protein 11	2.16711	-0.480659
PBANKA_1327251_K101	PBANKA_1327251	fam-a protein	2.9462	0.495521
PBANKA_1327251_K110	PBANKA_1327251	fam-a protein	2.9462	0.495521
PBANKA_1329300_K133	PBANKA_1329300	40S ribosomal protein S3, putative	1.21807	1.05104
PBANKA_1329300_K142	PBANKA_1329300	40S ribosomal protein S3, putative	0.601896	0.550055
PBANKA_1329300_K166	PBANKA_1329300	40S ribosomal protein S3, putative	1.98204	1.38517
PBANKA_1329300_K179	PBANKA_1329300	40S ribosomal protein S3, putative	0.77597	1.20322
PBANKA_1329300_K75	PBANKA_1329300	40S ribosomal protein S3, putative	1.60117	1.07789
PBANKA_1329300_K80	PBANKA_1329300	40S ribosomal protein S3, putative	0.739935	1.23648
PBANKA_1329700_K1043	PBANKA_1329700	26S proteasome regulatory subunit RPN2, putative	0.755219	-0.70844
PBANKA_1331300_K648	PBANKA_1331300	conserved Plasmodium protein, unknown function	1.20536	-0.902661
PBANKA_1331900_K121	PBANKA_1331900	eukaryotic initiation factor 4a, putative	1.66948	0.941213
PBANKA_1331900_K139	PBANKA_1331900	eukaryotic initiation factor 4a, putative	1.39139	2.89141
PBANKA_1331900_K228	PBANKA_1331900	eukaryotic initiation factor 4a, putative	1.34538	0.676873
PBANKA_1331900_K274	PBANKA_1331900	eukaryotic initiation factor 4a, putative	2.61415	1.65037
PBANKA_1331900_K299	PBANKA_1331900	eukaryotic initiation factor 4a, putative	5.06966	1.04969
PBANKA_1331900_K359	PBANKA_1331900	eukaryotic initiation factor 4a, putative	2.28016	1.01669
PBANKA_1331900_K45	PBANKA_1331900	eukaryotic initiation factor 4a, putative	3.90731	1.04155
PBANKA_1332700_K383	PBANKA_1332700	duffy-binding protein	1.33555	1.58731
PBANKA_1334300_K147	PBANKA_1334300	exported protein 2	1.92941	3.5358
PBANKA_1334300_K215	PBANKA_1334300	exported protein 2	0.616765	1.43513
PBANKA_1334300_K227	PBANKA_1334300	exported protein 2	1.41344	1.00059
PBANKA_1334300_K97	PBANKA_1334300	exported protein 2	0.792991	2.25437
PBANKA_1338300_K126	PBANKA_1338300	60S ribosomal protein L6, putative	1.19263	0.653025
PBANKA_1338300_K30	PBANKA_1338300	60S ribosomal protein L6, putative	1.63438	-1.73249
PBANKA_1338900_K257	PBANKA_1338900	glideosome associated protein with multiple membrane spans 1, putative	0.697391	0.931222
PBANKA_1339900_K166	PBANKA_1339900	SNARE protein, putative	0.596559	0.277804
PBANKA_1339900_K195	PBANKA_1339900	SNARE protein, putative	1.09358	-2.22946
PBANKA_1340100_K146	PBANKA_1340100	L-lactate dehydrogenase	2.05381	0.822247
PBANKA_1340100_K160	PBANKA_1340100	L-lactate dehydrogenase	0.822562	-0.636441
PBANKA_1340100_K166	PBANKA_1340100	L-lactate dehydrogenase	0.614849	0.334784
PBANKA_1340100_K256	PBANKA_1340100	L-lactate dehydrogenase	0.759577	-0.163034
PBANKA_1340100_K301	PBANKA_1340100	L-lactate dehydrogenase	1.00493	-0.710326
PBANKA_1340100_K60	PBANKA_1340100	L-lactate dehydrogenase	1.20319	1.16428
PBANKA_1340100_K71	PBANKA_1340100	L-lactate dehydrogenase	0.689043	0.411703
PBANKA_1340100_K91	PBANKA_1340100	L-lactate dehydrogenase	2.79306	0.25164
PBANKA_1340300_K287	PBANKA_1340300	phosphoribosylpyrophosphate synthetase, putative	4.44429	-2.04403
PBANKA_1341700_K157	PBANKA_1341700	conserved Plasmodium protein, unknown function	0.859996	0.560477
PBANKA_1344100_K1057	PBANKA_1344100	myosin F	1.45734	1.02372
PBANKA_1344600_K275	PBANKA_1344600	conserved Plasmodium protein, unknown function	1.1645	-1.49048
PBANKA_1346700_K112	PBANKA_1346700	60S ribosomal protein L23, putative	0.605578	-0.0572207
PBANKA_1346800_K189	PBANKA_1346800	Qa-SNARE protein, putative	0.814815	0.0298203
PBANKA_1346800_K229	PBANKA_1346800	Qa-SNARE protein, putative	2.45562	-1.13441
PBANKA_1348100_K78	PBANKA_1348100	AMMECR1 domain-containing protein, putative	3.39078	2.47867
PBANKA_1349000_K201	PBANKA_1349000	MSP7-like protein	0.602544	0.0634716
PBANKA_1349100_K305	PBANKA_1349100	MSP7-like protein	3.36165	0.883317
PBANKA_1349200_K52	PBANKA_1349200	MSP7-like protein	1.63438	2.15494
PBANKA_1349200_K60	PBANKA_1349200	MSP7-like protein	1.4682	2.33382
PBANKA_1349500_K30	PBANKA_1349500	conserved Plasmodium protein, unknown function	4.26238	-1.28362
PBANKA_1349600_K475	PBANKA_1349600	conserved oligomeric Golgi complex subunit 3, putative	1.98799	0.0251955
PBANKA_1350800_K829	PBANKA_1350800	mitochondrial intermediate peptidase, putative	0.72808	-0.0719128
PBANKA_1354300_K519	PBANKA_1354300	sodium-dependent phosphate transporter, putative	0.610851	0.0928146
PBANKA_1354400_K108	PBANKA_1354400	60S ribosomal protein L18, putative	0.732026	0.734693
PBANKA_1354500_K149	PBANKA_1354500	60S ribosomal protein L18-2, putative	1.10185	-0.469282
PBANKA_1355100_K116	PBANKA_1355100	40S ribosomal protein S6, putative	0.753858	-0.936393
PBANKA_1355100_K149	PBANKA_1355100	40S ribosomal protein S6, putative	3.58148	0.910474
PBANKA_1355100_K58	PBANKA_1355100	40S ribosomal protein S6, putative	0.678786	-0.429949
PBANKA_1355500_K230	PBANKA_1355500	casein kinase II beta chain, putative	0.605853	0.30799
PBANKA_1356300_K941	PBANKA_1356300	CDT1-like protein, putative	3.44697	3.10347
PBANKA_1357900_K145	PBANKA_1357900	conserved Plasmodium protein, unknown function	1.58276	-4.26382
PBANKA_1357900_K214	PBANKA_1357900	conserved Plasmodium protein, unknown function	3.45075	-4.68042
PBANKA_1359000_K106	PBANKA_1359000	protein transport protein SEC61 subunit alpha, putative	0.632399	0.250787
PBANKA_1360100_K20	PBANKA_1360100	nucleoside transporter 1	1.63377	-0.381274
PBANKA_1360100_K221	PBANKA_1360100	nucleoside transporter 1	0.702657	-0.16117
PBANKA_1360200_K34	PBANKA_1360200	conserved Plasmodium protein, unknown function	1.16886	-0.396543
PBANKA_1360300_K30	PBANKA_1360300	DNA/RNA-binding protein Alba 4, putative	1.63033	1.53399
PBANKA_1361600_K1645	PBANKA_1361600	E1-E2 ATPase, putative	2.22475	0.927034
PBANKA_1362000_K753	PBANKA_1362000	glutamate--tRNA ligase, putative	1.25209	0.628777
PBANKA_1364200_K74	PBANKA_1364200	60S ribosomal protein L17, putative	0.629205	-0.622106
PBANKA_1364200_K89	PBANKA_1364200	60S ribosomal protein L17, putative	1.58106	1.03609
PBANKA_1365500_K100	PBANKA_1365500	exported protein IBIS1	0.62594	0.0966354
PBANKA_1365500_K134	PBANKA_1365500	exported protein IBIS1	1.62949	0.570474
PBANKA_1365500_K134	PBANKA_1365500	exported protein IBIS1	0.894258	0.525862
PBANKA_1365500_K146	PBANKA_1365500	exported protein IBIS1	1.88883	0.672158
PBANKA_1365500_K146	PBANKA_1365500	exported protein IBIS1	0.894258	0.525862
PBANKA_1365500_K185	PBANKA_1365500	exported protein IBIS1	0.768879	1.2414
PBANKA_1365500_K195	PBANKA_1365500	exported protein IBIS1	1.33247	0.781233
PBANKA_1365500_K206	PBANKA_1365500	exported protein IBIS1	1.14692	0.21907
PBANKA_1365500_K215	PBANKA_1365500	exported protein IBIS1	1.37372	0.999825
PBANKA_1365500_K215	PBANKA_1365500	exported protein IBIS1	0.734485	1.03552
PBANKA_1365500_K222	PBANKA_1365500	exported protein IBIS1	1.80158	0.846142
PBANKA_1365500_K222	PBANKA_1365500	exported protein IBIS1	0.734485	1.03552
PBANKA_1365500_K313	PBANKA_1365500	exported protein IBIS1	0.621699	-0.0882763
PBANKA_1365500_K317	PBANKA_1365500	exported protein IBIS1	1.62324	0.837816
PBANKA_1365500_K317	PBANKA_1365500	exported protein IBIS1	0.621699	-0.0882763
PBANKA_1400100_K36	PBANKA_1400100	PIR protein	0.623222	0.213884
PBANKA_1400600_K1285	PBANKA_1400600	cytoadherence linked asexual protein, putative	0.881014	-0.0962274
PBANKA_1400600_K195	PBANKA_1400600	cytoadherence linked asexual protein, putative	1.42923	0.815145
PBANKA_1400600_K35	PBANKA_1400600	cytoadherence linked asexual protein, putative	1.26941	2.14613
PBANKA_1400600_K399	PBANKA_1400600	cytoadherence linked asexual protein, putative	0.840067	0.586209
PBANKA_1400700_K119	PBANKA_1400700	Plasmodium exported protein, unknown function	2.54978	1.45392
PBANKA_1401000_K2286	PBANKA_1401000	AAA domain-containing protein, putative	0.669039	-0.159334
PBANKA_1401300_K10	PBANKA_1401300	40S ribosomal protein S7, putative	0.785114	0.3084
PBANKA_1401300_K111	PBANKA_1401300	40S ribosomal protein S7, putative	1.58609	1.1373
PBANKA_1401300_K79	PBANKA_1401300	40S ribosomal protein S7, putative	0.68618	1.13366
PBANKA_1401300_K86	PBANKA_1401300	40S ribosomal protein S7, putative	1.29473	0.752694
PBANKA_1401300_K87	PBANKA_1401300	40S ribosomal protein S7, putative	1.3628	1.05962
PBANKA_1401300_K87	PBANKA_1401300	40S ribosomal protein S7, putative	0.725402	1.16026
PBANKA_1401300_K97	PBANKA_1401300	40S ribosomal protein S7, putative	1.3525	0.777511
PBANKA_1401700_K151	PBANKA_1401700	SNARE protein, putative	0.745149	-0.947051
PBANKA_1402900_K180	PBANKA_1402900	PUB domain-containing protein, putative	3.26282	-0.655105
PBANKA_1402900_K389	PBANKA_1402900	PUB domain-containing protein, putative	3.67465	-0.601328
PBANKA_1404800_K172	PBANKA_1404800	SAM dependent methyltransferase, putative	4.50225	-0.785303
PBANKA_1404800_K328	PBANKA_1404800	SAM dependent methyltransferase, putative	5.53125	-1.34184
PBANKA_1404900_K133	PBANKA_1404900	26S protease regulatory subunit 10B, putative	0.927089	1.14086
PBANKA_1405000_K1163	PBANKA_1405000	MORN repeat protein, putative	1.39598	0.808559
PBANKA_1406200_K480	PBANKA_1406200	TOM1-like protein, putative	0.710711	-0.204063
PBANKA_1406700_K664	PBANKA_1406700	carbamoyl phosphate synthetase, putative	1.51413	-0.797454
PBANKA_1407800_K282	PBANKA_1407800	U4/U6 small nuclear ribonucleoprotein PRP3, putative	3.67537	-0.857756
PBANKA_1409300_K513	PBANKA_1409300	tetratricopeptide repeat protein, putative	1.24836	-1.6028
PBANKA_1409600_K143	PBANKA_1409600	meiosis-specific nuclear structural protein 1, putative	1.20091	-0.603476
PBANKA_1409900_K436	PBANKA_1409900	AP-1 complex subunit mu-1, putative	0.754053	1.03607
PBANKA_1409900_K92	PBANKA_1409900	AP-1 complex subunit mu-1, putative	0.659509	-0.0366995
PBANKA_1410000_K235	PBANKA_1410000	26S protease regulatory subunit 7, putative	0.643569	-0.201135
PBANKA_1410000_K303	PBANKA_1410000	26S protease regulatory subunit 7, putative	0.666255	0.161599
PBANKA_1410000_K394	PBANKA_1410000	26S protease regulatory subunit 7, putative	0.730269	1.00838
PBANKA_1411400_K39	PBANKA_1411400	ubiquitin-like protein nedd8 homologue, putative	3.03175	1.18532
PBANKA_1411400_K55	PBANKA_1411400	ubiquitin-like protein nedd8 homologue, putative	1.06921	0.971566
PBANKA_1415600_K489	PBANKA_1415600	DNA replication licensing factor MCM4, putative	0.747331	-0.581627
PBANKA_1416900_K597	PBANKA_1416900	structural maintenance of chromosomes protein 2	0.885966	1.13824
PBANKA_1418900_K184	PBANKA_1418900	ras-related protein Rab-11A	1.60852	-0.625452
PBANKA_1418900_K210	PBANKA_1418900	ras-related protein Rab-11A	2.87844	-1.15559
PBANKA_1419100_K230	PBANKA_1419100	dihydrolipoyllysine-residue succinyltransferase component of 2-oxoglutarate dehydrogenase complex, putative	1.0201	0.570167
PBANKA_1419200_K21	PBANKA_1419200	RNA-binding protein, putative	0.823944	0.00599733
PBANKA_1420600_K117	PBANKA_1420600	histone H2B variant, putative	2.07519	1.72959
PBANKA_1420700_K327	PBANKA_1420700	MAATS1 domain-containing protein, putative	0.744639	1.2162
PBANKA_1422200_K363	PBANKA_1422200	cation diffusion facilitator family protein, putative	3.43676	-0.712831
PBANKA_1423300_K112	PBANKA_1423300	DNA/RNA-binding protein Alba 1, putative	1.54485	-0.505157
PBANKA_1423300_K126	PBANKA_1423300	DNA/RNA-binding protein Alba 1, putative	1.24285	-1.35859
PBANKA_1423300_K3	PBANKA_1423300	DNA/RNA-binding protein Alba 1, putative	3.58148	-1.00477
PBANKA_1423500_K80	PBANKA_1423500	60S ribosomal protein L13-2, putative	1.10275	0.771096
PBANKA_1423500_K98	PBANKA_1423500	60S ribosomal protein L13-2, putative	1.02993	1.1247
PBANKA_1424300_K238	PBANKA_1424300	conserved protein, unknown function	1.24764	0.0649023
PBANKA_1424900_K146	PBANKA_1424900	ubiquitin-conjugating enzyme E2, putative	1.12656	0.994966
PBANKA_1424900_K15	PBANKA_1424900	ubiquitin-conjugating enzyme E2, putative	0.710189	0.0274844
PBANKA_1424900_K164	PBANKA_1424900	ubiquitin-conjugating enzyme E2, putative	1.03864	-0.0500889
PBANKA_1424900_K35	PBANKA_1424900	ubiquitin-conjugating enzyme E2, putative	0.623298	-0.531718
PBANKA_1424900_K66	PBANKA_1424900	ubiquitin-conjugating enzyme E2, putative	0.868191	-0.05956
PBANKA_1426100_K85	PBANKA_1426100	conserved protein, unknown function	5.72324	-2.47927
PBANKA_1426900_K401	PBANKA_1426900	ATP-dependent RNA helicase DBP1, putative	1.20776	-0.374921
PBANKA_1427300_K98	PBANKA_1427300	ABC1 family, putative	4.10313	-0.733304
PBANKA_1428300_K581	PBANKA_1428300	WD repeat-containing protein, putative	3.21288	-1.34749
PBANKA_1431100_K9	PBANKA_1431100	conserved Plasmodium protein, unknown function	0.678156	0.0247979
PBANKA_1432200_K101	PBANKA_1432200	male development gene 1	5.1867	-2.22252
PBANKA_1432200_K101	PBANKA_1432200	male development gene 1	1.62504	2.25088
PBANKA_1432200_K159	PBANKA_1432200	male development gene 1	0.601521	5.19731
PBANKA_1432200_K98	PBANKA_1432200	male development gene 1	5.1867	-2.22252
PBANKA_1432200_K98	PBANKA_1432200	male development gene 1	2.09717	-2.74439
PBANKA_1432500_K760	PBANKA_1432500	DNA-binding chaperone, putative	1.28788	-2.01536
PBANKA_1433000_K438	PBANKA_1433000	conserved protein, unknown function	3.40773	0.354507
PBANKA_1433100_K93	PBANKA_1433100	conserved Plasmodium protein, unknown function	0.601326	0.209043
PBANKA_1433500_K181	PBANKA_1433500	PPPDE peptidase domain-containing protein, putative	0.714048	-0.0176021
PBANKA_1434200_K444	PBANKA_1434200	arginine--tRNA ligase, putative	1.32441	0.619933
PBANKA_1435000_K17	PBANKA_1435000	conserved Plasmodium protein, unknown function	1.34817	-1.07605
PBANKA_1436100_K186	PBANKA_1436100	heterochromatin protein 1	0.722523	-1.08105
PBANKA_1437300_K795	PBANKA_1437300	endoplasmin, putative	0.614706	-1.16265
PBANKA_1438000_K69	PBANKA_1438000	cAMP-dependent protein kinase regulatory subunit, putative	1.3231	0.701955
PBANKA_1439200_K392	PBANKA_1439200	polyadenylate-binding protein 1, putative	1.78104	-0.774146
PBANKA_1440700_K214	PBANKA_1440700	ubiquitin-activating enzyme E1, putative	0.626723	-0.345871
PBANKA_1440700_K35	PBANKA_1440700	ubiquitin-activating enzyme E1, putative	4.58208	-1.09633
PBANKA_1440700_K422	PBANKA_1440700	ubiquitin-activating enzyme E1, putative	1.40946	-1.67097
PBANKA_1440700_K668	PBANKA_1440700	ubiquitin-activating enzyme E1, putative	0.770988	-0.435562
PBANKA_1440700_K848	PBANKA_1440700	ubiquitin-activating enzyme E1, putative	1.63438	-0.597432
PBANKA_1441100_K168	PBANKA_1441100	haloacid dehalogenase-like hydrolase, putative	0.986104	-0.559548
PBANKA_1441600_K122	PBANKA_1441600	ataxin-3, putative	1.42358	0.892248
PBANKA_1441600_K52	PBANKA_1441600	ataxin-3, putative	3.31383	-2.25736
PBANKA_1443300_K102	PBANKA_1443300	merozoite surface protein 9, putative	1.45311	2.47052
PBANKA_1444100_K426	PBANKA_1444100	T-complex protein 1 subunit gamma, putative	1.01455	0.767579
PBANKA_1446800_K70	PBANKA_1446800	60 kDa chaperonin, putative	1.25811	1.89511
PBANKA_1449000_K139	PBANKA_1449000	microgamete surface protein MiGS, putative	0.663099	-0.491444
PBANKA_1449000_K318	PBANKA_1449000	microgamete surface protein MiGS, putative	0.777429	0.471147
PBANKA_1450200_K72	PBANKA_1450200	serine hydroxymethyltransferase, putative	0.934078	-0.0366832
PBANKA_1450600_K132	PBANKA_1450600	vesicle transport v-SNARE protein VTI1, putative	3.86013	-1.73611
PBANKA_1451600_K263	PBANKA_1451600	SUMO-activating enzyme subunit 2, putative	3.3475	1.4299
PBANKA_1452100_K222	PBANKA_1452100	conserved Plasmodium protein, unknown function	5.03926	0.399023
PBANKA_1452300_K72	PBANKA_1452300	conserved protein, unknown function	0.619241	-0.252039
PBANKA_1452300_K89	PBANKA_1452300	conserved protein, unknown function	2.42121	1.84762
PBANKA_1452500_K661	PBANKA_1452500	conserved Plasmodium protein, unknown function	3.28824	-0.033959
PBANKA_1454600_K1269	PBANKA_1454600	conserved Plasmodium protein, unknown function	1.43112	1.18359
PBANKA_1454800_K377	PBANKA_1454800	RNA-binding protein, putative	0.74056	-0.0276925
PBANKA_1455700_K12	PBANKA_1455700	conserved Plasmodium protein, unknown function	2.71087	-1.15493
PBANKA_1456100_K107	PBANKA_1456100	40S ribosomal protein S17, putative	1.3449	1.154
PBANKA_1456100_K44	PBANKA_1456100	40S ribosomal protein S17, putative	1.2203	1.01593
PBANKA_1456200_K289	PBANKA_1456200	rab specific GDP dissociation inhibitor, putative	1.06861	0.572783
PBANKA_1458500_K80	PBANKA_1458500	NEDD8-conjugating enzyme UBC12, putative	1.82011	0.909976
PBANKA_1459300_K114	PBANKA_1459300	actin I	1.1357	0.373111
PBANKA_1459300_K192	PBANKA_1459300	actin I	0.637664	0.957803
PBANKA_1459300_K239	PBANKA_1459300	actin I	2.46343	1.10078
PBANKA_1459300_K285	PBANKA_1459300	actin I	1.63438	1.53891
PBANKA_1459300_K62	PBANKA_1459300	actin I	3.54094	0.941265
PBANKA_1459800_K60	PBANKA_1459800	conserved Plasmodium protein, unknown function	1.14364	-4.48074
PBANKA_1460000_K602	PBANKA_1460000	rac-beta serine/threonine protein kinase, putative	1.20536	-0.0664613
PBANKA_1460400_K101	PBANKA_1460400	peptidyl-prolyl cis-trans isomerase FKBP35, putative	2.88982	1.36286
PBANKA_1460700_K332	PBANKA_1460700	dipeptidyl aminopeptidase 2	0.796557	-0.349977
PBANKA_1461400_K38	PBANKA_1461400	bax inhibitor 1, putative	2.20471	-0.713396
PBANKA_1461400_K44	PBANKA_1461400	bax inhibitor 1, putative	4.47772	0.247983
PBANKA_1461400_K44	PBANKA_1461400	bax inhibitor 1, putative	2.20471	-0.713396
PBANKA_1461400_K67	PBANKA_1461400	bax inhibitor 1, putative	0.651373	0.629099
PBANKA_1463000_K1273	PBANKA_1463000	osmiophilic body protein G377	1.20453	-0.724744
PBANKA_1464000_K65	PBANKA_1464000	conserved Plasmodium protein, unknown function	0.670098	1.79588
PBANKA_1465000_K194	PBANKA_1465000	fam-c protein	5.63783	2.01423
PBANKA_1465000_K203	PBANKA_1465000	fam-c protein	6.08217	1.52857
PBANKA_1465000_K319	PBANKA_1465000	fam-c protein	5.63783	2.01423
PBANKA_1465000_K359	PBANKA_1465000	fam-c protein	5.63783	2.01423
PBANKA_1465000_K368	PBANKA_1465000	fam-c protein	6.08217	1.52857
PBANKA_1465000_K484	PBANKA_1465000	fam-c protein	5.63783	2.01423
PBANKA_1465000_K591	PBANKA_1465000	fam-c protein	5.63783	2.01423
PBANKA_1465000_K631	PBANKA_1465000	fam-c protein	5.63783	2.01423
PBANKA_1465000_K640	PBANKA_1465000	fam-c protein	6.08217	1.52857
PBANKA_1465000_K756	PBANKA_1465000	fam-c protein	5.63783	2.01423
PBANKA_1465000_K796	PBANKA_1465000	fam-c protein	5.63783	2.01423
PBANKA_1465000_K805	PBANKA_1465000	fam-c protein	6.08217	1.52857
PBANKA_1465000_K912	PBANKA_1465000	fam-c protein	5.63783	2.01423
PBANKA_1465000_K921	PBANKA_1465000	fam-c protein	6.08217	1.52857
PBANKA_1465841_K116	PBANKA_0000301	fam-b protein	1.08447	2.59664
PBANKA_1465841_K228	PBANKA_0000301	fam-b protein	1.03819	2.42055
PBANKA_1465841_K95	PBANKA_0000301	fam-b protein	3.32477	1.32405
PBANKA_1466241_K121	PBANKA_1200041	fam-b protein	1.4944	1.631

## Sheet: Enrichment Biological Processes
ID	Description	Gene Ratio	Background Ratio	pvalue	p.adjust	qvalue	geneID	Count
GO:1901575	organic substance catabolic process	43/302	153/2526	1.64146e-08	1.64146e-08	3.5326e-06	PF3D7_0317000/PF3D7_0413900/PF3D7_0507700/PF3D7_0619400/PF3D7_0624000/PF3D7_0626800/PF3D7_0629800/PF3D7_0807800/PF3D7_0812600/PF3D7_0826100/PF3D7_0826500/PF3D7_0904600/PF3D7_0922500/PF3D7_1011700/PF3D7_1015900/PF3D7_1021600/PF3D7_1113400/PF3D7_1115400/PF3D7_1117100/PF3D7_1120100/PF3D7_1126600/PF3D7_1130400/PF3D7_1203900/PF3D7_1211800/PF3D7_1237000/PF3D7_1306400/PF3D7_1308200/PF3D7_1311500/PF3D7_1…	43
GO:0009056	catabolic process	44/302	161/2526	2.79664e-08	2.79664e-08	3.5326e-06	PF3D7_0317000/PF3D7_0413900/PF3D7_0507700/PF3D7_0619400/PF3D7_0624000/PF3D7_0626800/PF3D7_0629800/PF3D7_0803600/PF3D7_0807800/PF3D7_0812600/PF3D7_0826100/PF3D7_0826500/PF3D7_0904600/PF3D7_0922500/PF3D7_1011700/PF3D7_1015900/PF3D7_1021600/PF3D7_1113400/PF3D7_1115400/PF3D7_1117100/PF3D7_1120100/PF3D7_1126600/PF3D7_1130400/PF3D7_1203900/PF3D7_1211800/PF3D7_1237000/PF3D7_1306400/PF3D7_1308200/PF3D7_1…	44
GO:0019941	modification-dependent protein catabolic process	27/302	79/2526	1.24525e-07	1.24525e-07	6.9831e-06	PF3D7_0317000/PF3D7_0413900/PF3D7_0507700/PF3D7_0619400/PF3D7_0629800/PF3D7_0807800/PF3D7_0812600/PF3D7_0826100/PF3D7_0826500/PF3D7_0904600/PF3D7_1011700/PF3D7_1113400/PF3D7_1117100/PF3D7_1130400/PF3D7_1203900/PF3D7_1211800/PF3D7_1237000/PF3D7_1306400/PF3D7_1311500/PF3D7_1313000/PF3D7_1353800/PF3D7_1356300/PF3D7_1414000/PF3D7_1418000/PF3D7_1422500/PF3D7_1460400/PF3D7_1466300	27
GO:0043632	modification-dependent macromolecule catabolic process	27/302	79/2526	1.24525e-07	1.24525e-07	6.9831e-06	PF3D7_0317000/PF3D7_0413900/PF3D7_0507700/PF3D7_0619400/PF3D7_0629800/PF3D7_0807800/PF3D7_0812600/PF3D7_0826100/PF3D7_0826500/PF3D7_0904600/PF3D7_1011700/PF3D7_1113400/PF3D7_1117100/PF3D7_1130400/PF3D7_1203900/PF3D7_1211800/PF3D7_1237000/PF3D7_1306400/PF3D7_1311500/PF3D7_1313000/PF3D7_1353800/PF3D7_1356300/PF3D7_1414000/PF3D7_1418000/PF3D7_1422500/PF3D7_1460400/PF3D7_1466300	27
GO:0044265	cellular macromolecule catabolic process	31/302	99/2526	1.38207e-07	1.38207e-07	6.9831e-06	PF3D7_0317000/PF3D7_0413900/PF3D7_0507700/PF3D7_0619400/PF3D7_0629800/PF3D7_0807800/PF3D7_0812600/PF3D7_0826100/PF3D7_0826500/PF3D7_0904600/PF3D7_1011700/PF3D7_1113400/PF3D7_1115400/PF3D7_1117100/PF3D7_1130400/PF3D7_1203900/PF3D7_1211800/PF3D7_1237000/PF3D7_1306400/PF3D7_1311500/PF3D7_1313000/PF3D7_1353800/PF3D7_1356300/PF3D7_1407800/PF3D7_1411900/PF3D7_1414000/PF3D7_1418000/PF3D7_1422500/PF3D7_1…	31
GO:0006511	ubiquitin-dependent protein catabolic process	26/302	76/2526	2.11656e-07	2.11656e-07	8.91183e-06	PF3D7_0317000/PF3D7_0413900/PF3D7_0507700/PF3D7_0619400/PF3D7_0629800/PF3D7_0807800/PF3D7_0812600/PF3D7_0826100/PF3D7_0826500/PF3D7_0904600/PF3D7_1011700/PF3D7_1113400/PF3D7_1117100/PF3D7_1130400/PF3D7_1203900/PF3D7_1211800/PF3D7_1237000/PF3D7_1306400/PF3D7_1311500/PF3D7_1353800/PF3D7_1356300/PF3D7_1414000/PF3D7_1418000/PF3D7_1422500/PF3D7_1460400/PF3D7_1466300	26
GO:0044257	cellular protein catabolic process	27/302	82/2526	2.99148e-07	2.99148e-07	9.44678e-06	PF3D7_0317000/PF3D7_0413900/PF3D7_0507700/PF3D7_0619400/PF3D7_0629800/PF3D7_0807800/PF3D7_0812600/PF3D7_0826100/PF3D7_0826500/PF3D7_0904600/PF3D7_1011700/PF3D7_1113400/PF3D7_1117100/PF3D7_1130400/PF3D7_1203900/PF3D7_1211800/PF3D7_1237000/PF3D7_1306400/PF3D7_1311500/PF3D7_1313000/PF3D7_1353800/PF3D7_1356300/PF3D7_1414000/PF3D7_1418000/PF3D7_1422500/PF3D7_1460400/PF3D7_1466300	27
GO:0051603	proteolysis involved in cellular protein catabolic process	27/302	82/2526	2.99148e-07	2.99148e-07	9.44678e-06	PF3D7_0317000/PF3D7_0413900/PF3D7_0507700/PF3D7_0619400/PF3D7_0629800/PF3D7_0807800/PF3D7_0812600/PF3D7_0826100/PF3D7_0826500/PF3D7_0904600/PF3D7_1011700/PF3D7_1113400/PF3D7_1117100/PF3D7_1130400/PF3D7_1203900/PF3D7_1211800/PF3D7_1237000/PF3D7_1306400/PF3D7_1311500/PF3D7_1313000/PF3D7_1353800/PF3D7_1356300/PF3D7_1414000/PF3D7_1418000/PF3D7_1422500/PF3D7_1460400/PF3D7_1466300	27
GO:0030163	protein catabolic process	30/302	98/2526	3.91177e-07	3.91177e-07	1.09804e-05	PF3D7_0317000/PF3D7_0413900/PF3D7_0507700/PF3D7_0619400/PF3D7_0629800/PF3D7_0807800/PF3D7_0812600/PF3D7_0826100/PF3D7_0826500/PF3D7_0904600/PF3D7_1011700/PF3D7_1113400/PF3D7_1115400/PF3D7_1117100/PF3D7_1130400/PF3D7_1203900/PF3D7_1211800/PF3D7_1237000/PF3D7_1306400/PF3D7_1311500/PF3D7_1313000/PF3D7_1353800/PF3D7_1356300/PF3D7_1407800/PF3D7_1414000/PF3D7_1418000/PF3D7_1422500/PF3D7_1454400/PF3D7_1…	30
GO:0044248	cellular catabolic process	35/302	125/2526	4.55019e-07	4.55019e-07	1.14952e-05	PF3D7_0317000/PF3D7_0413900/PF3D7_0507700/PF3D7_0619400/PF3D7_0629800/PF3D7_0803600/PF3D7_0807800/PF3D7_0812600/PF3D7_0826100/PF3D7_0826500/PF3D7_0904600/PF3D7_1011700/PF3D7_1015900/PF3D7_1021600/PF3D7_1113400/PF3D7_1115400/PF3D7_1117100/PF3D7_1130400/PF3D7_1203900/PF3D7_1211800/PF3D7_1237000/PF3D7_1306400/PF3D7_1308200/PF3D7_1311500/PF3D7_1313000/PF3D7_1353800/PF3D7_1356300/PF3D7_1407800/PF3D7_1…	35
GO:0006334	nucleosome assembly	9/302	12/2526	7.08685e-07	7.08685e-07	1.6276e-05	PF3D7_0110700/PF3D7_0610400/PF3D7_0617800/PF3D7_0617900/PF3D7_0714000/PF3D7_0919000/PF3D7_1105000/PF3D7_1105100/PF3D7_1203700	9
GO:0006333	chromatin assembly or disassembly	10/302	15/2526	8.99186e-07	8.99186e-07	1.89302e-05	PF3D7_0110700/PF3D7_0610400/PF3D7_0617800/PF3D7_0617900/PF3D7_0714000/PF3D7_0919000/PF3D7_1105000/PF3D7_1105100/PF3D7_1203700/PF3D7_1220900	10
GO:0009057	macromolecule catabolic process	31/302	109/2526	1.51007e-06	1.51007e-06	2.93456e-05	PF3D7_0317000/PF3D7_0413900/PF3D7_0507700/PF3D7_0619400/PF3D7_0629800/PF3D7_0807800/PF3D7_0812600/PF3D7_0826100/PF3D7_0826500/PF3D7_0904600/PF3D7_1011700/PF3D7_1113400/PF3D7_1115400/PF3D7_1117100/PF3D7_1130400/PF3D7_1203900/PF3D7_1211800/PF3D7_1237000/PF3D7_1306400/PF3D7_1311500/PF3D7_1313000/PF3D7_1353800/PF3D7_1356300/PF3D7_1407800/PF3D7_1411900/PF3D7_1414000/PF3D7_1418000/PF3D7_1422500/PF3D7_1…	31
GO:0034728	nucleosome organization	9/302	13/2526	2.06254e-06	2.06254e-06	3.72187e-05	PF3D7_0110700/PF3D7_0610400/PF3D7_0617800/PF3D7_0617900/PF3D7_0714000/PF3D7_0919000/PF3D7_1105000/PF3D7_1105100/PF3D7_1203700	9
GO:1901565	organonitrogen compound catabolic process	31/302	113/2526	3.53304e-06	3.53304e-06	5.95039e-05	PF3D7_0317000/PF3D7_0413900/PF3D7_0507700/PF3D7_0619400/PF3D7_0629800/PF3D7_0807800/PF3D7_0812600/PF3D7_0826100/PF3D7_0826500/PF3D7_0904600/PF3D7_1011700/PF3D7_1113400/PF3D7_1115400/PF3D7_1117100/PF3D7_1130400/PF3D7_1203900/PF3D7_1211800/PF3D7_1237000/PF3D7_1306400/PF3D7_1308200/PF3D7_1311500/PF3D7_1313000/PF3D7_1353800/PF3D7_1356300/PF3D7_1407800/PF3D7_1414000/PF3D7_1418000/PF3D7_1422500/PF3D7_1…	31
GO:0031497	chromatin assembly	9/302	14/2526	5.17214e-06	5.17214e-06	7.68615e-05	PF3D7_0110700/PF3D7_0610400/PF3D7_0617800/PF3D7_0617900/PF3D7_0714000/PF3D7_0919000/PF3D7_1105000/PF3D7_1105100/PF3D7_1203700	9
GO:0065004	protein-DNA complex assembly	9/302	14/2526	5.17214e-06	5.17214e-06	7.68615e-05	PF3D7_0110700/PF3D7_0610400/PF3D7_0617800/PF3D7_0617900/PF3D7_0714000/PF3D7_0919000/PF3D7_1105000/PF3D7_1105100/PF3D7_1203700	9
GO:0071824	protein-DNA complex subunit organization	9/302	15/2526	1.15816e-05	1.15816e-05	0.000162548	PF3D7_0110700/PF3D7_0610400/PF3D7_0617800/PF3D7_0617900/PF3D7_0714000/PF3D7_0919000/PF3D7_1105000/PF3D7_1105100/PF3D7_1203700	9
GO:0006338	chromatin remodeling	10/302	19/2526	1.77448e-05	1.77448e-05	0.000235941	PF3D7_0110700/PF3D7_0610400/PF3D7_0617800/PF3D7_0617900/PF3D7_0624600/PF3D7_0714000/PF3D7_0919000/PF3D7_1105000/PF3D7_1105100/PF3D7_1203700	10
GO:0006325	chromatin organization	11/302	23/2526	2.14382e-05	2.14382e-05	0.000270798	PF3D7_0110700/PF3D7_0610400/PF3D7_0617800/PF3D7_0617900/PF3D7_0624600/PF3D7_0714000/PF3D7_0919000/PF3D7_1105000/PF3D7_1105100/PF3D7_1203700/PF3D7_1220900	11
GO:0006165	nucleoside diphosphate phosphorylation	10/302	21/2526	5.42955e-05	5.42955e-05	0.000623489	PF3D7_0624000/PF3D7_0626800/PF3D7_0922500/PF3D7_1015900/PF3D7_1120100/PF3D7_1324900/PF3D7_1366500/PF3D7_1439900/PF3D7_1444800/PF3D7_1462800	10
GO:0006323	DNA packaging	10/302	21/2526	5.42955e-05	5.42955e-05	0.000623489	PF3D7_0110700/PF3D7_0610400/PF3D7_0617800/PF3D7_0617900/PF3D7_0714000/PF3D7_0919000/PF3D7_1105000/PF3D7_1105100/PF3D7_1203700/PF3D7_1318400	10
GO:0051276	chromosome organization	16/302	48/2526	7.33894e-05	7.33894e-05	0.000681253	PF3D7_0110700/PF3D7_0414000/PF3D7_0509100/PF3D7_0610400/PF3D7_0617800/PF3D7_0617900/PF3D7_0624600/PF3D7_0714000/PF3D7_0919000/PF3D7_1105000/PF3D7_1105100/PF3D7_1203700/PF3D7_1220900/PF3D7_1317100/PF3D7_1318400/PF3D7_1433500	16
GO:0071103	DNA conformation change	12/302	30/2526	8.05758e-05	8.05758e-05	0.000681253	PF3D7_0110700/PF3D7_0610400/PF3D7_0617800/PF3D7_0617900/PF3D7_0714000/PF3D7_0919000/PF3D7_1105000/PF3D7_1105100/PF3D7_1203700/PF3D7_1317100/PF3D7_1318400/PF3D7_1433500	12
GO:0006096	glycolytic process	9/302	18/2526	8.08988e-05	8.08988e-05	0.000681253	PF3D7_0624000/PF3D7_0626800/PF3D7_0922500/PF3D7_1015900/PF3D7_1120100/PF3D7_1324900/PF3D7_1439900/PF3D7_1444800/PF3D7_1462800	9
GO:0006757	ATP generation from ADP	9/302	18/2526	8.08988e-05	8.08988e-05	0.000681253	PF3D7_0624000/PF3D7_0626800/PF3D7_0922500/PF3D7_1015900/PF3D7_1120100/PF3D7_1324900/PF3D7_1439900/PF3D7_1444800/PF3D7_1462800	9
GO:0009179	purine ribonucleoside diphosphate metabolic process	9/302	18/2526	8.08988e-05	8.08988e-05	0.000681253	PF3D7_0624000/PF3D7_0626800/PF3D7_0922500/PF3D7_1015900/PF3D7_1120100/PF3D7_1324900/PF3D7_1439900/PF3D7_1444800/PF3D7_1462800	9
GO:0009185	ribonucleoside diphosphate metabolic process	9/302	18/2526	8.08988e-05	8.08988e-05	0.000681253	PF3D7_0624000/PF3D7_0626800/PF3D7_0922500/PF3D7_1015900/PF3D7_1120100/PF3D7_1324900/PF3D7_1439900/PF3D7_1444800/PF3D7_1462800	9
GO:0016052	carbohydrate catabolic process	9/302	18/2526	8.08988e-05	8.08988e-05	0.000681253	PF3D7_0624000/PF3D7_0626800/PF3D7_0922500/PF3D7_1015900/PF3D7_1120100/PF3D7_1324900/PF3D7_1439900/PF3D7_1444800/PF3D7_1462800	9
GO:0046031	ADP metabolic process	9/302	18/2526	8.08988e-05	8.08988e-05	0.000681253	PF3D7_0624000/PF3D7_0626800/PF3D7_0922500/PF3D7_1015900/PF3D7_1120100/PF3D7_1324900/PF3D7_1439900/PF3D7_1444800/PF3D7_1462800	9
GO:0006412	translation	60/302	320/2526	0.000100812	0.000100812	0.000821556	PF3D7_0306900/PF3D7_0307100/PF3D7_0309600/PF3D7_0310300/PF3D7_0312800/PF3D7_0316800/PF3D7_0322900/PF3D7_0410600/PF3D7_0422400/PF3D7_0503800/PF3D7_0507100/PF3D7_0516200/PF3D7_0516900/PF3D7_0517000/PF3D7_0519400/PF3D7_0520000/PF3D7_0602000/PF3D7_0614500/PF3D7_0618300/PF3D7_0705700/PF3D7_0710600/PF3D7_0719600/PF3D7_0719700/PF3D7_0814000/PF3D7_0821700/PF3D7_1003500/PF3D7_1019400/PF3D7_1026800/PF3D7_1…	60
GO:0043043	peptide biosynthetic process	60/302	323/2526	0.000133805	0.000133805	0.00101909	PF3D7_0306900/PF3D7_0307100/PF3D7_0309600/PF3D7_0310300/PF3D7_0312800/PF3D7_0316800/PF3D7_0322900/PF3D7_0410600/PF3D7_0422400/PF3D7_0503800/PF3D7_0507100/PF3D7_0516200/PF3D7_0516900/PF3D7_0517000/PF3D7_0519400/PF3D7_0520000/PF3D7_0602000/PF3D7_0614500/PF3D7_0618300/PF3D7_0705700/PF3D7_0710600/PF3D7_0719600/PF3D7_0719700/PF3D7_0814000/PF3D7_0821700/PF3D7_1003500/PF3D7_1019400/PF3D7_1026800/PF3D7_1…	60
GO:0006508	proteolysis	38/302	177/2526	0.000134718	0.000134718	0.00101909	PF3D7_0317000/PF3D7_0413900/PF3D7_0507700/PF3D7_0619400/PF3D7_0629800/PF3D7_0801700/PF3D7_0807800/PF3D7_0808200/PF3D7_0812600/PF3D7_0826100/PF3D7_0826500/PF3D7_0904600/PF3D7_1011700/PF3D7_1113400/PF3D7_1115400/PF3D7_1117100/PF3D7_1130400/PF3D7_1203900/PF3D7_1211800/PF3D7_1234400/PF3D7_1237000/PF3D7_1247800/PF3D7_1306400/PF3D7_1311500/PF3D7_1313000/PF3D7_1337000/PF3D7_1353800/PF3D7_1356300/PF3D7_1…	38
GO:0009135	purine nucleoside diphosphate metabolic process	9/302	19/2526	0.000137737	0.000137737	0.00101909	PF3D7_0624000/PF3D7_0626800/PF3D7_0922500/PF3D7_1015900/PF3D7_1120100/PF3D7_1324900/PF3D7_1439900/PF3D7_1444800/PF3D7_1462800	9
GO:0046939	nucleotide phosphorylation	10/302	23/2526	0.000141187	0.000141187	0.00101909	PF3D7_0624000/PF3D7_0626800/PF3D7_0922500/PF3D7_1015900/PF3D7_1120100/PF3D7_1324900/PF3D7_1366500/PF3D7_1439900/PF3D7_1444800/PF3D7_1462800	10
GO:0006518	peptide metabolic process	61/302	333/2526	0.000177192	0.000177192	0.00124345	PF3D7_0306900/PF3D7_0307100/PF3D7_0309600/PF3D7_0310300/PF3D7_0312800/PF3D7_0316800/PF3D7_0322900/PF3D7_0410600/PF3D7_0422400/PF3D7_0503800/PF3D7_0507100/PF3D7_0516200/PF3D7_0516900/PF3D7_0517000/PF3D7_0519400/PF3D7_0520000/PF3D7_0602000/PF3D7_0614500/PF3D7_0618300/PF3D7_0705700/PF3D7_0710600/PF3D7_0719600/PF3D7_0719700/PF3D7_0814000/PF3D7_0821700/PF3D7_1003500/PF3D7_1019400/PF3D7_1026800/PF3D7_1…	61
GO:0006091	generation of precursor metabolites and energy	17/302	57/2526	0.00020862	0.00020862	0.00136891	PF3D7_0618500/PF3D7_0624000/PF3D7_0626800/PF3D7_0922200/PF3D7_0922500/PF3D7_1015900/PF3D7_1021600/PF3D7_1022500/PF3D7_1034400/PF3D7_1120100/PF3D7_1320800/PF3D7_1324900/PF3D7_1325100/PF3D7_1431600/PF3D7_1439900/PF3D7_1444800/PF3D7_1462800	17
GO:0043604	amide biosynthetic process	60/302	328/2526	0.000211359	0.000211359	0.00136891	PF3D7_0306900/PF3D7_0307100/PF3D7_0309600/PF3D7_0310300/PF3D7_0312800/PF3D7_0316800/PF3D7_0322900/PF3D7_0410600/PF3D7_0422400/PF3D7_0503800/PF3D7_0507100/PF3D7_0516200/PF3D7_0516900/PF3D7_0517000/PF3D7_0519400/PF3D7_0520000/PF3D7_0602000/PF3D7_0614500/PF3D7_0618300/PF3D7_0705700/PF3D7_0710600/PF3D7_0719600/PF3D7_0719700/PF3D7_0814000/PF3D7_0821700/PF3D7_1003500/PF3D7_1019400/PF3D7_1026800/PF3D7_1…	60
GO:0043603	cellular amide metabolic process	62/302	342/2526	0.000212018	0.000212018	0.00136891	PF3D7_0306900/PF3D7_0307100/PF3D7_0309600/PF3D7_0310300/PF3D7_0312800/PF3D7_0316800/PF3D7_0322900/PF3D7_0410600/PF3D7_0422400/PF3D7_0503800/PF3D7_0507100/PF3D7_0516200/PF3D7_0516900/PF3D7_0517000/PF3D7_0519400/PF3D7_0520000/PF3D7_0602000/PF3D7_0614500/PF3D7_0618300/PF3D7_0705700/PF3D7_0710600/PF3D7_0719600/PF3D7_0719700/PF3D7_0814000/PF3D7_0821700/PF3D7_1003500/PF3D7_1019400/PF3D7_1026800/PF3D7_1…	62
GO:0009132	nucleoside diphosphate metabolic process	10/302	24/2526	0.000216743	0.000216743	0.00136891	PF3D7_0624000/PF3D7_0626800/PF3D7_0922500/PF3D7_1015900/PF3D7_1120100/PF3D7_1324900/PF3D7_1366500/PF3D7_1439900/PF3D7_1444800/PF3D7_1462800	10
GO:0034613	cellular protein localization	26/302	111/2526	0.000400573	0.000400573	0.00240946	PF3D7_0416800/PF3D7_0512600/PF3D7_0524000/PF3D7_0528100/PF3D7_0627700/PF3D7_0706000/PF3D7_0807300/PF3D7_1020900/PF3D7_1117700/PF3D7_1134800/PF3D7_1145100/PF3D7_1210100/PF3D7_1236000/PF3D7_1307700/PF3D7_1311400/PF3D7_1320600/PF3D7_1324700/PF3D7_1332000/PF3D7_1353600/PF3D7_1403700/PF3D7_1421500/PF3D7_1429800/PF3D7_1432000/PF3D7_1452500/PF3D7_1455500/PF3D7_1457500	26
GO:0070727	cellular macromolecule localization	26/302	111/2526	0.000400573	0.000400573	0.00240946	PF3D7_0416800/PF3D7_0512600/PF3D7_0524000/PF3D7_0528100/PF3D7_0627700/PF3D7_0706000/PF3D7_0807300/PF3D7_1020900/PF3D7_1117700/PF3D7_1134800/PF3D7_1145100/PF3D7_1210100/PF3D7_1236000/PF3D7_1307700/PF3D7_1311400/PF3D7_1320600/PF3D7_1324700/PF3D7_1332000/PF3D7_1353600/PF3D7_1403700/PF3D7_1421500/PF3D7_1429800/PF3D7_1432000/PF3D7_1452500/PF3D7_1455500/PF3D7_1457500	26
GO:0006886	intracellular protein transport	25/302	106/2526	0.000464107	0.000464107	0.00268793	PF3D7_0416800/PF3D7_0512600/PF3D7_0524000/PF3D7_0528100/PF3D7_0627700/PF3D7_0706000/PF3D7_0807300/PF3D7_1020900/PF3D7_1117700/PF3D7_1134800/PF3D7_1145100/PF3D7_1210100/PF3D7_1236000/PF3D7_1307700/PF3D7_1311400/PF3D7_1320600/PF3D7_1324700/PF3D7_1332000/PF3D7_1403700/PF3D7_1421500/PF3D7_1429800/PF3D7_1432000/PF3D7_1452500/PF3D7_1455500/PF3D7_1457500	25
GO:0010033	response to organic substance	13/302	40/2526	0.000468148	0.000468148	0.00268793	PF3D7_0213100/PF3D7_0507700/PF3D7_0619400/PF3D7_0708400/PF3D7_0818900/PF3D7_1113400/PF3D7_1118200/PF3D7_1203900/PF3D7_1211400/PF3D7_1211800/PF3D7_1237000/PF3D7_1418000/PF3D7_1422500	13
GO:0006996	organelle organization	29/302	134/2526	0.000766514	0.000766514	0.00430324	PF3D7_0110700/PF3D7_0307500/PF3D7_0414000/PF3D7_0509100/PF3D7_0610400/PF3D7_0617800/PF3D7_0617900/PF3D7_0624600/PF3D7_0714000/PF3D7_0803700/PF3D7_0919000/PF3D7_1008700/PF3D7_1015900/PF3D7_1105000/PF3D7_1105100/PF3D7_1203700/PF3D7_1210100/PF3D7_1220900/PF3D7_1246200/PF3D7_1317100/PF3D7_1318400/PF3D7_1324700/PF3D7_1329100/PF3D7_1332000/PF3D7_1421500/PF3D7_1432000/PF3D7_1433500/PF3D7_1444800/PF3D7_1…	29
GO:0009408	response to heat	9/302	23/2526	0.00078664	0.00078664	0.00432022	PF3D7_0213100/PF3D7_0708400/PF3D7_0708800/PF3D7_0818900/PF3D7_1108700/PF3D7_1118200/PF3D7_1211400/PF3D7_1222300/PF3D7_1438900	9
GO:0071702	organic substance transport	39/302	199/2526	0.000805595	0.000805595	0.00433019	PF3D7_0104200/PF3D7_0215300/PF3D7_0316600/PF3D7_0319000/PF3D7_0416800/PF3D7_0508300/PF3D7_0512600/PF3D7_0524000/PF3D7_0528100/PF3D7_0627700/PF3D7_0706000/PF3D7_0709000/PF3D7_0803600/PF3D7_0807300/PF3D7_0824400/PF3D7_0932800/PF3D7_1020900/PF3D7_1022700/PF3D7_1117700/PF3D7_1134800/PF3D7_1145100/PF3D7_1210100/PF3D7_1236000/PF3D7_1242800/PF3D7_1307700/PF3D7_1311400/PF3D7_1320600/PF3D7_1324700/PF3D7_1…	39
GO:0005975	carbohydrate metabolic process	14/302	48/2526	0.000974282	0.000974282	0.0051278	PF3D7_0618500/PF3D7_0624000/PF3D7_0626800/PF3D7_0803600/PF3D7_0922500/PF3D7_1015900/PF3D7_1022500/PF3D7_1120100/PF3D7_1130000/PF3D7_1324900/PF3D7_1406300/PF3D7_1439900/PF3D7_1444800/PF3D7_1462800	14
GO:0009266	response to temperature stimulus	9/302	24/2526	0.00112858	0.00112858	0.00559048	PF3D7_0213100/PF3D7_0708400/PF3D7_0708800/PF3D7_0818900/PF3D7_1108700/PF3D7_1118200/PF3D7_1211400/PF3D7_1222300/PF3D7_1438900	9
GO:0010498	proteasomal protein catabolic process	9/302	24/2526	0.00112858	0.00112858	0.00559048	PF3D7_0507700/PF3D7_0619400/PF3D7_1011700/PF3D7_1113400/PF3D7_1203900/PF3D7_1211800/PF3D7_1237000/PF3D7_1418000/PF3D7_1422500	9
GO:0043161	proteasome-mediated ubiquitin-dependent protein catabolic process	9/302	24/2526	0.00112858	0.00112858	0.00559048	PF3D7_0507700/PF3D7_0619400/PF3D7_1011700/PF3D7_1113400/PF3D7_1203900/PF3D7_1211800/PF3D7_1237000/PF3D7_1418000/PF3D7_1422500	9
GO:0016043	cellular component organization	37/302	191/2526	0.00138623	0.00138623	0.00673473	PF3D7_0109400/PF3D7_0110700/PF3D7_0307500/PF3D7_0414000/PF3D7_0422300/PF3D7_0509100/PF3D7_0515000/PF3D7_0610400/PF3D7_0617800/PF3D7_0617900/PF3D7_0624600/PF3D7_0626800/PF3D7_0714000/PF3D7_0803700/PF3D7_0919000/PF3D7_1008700/PF3D7_1015900/PF3D7_1022700/PF3D7_1105000/PF3D7_1105100/PF3D7_1130400/PF3D7_1203700/PF3D7_1204300/PF3D7_1210100/PF3D7_1220900/PF3D7_1246200/PF3D7_1317100/PF3D7_1318400/PF3D7_1…	37
GO:0009628	response to abiotic stimulus	9/302	25/2526	0.00158142	0.00158142	0.00753805	PF3D7_0213100/PF3D7_0708400/PF3D7_0708800/PF3D7_0818900/PF3D7_1108700/PF3D7_1118200/PF3D7_1211400/PF3D7_1222300/PF3D7_1438900	9
GO:0042221	response to chemical	13/302	45/2526	0.00162621	0.00162621	0.00760799	PF3D7_0213100/PF3D7_0507700/PF3D7_0619400/PF3D7_0708400/PF3D7_0818900/PF3D7_1113400/PF3D7_1118200/PF3D7_1203900/PF3D7_1211400/PF3D7_1211800/PF3D7_1237000/PF3D7_1418000/PF3D7_1422500	13
GO:0034622	cellular protein-containing complex assembly	15/302	57/2526	0.00205872	0.00205872	0.00945633	PF3D7_0109400/PF3D7_0110700/PF3D7_0422300/PF3D7_0515000/PF3D7_0610400/PF3D7_0617800/PF3D7_0617900/PF3D7_0714000/PF3D7_0803700/PF3D7_0919000/PF3D7_1008700/PF3D7_1105000/PF3D7_1105100/PF3D7_1130400/PF3D7_1203700	15
GO:0065003	protein-containing complex assembly	16/302	64/2526	0.00262517	0.00262517	0.0111208	PF3D7_0109400/PF3D7_0110700/PF3D7_0422300/PF3D7_0515000/PF3D7_0610400/PF3D7_0617800/PF3D7_0617900/PF3D7_0626800/PF3D7_0714000/PF3D7_0803700/PF3D7_0919000/PF3D7_1008700/PF3D7_1105000/PF3D7_1105100/PF3D7_1130400/PF3D7_1203700	16
GO:0010243	response to organonitrogen compound	8/302	22/2526	0.0026852	0.0026852	0.0111208	PF3D7_0507700/PF3D7_0619400/PF3D7_1113400/PF3D7_1203900/PF3D7_1211800/PF3D7_1237000/PF3D7_1418000/PF3D7_1422500	8
GO:0030433	ubiquitin-dependent ERAD pathway	8/302	22/2526	0.0026852	0.0026852	0.0111208	PF3D7_0507700/PF3D7_0619400/PF3D7_1113400/PF3D7_1203900/PF3D7_1211800/PF3D7_1237000/PF3D7_1418000/PF3D7_1422500	8
GO:0034976	response to endoplasmic reticulum stress	8/302	22/2526	0.0026852	0.0026852	0.0111208	PF3D7_0507700/PF3D7_0619400/PF3D7_1113400/PF3D7_1203900/PF3D7_1211800/PF3D7_1237000/PF3D7_1418000/PF3D7_1422500	8
GO:0036503	ERAD pathway	8/302	22/2526	0.0026852	0.0026852	0.0111208	PF3D7_0507700/PF3D7_0619400/PF3D7_1113400/PF3D7_1203900/PF3D7_1211800/PF3D7_1237000/PF3D7_1418000/PF3D7_1422500	8
GO:1901698	response to nitrogen compound	8/302	22/2526	0.0026852	0.0026852	0.0111208	PF3D7_0507700/PF3D7_0619400/PF3D7_1113400/PF3D7_1203900/PF3D7_1211800/PF3D7_1237000/PF3D7_1418000/PF3D7_1422500	8
GO:0006457	protein folding	19/302	82/2526	0.00278609	0.00278609	0.0113525	PF3D7_0109400/PF3D7_0213100/PF3D7_0214000/PF3D7_0320300/PF3D7_0322000/PF3D7_0512000/PF3D7_0708400/PF3D7_0827900/PF3D7_1108700/PF3D7_1118200/PF3D7_1128100/PF3D7_1134100/PF3D7_1222300/PF3D7_1229500/PF3D7_1232100/PF3D7_1247400/PF3D7_1320900/PF3D7_1357800/PF3D7_1437900	19
GO:0006090	pyruvate metabolic process	9/302	27/2526	0.00291904	0.00291904	0.0117054	PF3D7_0624000/PF3D7_0626800/PF3D7_0922500/PF3D7_1015900/PF3D7_1120100/PF3D7_1324900/PF3D7_1439900/PF3D7_1444800/PF3D7_1462800	9
GO:0033036	macromolecule localization	35/302	186/2526	0.0031514	0.0031514	0.0124397	PF3D7_0104200/PF3D7_0215300/PF3D7_0319000/PF3D7_0416800/PF3D7_0512600/PF3D7_0524000/PF3D7_0528100/PF3D7_0627700/PF3D7_0706000/PF3D7_0803600/PF3D7_0807300/PF3D7_0932800/PF3D7_1020900/PF3D7_1022700/PF3D7_1117700/PF3D7_1134800/PF3D7_1145100/PF3D7_1210100/PF3D7_1236000/PF3D7_1242800/PF3D7_1307700/PF3D7_1311400/PF3D7_1320600/PF3D7_1324700/PF3D7_1332000/PF3D7_1346100/PF3D7_1353600/PF3D7_1403700/PF3D7_1…	35
GO:0071705	nitrogen compound transport	33/302	173/2526	0.00329636	0.00329636	0.0128118	PF3D7_0416800/PF3D7_0512600/PF3D7_0524000/PF3D7_0528100/PF3D7_0627700/PF3D7_0706000/PF3D7_0709000/PF3D7_0803600/PF3D7_0807300/PF3D7_0824400/PF3D7_0932800/PF3D7_1020900/PF3D7_1117700/PF3D7_1134800/PF3D7_1145100/PF3D7_1210100/PF3D7_1236000/PF3D7_1242800/PF3D7_1307700/PF3D7_1311400/PF3D7_1320600/PF3D7_1324700/PF3D7_1332000/PF3D7_1346100/PF3D7_1347200/PF3D7_1403700/PF3D7_1421500/PF3D7_1429800/PF3D7_1…	33
GO:0072521	purine-containing compound metabolic process	14/302	56/2526	0.00480103	0.00480103	0.0183771	PF3D7_0624000/PF3D7_0626800/PF3D7_0920800/PF3D7_0922500/PF3D7_1012400/PF3D7_1015900/PF3D7_1120100/PF3D7_1324900/PF3D7_1325100/PF3D7_1366500/PF3D7_1431600/PF3D7_1439900/PF3D7_1444800/PF3D7_1462800	14
GO:0046907	intracellular transport	26/302	131/2526	0.00516534	0.00516534	0.0191901	PF3D7_0416800/PF3D7_0419600/PF3D7_0512600/PF3D7_0524000/PF3D7_0528100/PF3D7_0627700/PF3D7_0706000/PF3D7_0807300/PF3D7_1020900/PF3D7_1117700/PF3D7_1134800/PF3D7_1145100/PF3D7_1210100/PF3D7_1236000/PF3D7_1307700/PF3D7_1311400/PF3D7_1320600/PF3D7_1324700/PF3D7_1332000/PF3D7_1403700/PF3D7_1421500/PF3D7_1429800/PF3D7_1432000/PF3D7_1452500/PF3D7_1455500/PF3D7_1457500	26
GO:0051649	establishment of localization in cell	26/302	131/2526	0.00516534	0.00516534	0.0191901	PF3D7_0416800/PF3D7_0419600/PF3D7_0512600/PF3D7_0524000/PF3D7_0528100/PF3D7_0627700/PF3D7_0706000/PF3D7_0807300/PF3D7_1020900/PF3D7_1117700/PF3D7_1134800/PF3D7_1145100/PF3D7_1210100/PF3D7_1236000/PF3D7_1307700/PF3D7_1311400/PF3D7_1320600/PF3D7_1324700/PF3D7_1332000/PF3D7_1403700/PF3D7_1421500/PF3D7_1429800/PF3D7_1432000/PF3D7_1452500/PF3D7_1455500/PF3D7_1457500	26
GO:0051641	cellular localization	27/302	139/2526	0.00598306	0.00598306	0.0219059	PF3D7_0416800/PF3D7_0419600/PF3D7_0512600/PF3D7_0524000/PF3D7_0528100/PF3D7_0627700/PF3D7_0706000/PF3D7_0807300/PF3D7_1020900/PF3D7_1117700/PF3D7_1134800/PF3D7_1145100/PF3D7_1210100/PF3D7_1236000/PF3D7_1307700/PF3D7_1311400/PF3D7_1320600/PF3D7_1324700/PF3D7_1332000/PF3D7_1353600/PF3D7_1403700/PF3D7_1421500/PF3D7_1429800/PF3D7_1432000/PF3D7_1452500/PF3D7_1455500/PF3D7_1457500	27
GO:1901566	organonitrogen compound biosynthetic process	71/302	456/2526	0.00644869	0.00644869	0.0232735	PF3D7_0306900/PF3D7_0307100/PF3D7_0309600/PF3D7_0310300/PF3D7_0312800/PF3D7_0316800/PF3D7_0322900/PF3D7_0410600/PF3D7_0422400/PF3D7_0503800/PF3D7_0507100/PF3D7_0516200/PF3D7_0516900/PF3D7_0517000/PF3D7_0519400/PF3D7_0520000/PF3D7_0602000/PF3D7_0603300/PF3D7_0614500/PF3D7_0618300/PF3D7_0629100/PF3D7_0705700/PF3D7_0710600/PF3D7_0719600/PF3D7_0719700/PF3D7_0814000/PF3D7_0821700/PF3D7_0920800/PF3D7_1…	71
GO:0070647	protein modification by small protein conjugation or removal	8/302	25/2526	0.0065828	0.0065828	0.0234228	PF3D7_0413900/PF3D7_0707700/PF3D7_0826500/PF3D7_0904600/PF3D7_1117100/PF3D7_1237000/PF3D7_1245300/PF3D7_1460400	8
GO:0043933	protein-containing complex subunit organization	17/302	76/2526	0.00672476	0.00672476	0.0235956	PF3D7_0109400/PF3D7_0110700/PF3D7_0422300/PF3D7_0515000/PF3D7_0610400/PF3D7_0617800/PF3D7_0617900/PF3D7_0626800/PF3D7_0714000/PF3D7_0803700/PF3D7_0919000/PF3D7_1008700/PF3D7_1105000/PF3D7_1105100/PF3D7_1130400/PF3D7_1203700/PF3D7_1204300	17
GO:0008104	protein localization	31/302	168/2526	0.00730356	0.00730356	0.0252755	PF3D7_0416800/PF3D7_0512600/PF3D7_0524000/PF3D7_0528100/PF3D7_0627700/PF3D7_0706000/PF3D7_0803600/PF3D7_0807300/PF3D7_0932800/PF3D7_1020900/PF3D7_1117700/PF3D7_1134800/PF3D7_1145100/PF3D7_1210100/PF3D7_1236000/PF3D7_1242800/PF3D7_1307700/PF3D7_1311400/PF3D7_1320600/PF3D7_1324700/PF3D7_1332000/PF3D7_1346100/PF3D7_1353600/PF3D7_1403700/PF3D7_1421500/PF3D7_1429800/PF3D7_1432000/PF3D7_1436300/PF3D7_1…	31
GO:0015031	protein transport	30/302	162/2526	0.0078566	0.0078566	0.0268026	PF3D7_0416800/PF3D7_0512600/PF3D7_0524000/PF3D7_0528100/PF3D7_0627700/PF3D7_0706000/PF3D7_0803600/PF3D7_0807300/PF3D7_0932800/PF3D7_1020900/PF3D7_1117700/PF3D7_1134800/PF3D7_1145100/PF3D7_1210100/PF3D7_1236000/PF3D7_1242800/PF3D7_1307700/PF3D7_1311400/PF3D7_1320600/PF3D7_1324700/PF3D7_1332000/PF3D7_1346100/PF3D7_1403700/PF3D7_1421500/PF3D7_1429800/PF3D7_1432000/PF3D7_1436300/PF3D7_1452500/PF3D7_1…	30
GO:0032879	regulation of localization	9/302	31/2526	0.00814329	0.00814329	0.0268026	PF3D7_0512600/PF3D7_0807300/PF3D7_1210100/PF3D7_1211900/PF3D7_1320600/PF3D7_1324700/PF3D7_1332000/PF3D7_1432000/PF3D7_1452500	9
GO:0051049	regulation of transport	9/302	31/2526	0.00814329	0.00814329	0.0268026	PF3D7_0512600/PF3D7_0807300/PF3D7_1210100/PF3D7_1211900/PF3D7_1320600/PF3D7_1324700/PF3D7_1332000/PF3D7_1432000/PF3D7_1452500	9
GO:0022402	cell cycle process	11/302	42/2526	0.00831236	0.00831236	0.0268026	PF3D7_0414000/PF3D7_0507700/PF3D7_0619400/PF3D7_0629800/PF3D7_1203900/PF3D7_1211800/PF3D7_1237000/PF3D7_1318400/PF3D7_1343300/PF3D7_1418000/PF3D7_1422500	11
GO:0051726	regulation of cell cycle	11/302	42/2526	0.00831236	0.00831236	0.0268026	PF3D7_0507700/PF3D7_0515000/PF3D7_0619400/PF3D7_0629800/PF3D7_1117700/PF3D7_1203900/PF3D7_1211800/PF3D7_1237000/PF3D7_1343300/PF3D7_1418000/PF3D7_1422500	11
GO:0010564	regulation of cell cycle process	8/302	26/2526	0.00854433	0.00854433	0.0268026	PF3D7_0507700/PF3D7_0619400/PF3D7_1203900/PF3D7_1211800/PF3D7_1237000/PF3D7_1343300/PF3D7_1418000/PF3D7_1422500	8
GO:0061024	membrane organization	8/302	26/2526	0.00854433	0.00854433	0.0268026	PF3D7_1022700/PF3D7_1210100/PF3D7_1324700/PF3D7_1332000/PF3D7_1421500/PF3D7_1432000/PF3D7_1439800/PF3D7_1452500	8
GO:0045184	establishment of protein localization	30/302	163/2526	0.00859357	0.00859357	0.0268026	PF3D7_0416800/PF3D7_0512600/PF3D7_0524000/PF3D7_0528100/PF3D7_0627700/PF3D7_0706000/PF3D7_0803600/PF3D7_0807300/PF3D7_0932800/PF3D7_1020900/PF3D7_1117700/PF3D7_1134800/PF3D7_1145100/PF3D7_1210100/PF3D7_1236000/PF3D7_1242800/PF3D7_1307700/PF3D7_1311400/PF3D7_1320600/PF3D7_1324700/PF3D7_1332000/PF3D7_1346100/PF3D7_1403700/PF3D7_1421500/PF3D7_1429800/PF3D7_1432000/PF3D7_1436300/PF3D7_1452500/PF3D7_1…	30
GO:0009117	nucleotide metabolic process	16/302	72/2526	0.00903124	0.00903124	0.0278241	PF3D7_0603300/PF3D7_0624000/PF3D7_0626800/PF3D7_0629100/PF3D7_0920800/PF3D7_0922500/PF3D7_1015900/PF3D7_1021600/PF3D7_1120100/PF3D7_1324900/PF3D7_1325100/PF3D7_1366500/PF3D7_1431600/PF3D7_1439900/PF3D7_1444800/PF3D7_1462800	16
GO:0055086	nucleobase-containing small molecule metabolic process	19/302	91/2526	0.00930727	0.00930727	0.0283291	PF3D7_0513300/PF3D7_0603300/PF3D7_0624000/PF3D7_0626800/PF3D7_0629100/PF3D7_0920800/PF3D7_0922500/PF3D7_1012400/PF3D7_1015900/PF3D7_1021600/PF3D7_1120100/PF3D7_1308200/PF3D7_1324900/PF3D7_1325100/PF3D7_1366500/PF3D7_1431600/PF3D7_1439900/PF3D7_1444800/PF3D7_1462800	19
GO:0061025	membrane fusion	6/302	17/2526	0.010907	0.010907	0.0324345	PF3D7_1210100/PF3D7_1324700/PF3D7_1332000/PF3D7_1432000/PF3D7_1439800/PF3D7_1452500	6
GO:0060627	regulation of vesicle-mediated transport	8/302	27/2526	0.0109129	0.0109129	0.0324345	PF3D7_0512600/PF3D7_0807300/PF3D7_1210100/PF3D7_1320600/PF3D7_1324700/PF3D7_1332000/PF3D7_1432000/PF3D7_1452500	8
GO:0006753	nucleoside phosphate metabolic process	16/302	75/2526	0.0134209	0.0134209	0.0391315	PF3D7_0603300/PF3D7_0624000/PF3D7_0626800/PF3D7_0629100/PF3D7_0920800/PF3D7_0922500/PF3D7_1015900/PF3D7_1021600/PF3D7_1120100/PF3D7_1324900/PF3D7_1325100/PF3D7_1366500/PF3D7_1431600/PF3D7_1439900/PF3D7_1444800/PF3D7_1462800	16
GO:0044262	cellular carbohydrate metabolic process	5/302	13/2526	0.0134759	0.0134759	0.0391315	PF3D7_0618500/PF3D7_0624000/PF3D7_1022500/PF3D7_1324900/PF3D7_1406300	5
GO:0009259	ribonucleotide metabolic process	12/302	51/2526	0.0144411	0.0144411	0.0409919	PF3D7_0603300/PF3D7_0624000/PF3D7_0626800/PF3D7_0922500/PF3D7_1015900/PF3D7_1120100/PF3D7_1324900/PF3D7_1366500/PF3D7_1431600/PF3D7_1439900/PF3D7_1444800/PF3D7_1462800	12
GO:0019693	ribose phosphate metabolic process	12/302	51/2526	0.0144411	0.0144411	0.0409919	PF3D7_0603300/PF3D7_0624000/PF3D7_0626800/PF3D7_0922500/PF3D7_1015900/PF3D7_1120100/PF3D7_1324900/PF3D7_1366500/PF3D7_1431600/PF3D7_1439900/PF3D7_1444800/PF3D7_1462800	12
GO:0022607	cellular component assembly	17/302	83/2526	0.0163775	0.0163775	0.045972	PF3D7_0109400/PF3D7_0110700/PF3D7_0422300/PF3D7_0515000/PF3D7_0610400/PF3D7_0617800/PF3D7_0617900/PF3D7_0626800/PF3D7_0714000/PF3D7_0803700/PF3D7_0919000/PF3D7_1008700/PF3D7_1015900/PF3D7_1105000/PF3D7_1105100/PF3D7_1130400/PF3D7_1203700	17
GO:0006163	purine nucleotide metabolic process	12/302	53/2526	0.0194903	0.0194903	0.0541085	PF3D7_0624000/PF3D7_0626800/PF3D7_0920800/PF3D7_0922500/PF3D7_1015900/PF3D7_1120100/PF3D7_1324900/PF3D7_1366500/PF3D7_1431600/PF3D7_1439900/PF3D7_1444800/PF3D7_1462800	12
GO:0016579	protein deubiquitination	4/302	10/2526	0.0233864	0.0233864	0.0635284	PF3D7_0413900/PF3D7_0904600/PF3D7_1117100/PF3D7_1460400	4
GO:0070646	protein modification by small protein removal	4/302	10/2526	0.0233864	0.0233864	0.0635284	PF3D7_0413900/PF3D7_0904600/PF3D7_1117100/PF3D7_1460400	4
GO:0006986	response to unfolded protein	5/302	15/2526	0.0257177	0.0257177	0.0683905	PF3D7_0213100/PF3D7_0708400/PF3D7_0818900/PF3D7_1118200/PF3D7_1211400	5
GO:0035966	response to topologically incorrect protein	5/302	15/2526	0.0257177	0.0257177	0.0683905	PF3D7_0213100/PF3D7_0708400/PF3D7_0818900/PF3D7_1118200/PF3D7_1211400	5
GO:0009150	purine ribonucleotide metabolic process	11/302	50/2526	0.0303315	0.0303315	0.0798199	PF3D7_0624000/PF3D7_0626800/PF3D7_0922500/PF3D7_1015900/PF3D7_1120100/PF3D7_1324900/PF3D7_1366500/PF3D7_1431600/PF3D7_1439900/PF3D7_1444800/PF3D7_1462800	11
GO:0006906	vesicle fusion	5/302	16/2526	0.0338494	0.0338494	0.086378	PF3D7_1210100/PF3D7_1324700/PF3D7_1332000/PF3D7_1432000/PF3D7_1452500	5
GO:0031338	regulation of vesicle fusion	5/302	16/2526	0.0338494	0.0338494	0.086378	PF3D7_1210100/PF3D7_1324700/PF3D7_1332000/PF3D7_1432000/PF3D7_1452500	5
GO:0090174	organelle membrane fusion	5/302	16/2526	0.0338494	0.0338494	0.086378	PF3D7_1210100/PF3D7_1324700/PF3D7_1332000/PF3D7_1432000/PF3D7_1452500	5
GO:0032787	monocarboxylic acid metabolic process	13/302	64/2526	0.035859	0.035859	0.090591	PF3D7_0215300/PF3D7_0422000/PF3D7_0511200/PF3D7_0525100/PF3D7_0624000/PF3D7_0626800/PF3D7_0922500/PF3D7_1015900/PF3D7_1120100/PF3D7_1324900/PF3D7_1439900/PF3D7_1444800/PF3D7_1462800	13
GO:0046034	ATP metabolic process	9/302	39/2526	0.0362993	0.0362993	0.0907955	PF3D7_0624000/PF3D7_0626800/PF3D7_0922500/PF3D7_1015900/PF3D7_1120100/PF3D7_1324900/PF3D7_1439900/PF3D7_1444800/PF3D7_1462800	9
GO:0006913	nucleocytoplasmic transport	6/302	22/2526	0.0393419	0.0393419	0.0964952	PF3D7_0512600/PF3D7_0524000/PF3D7_0627700/PF3D7_0807300/PF3D7_1117700/PF3D7_1320600	6
GO:0051169	nuclear transport	6/302	22/2526	0.0393419	0.0393419	0.0964952	PF3D7_0512600/PF3D7_0524000/PF3D7_0627700/PF3D7_0807300/PF3D7_1117700/PF3D7_1320600	6
GO:0016050	vesicle organization	5/302	17/2526	0.0434087	0.0434087	0.105446	PF3D7_1210100/PF3D7_1324700/PF3D7_1332000/PF3D7_1432000/PF3D7_1452500	5
GO:0043648	dicarboxylic acid metabolic process	4/302	12/2526	0.0454608	0.0454608	0.109379	PF3D7_0802000/PF3D7_1308200/PF3D7_1320800/PF3D7_1435300	4
GO:0071840	cellular component organization or biogenesis	40/302	260/2526	0.0479454	0.0479454	0.114269	PF3D7_0106400/PF3D7_0109400/PF3D7_0110700/PF3D7_0307500/PF3D7_0414000/PF3D7_0422300/PF3D7_0509100/PF3D7_0515000/PF3D7_0610400/PF3D7_0617800/PF3D7_0617900/PF3D7_0624600/PF3D7_0626800/PF3D7_0714000/PF3D7_0803700/PF3D7_0919000/PF3D7_1008700/PF3D7_1015900/PF3D7_1022700/PF3D7_1105000/PF3D7_1105100/PF3D7_1124800/PF3D7_1130200/PF3D7_1130400/PF3D7_1203700/PF3D7_1204300/PF3D7_1210100/PF3D7_1220900/PF3D7_1…	40
GO:0006950	response to stress	23/302	136/2526	0.0496652	0.0496652	0.116318	PF3D7_0213100/PF3D7_0306300/PF3D7_0408500/PF3D7_0414000/PF3D7_0507700/PF3D7_0619400/PF3D7_0706700/PF3D7_0708400/PF3D7_0708800/PF3D7_0818900/PF3D7_1011700/PF3D7_1106000/PF3D7_1108700/PF3D7_1113400/PF3D7_1118200/PF3D7_1203900/PF3D7_1211400/PF3D7_1211800/PF3D7_1222300/PF3D7_1237000/PF3D7_1418000/PF3D7_1422500/PF3D7_1438900	23
GO:0051128	regulation of cellular component organization	7/302	29/2526	0.0497258	0.0497258	0.116318	PF3D7_0307500/PF3D7_1204300/PF3D7_1210100/PF3D7_1324700/PF3D7_1332000/PF3D7_1432000/PF3D7_1452500	7
