# Supplementary material for: The Skp1-Cullin1-FBXO1 complex is a pleiotropic regulator required for the formation of gametes and motile forms in Plasmodium berghei
Source: Nat Commun. 2023 Mar 10;14:1312. doi: 10.1038/s41467-023-36999-8 (PMC10006092; doi:10.1038/s41467-023-36999-8)
Supplement: Supplementary file 5 — Supplementary Data 2 [file 41467_2023_36999_MOESM5_ESM.xlsx]

## Sheet: Table S2
ID	Description	RBX1-HA Gam1	RBX1-HA Gam2	FBXL2-HA Gam1	FBXL2-HA Gam2	FBXO1-HA 4min 1	FBXO1-HA 4min 2	FBXO1-HA 4min 3	FBXO1-HA 15min	FBXO1-HA 12hr	FBXO1-HA 12hr FT	CDPK1-KO/FBXO1-HA 4min 1	CDPK1-KO/FBXO1-HA 4min 2	CDPK1-KO/FBXO1-HA 4min 3	CDPK1-KO/FBXO1-HA 15min	CDPK1-KO/FBXO1-HA 12hr	CDPK1-KO/FBXO1-HA 12 hr FT	SKP1-HA Gam1	SKP1-HA Gam2	CDPK1-HA Gam1	CDPK1-HA Gam2
PBANKA_0100300	lysophospholipase, putative, pseudogene	0	0	0	0	0	0	0	0	0	0	0	0	0	0	0	0	0	0	0	0
PBANKA_0100800	zinc finger protein, putative	3	0	13	19	0	0	0	0	0	0	0	0	0	3	0	16	5	0	10	15
PBANKA_0100900	ATP-dependent RNA helicase MTR4, putative	1	1	4	5	0	0	0	0	0	0	1	0	0	0	0	0	1	1	0	3
PBANKA_0101000	MYND-type zinc finger protein, putative	6	7	4	4	0	0	0	0	0	0	0	0	0	0	0	0	3	7	3	5
PBANKA_0102300	cation/H+ antiporter	0	0	0	0	0	0	0	0	0	2	0	0	0	0	0	0	0	0	0	0
PBANKA_0102900	AP2 domain transcription factor, putative	0	0	0	1	0	0	0	0	0	0	0	0	0	0	0	0	0	0	0	0
PBANKA_0103200	conserved protein, unknown function	0	0	0	0	0	0	0	0	0	0	0	0	0	0	0	3	0	0	0	0
PBANKA_0103300	GYF domain-containing protein, putative	3	5	7	3	0	0	0	0	0	23	0	0	4	0	0	20	5	3	2	3
PBANKA_0103900	RNA-binding protein, putative	7	3	5	7	2	0	0	2	0	0	2	0	0	4	0	4	4	2	7	6
PBANKA_0104100	serine/threonine protein kinase ARK1, putative	3	0	2	0	0	0	0	0	0	0	0	0	0	1	0	0	1	0	0	0
PBANKA_0104200	calcium-binding protein, putative	0	0	0	0	0	0	0	0	0	3	0	0	0	0	0	0	1	0	0	2
PBANKA_0104500	conserved Plasmodium protein, unknown function	0	0	0	0	0	0	0	0	3	9	0	0	0	0	0	0	0	0	0	0
PBANKA_0104700	elongation of fatty acids protein, putative	0	0	0	0	0	0	0	1	1	4	0	0	0	0	0	2	0	0	0	0
PBANKA_0104900	RNA-binding protein, putative	1	1	2	1	0	0	0	0	0	0	0	0	0	0	0	0	2	0	0	0
PBANKA_0105300	conserved Plasmodium protein, unknown function	0	0	2	1	0	0	0	0	0	0	0	0	0	0	0	6	0	0	0	0
PBANKA_0105400	coatomer alpha subunit, putative	5	7	6	6	0	0	4	1	3	5	0	0	0	0	0	0	7	3	3	6
PBANKA_0105500	glutaredoxin-like protein	1	1	0	0	0	0	0	0	0	2	0	0	0	0	0	4	0	0	0	0
PBANKA_0105600	translation initiation factor IF-2, putative	6	7	5	5	0	0	0	1	1	4	0	0	0	0	0	5	2	8	0	5
PBANKA_0106300	conserved Plasmodium protein, unknown function	0	0	0	0	0	0	0	0	0	0	0	0	0	0	0	10	0	0	0	0
PBANKA_0107100	proteasome subunit alpha type-2, putative	7	8	3	4	1	0	0	0	0	6	1	0	0	1	0	5	2	7	5	4
PBANKA_0107200	conserved Plasmodium protein, unknown function	0	0	0	0	0	0	0	0	0	0	0	0	2	0	0	0	1	2	3	3
PBANKA_0107300	T-complex protein 1 subunit zeta, putative	9	18	2	4	1	0	0	1	0	10	1	0	0	1	0	7	2	13	7	8
PBANKA_0107400	ornithine aminotransferase, putative	10	15	4	3	2	0	0	0	0	2	0	0	0	0	0	0	1	12	6	9
PBANKA_0107600	nucleoporin NUP637, putative	0	0	0	2	0	0	0	0	0	0	0	0	0	0	0	0	0	0	0	2
PBANKA_0107900	conserved Plasmodium protein, unknown function	0	0	1	1	0	0	0	0	0	0	0	0	0	0	0	0	0	0	0	0
PBANKA_0108100	conserved Plasmodium protein, unknown function	0	0	0	0	0	0	0	0	0	0	0	0	0	0	0	0	0	0	0	3
PBANKA_0108700	RNA-binding protein 25, putative	1	0	0	1	0	0	0	0	0	4	0	0	0	0	0	0	0	0	0	0
PBANKA_0108800	histone H3, putative	5	2	0	2	0	0	0	0	4	0	0	0	0	0	0	0	4	2	0	2
PBANKA_0109100	transketolase, putative	6	11	1	6	2	0	0	1	0	5	1	0	0	0	0	2	2	11	8	8
PBANKA_0109200	transcription elongation factor SPT5, putative	1	0	4	2	0	0	0	1	0	3	0	0	0	0	0	4	1	0	0	3
PBANKA_0109700	SWI/SNF-related matrix-associated actin-dependent regulator of chromatin, putative	0	0	0	0	0	0	0	0	0	0	0	0	0	0	0	0	1	1	0	0
PBANKA_0109800	conserved protein, unknown function	0	0	0	0	0	0	0	0	0	6	0	0	0	0	0	0	0	0	0	0
PBANKA_0109900	basal complex transmembrane protein 1, putative	0	0	0	0	0	0	0	0	0	2	0	0	0	0	0	0	0	0	0	0
PBANKA_0110200	lsm12, putative	2	0	1	1	0	0	0	0	0	0	0	0	0	0	0	2	2	0	0	3
PBANKA_0110400	eukaryotic translation initiation factor 3 subunit L, putative	4	7	2	2	0	0	0	0	2	3	0	0	0	1	0	3	0	3	3	3
PBANKA_0110800	conserved Plasmodium protein, unknown function	0	0	0	0	0	0	0	0	1	0	0	0	0	0	0	2	0	0	0	0
PBANKA_0112000	syntaxin-binding protein, putative	0	0	0	0	0	0	0	0	0	0	0	0	0	0	0	0	0	0	5	5
PBANKA_0112400	cytosolic Fe-S cluster assembly factor NAR1, putative	0	0	0	0	0	0	0	0	0	0	0	0	0	0	0	0	0	0	0	0
PBANKA_0201600	early transcribed membrane protein	2	2	0	1	0	0	0	0	0	2	0	0	0	0	0	0	0	2	0	0
PBANKA_0201700	conserved Plasmodium protein, unknown function	0	0	0	0	0	0	0	0	0	2	0	0	0	0	0	0	0	0	0	0
PBANKA_0202300	UMP-CMP kinase, putative	0	2	0	1	0	0	0	0	0	0	0	0	0	0	0	6	0	1	0	0
PBANKA_0202500	P-loop containing nucleoside triphosphate hydrolase, putative	6	4	0	2	0	0	0	1	0	0	1	0	0	1	0	0	2	0	0	3
PBANKA_0202700	kinesin-8B	0	0	0	0	0	0	0	0	0	0	0	0	0	0	0	0	0	0	0	2
PBANKA_0203000	chromatin assembly factor 1 subunit C, putative	33	24	12	25	11	2	4	6	0	2	9	0	0	6	0	5	20	23	7	17
PBANKA_0203100	phosphatidylinositol-4-phosphate 5-kinase, putative	0	0	0	0	0	0	0	0	0	0	0	0	0	0	0	0	0	0	14	25
PBANKA_0203300	DNA-directed RNA polymerase II subunit RPB9, putative	0	0	1	1	0	0	0	1	0	0	0	0	0	0	0	0	0	0	0	0
PBANKA_0203600	conserved Plasmodium protein, unknown function	0	0	0	0	0	0	0	0	0	2	0	0	0	0	0	3	0	0	0	0
PBANKA_0203800	phenylalanine--tRNA ligase alpha subunit, putative	3	3	0	0	0	0	0	0	0	2	0	0	0	0	0	2	1	2	3	4
PBANKA_0204100	N-acetyltransferase, GNAT family, putative	0	0	0	1	0	0	0	0	0	0	0	0	0	0	0	0	0	1	0	0
PBANKA_0204200	tubulin-specific chaperone a, putative	1	1	0	0	1	0	0	0	0	15	0	0	0	0	0	7	1	0	0	0
PBANKA_0204500	LCCL domain-containing protein, putative	0	0	0	1	0	0	0	0	0	13	0	0	0	0	0	15	0	0	0	0
PBANKA_0204600	photosensitized INA-labeled protein PHIL1	0	0	0	0	0	0	0	0	2	2	0	0	0	0	0	0	0	0	0	0
PBANKA_0204800	secreted ookinete protein, putative	4	2	6	6	1	0	0	3	0	15	2	0	0	5	0	8	5	1	10	13
PBANKA_0205000	EELM2 domain-containing protein, putative	1	1	0	2	0	0	0	0	0	3	0	0	0	0	0	4	1	1	0	0
PBANKA_0205200	conserved Plasmodium protein, unknown function	1	0	4	2	0	0	0	0	0	15	0	0	0	0	0	23	0	0	0	6
PBANKA_0205300	conserved protein, unknown function	1	1	0	0	0	0	0	0	0	0	0	0	0	0	0	0	1	1	0	0
PBANKA_0205400	proteasome subunit beta type-3, putative	2	2	0	0	0	0	0	0	0	0	0	0	0	0	0	5	0	2	0	2
PBANKA_0205600	double-strand break repair protein MRE11, putative	0	0	0	0	0	0	0	0	0	0	0	0	0	0	0	2	0	0	0	0
PBANKA_0205800	eukaryotic translation initiation factor 2-alpha kinase 2	0	0	1	0	0	0	0	0	0	0	0	0	0	0	0	0	0	0	0	0
PBANKA_0205900	Niemann-Pick type C1-related protein, putative	0	0	0	0	0	0	0	0	0	0	0	0	0	0	0	0	0	0	11	14
PBANKA_0206300	centrin-1, putative	0	0	1	1	1	0	0	0	3	3	0	0	0	0	0	5	1	0	2	2
PBANKA_0206500	ras-related protein Rab-5C, putative	1	1	0	0	0	0	0	0	0	0	0	0	0	0	0	0	1	0	2	5
PBANKA_0207000	calcium-transporting ATPase, putative	8	9	2	2	0	0	0	0	0	2	0	0	0	0	0	2	2	8	3	11
PBANKA_0207200	V-type proton ATPase subunit C, putative	3	3	2	1	0	0	0	0	0	2	0	0	0	1	0	2	1	5	17	17
PBANKA_0207500	cyclin-dependent kinases regulatory subunit, putative	0	0	1	1	0	0	0	0	0	0	0	0	0	0	0	3	0	0	0	0
PBANKA_0207600	asparagine-rich antigen, putative	1	0	1	0	0	0	0	0	0	2	0	0	0	0	0	4	0	0	0	0
PBANKA_0208000	cyclase-associated protein	2	1	1	1	0	0	0	0	0	0	0	0	0	0	0	0	0	0	4	4
PBANKA_0208100	heptatricopeptide repeat and RAP domain-containing protein, putative	0	0	0	0	0	0	0	0	0	4	0	0	0	0	0	6	0	0	0	0
PBANKA_0208600	conserved protein, unknown function	0	0	0	0	0	0	0	0	0	0	0	0	0	0	0	0	0	0	0	3
PBANKA_0208800	ubiquitin carboxyl-terminal hydrolase 1, putative	1	0	0	0	0	0	0	0	0	0	0	0	0	0	0	0	0	1	0	0
PBANKA_0209200	parasite-infected erythrocyte surface protein	2	0	2	2	0	0	0	0	0	8	0	0	0	0	0	6	0	0	3	2
PBANKA_0209300	actin-related protein	0	0	0	0	0	0	0	0	0	2	0	0	0	0	0	0	0	0	0	0
PBANKA_0210100	vacuolar protein sorting-associated protein VTA1, putative	0	0	0	0	0	0	0	0	0	0	0	0	0	0	0	0	0	0	0	2
PBANKA_0210200	aspartate--tRNA ligase, putative	2	3	1	1	0	0	0	0	0	2	0	0	0	0	0	0	0	2	0	4
PBANKA_0210400	DNA mismatch repair protein PMS1, putative	2	0	0	1	0	0	0	0	0	0	0	0	0	0	0	0	0	0	0	0
PBANKA_0210500	conserved Plasmodium protein, unknown function	0	0	0	0	0	0	0	0	0	0	0	0	0	0	0	0	0	0	0	0
PBANKA_0210600	ubiquitin carboxyl-terminal hydrolase, putative	9	8	2	2	0	0	0	0	0	0	0	0	0	0	0	6	2	1	0	4
PBANKA_0211500	proteasome subunit alpha type-5, putative	12	15	6	7	4	0	0	3	0	2	3	0	0	2	0	2	5	13	7	5
PBANKA_0211900	cation transporting ATPase, putative	1	0	0	0	0	0	0	0	0	0	0	0	0	0	0	0	0	0	0	2
PBANKA_0212100	eukaryotic translation initiation factor 2 subunit alpha	2	5	1	1	0	0	0	0	0	0	0	0	0	0	0	0	2	2	0	3
PBANKA_0212500	conserved Plasmodium protein, unknown function	0	0	0	0	0	0	0	0	0	5	0	0	0	0	0	3	0	0	0	0
PBANKA_0212700	RING zinc finger protein, putative	0	0	0	0	0	0	0	0	0	0	0	0	0	0	0	0	0	0	0	0
PBANKA_0213100	signal recognition particle subunit SRP9, putative	0	0	0	0	0	0	0	0	0	3	0	0	0	0	0	0	0	0	0	2
PBANKA_0213200	conserved Plasmodium protein, unknown function	0	0	1	2	0	0	0	1	0	0	0	0	0	1	0	2	0	0	0	2
PBANKA_0213600	N6-adenosine-methyltransferase MT-A70, putative	0	0	0	1	0	0	0	0	0	2	0	0	0	0	0	0	0	0	0	0
PBANKA_0214000	dynein heavy chain, putative	7	0	27	32	0	0	0	0	0	3	0	0	0	1	0	8	3	0	6	19
PBANKA_0214300	AP-4 complex subunit beta, putative	1	2	1	0	0	2	4	0	0	0	0	4	5	0	0	0	1	0	0	2
PBANKA_0214500	IMP1-like protein, putative	0	0	0	0	0	0	0	0	0	0	0	0	0	0	0	4	0	0	0	0
PBANKA_0301000	repetitive organellar protein, putative	1	0	1	1	0	0	0	0	1	0	0	0	0	0	0	0	0	0	0	2
PBANKA_0301300	conserved Plasmodium protein, unknown function	3	3	1	1	1	0	0	0	0	12	0	0	0	0	0	19	1	2	3	4
PBANKA_0301800	condensin-2 complex subunit H2, putative	2	0	0	0	0	0	0	0	0	0	0	0	0	0	0	0	0	0	0	0
PBANKA_0302000	conserved Plasmodium protein, unknown function	0	0	0	0	0	0	0	0	0	0	0	0	0	0	0	0	0	1	2	4
PBANKA_0302500	hexose transporter	0	1	0	0	0	0	0	0	1	4	0	0	0	0	1	2	0	0	6	3
PBANKA_0303000	conserved Plasmodium protein, unknown function	0	0	0	0	0	0	0	0	0	0	0	0	0	0	0	0	0	0	0	0
PBANKA_0303200	DNA-directed RNA polymerase II 16 kDa subunit, putative	0	0	0	0	0	0	0	0	0	3	0	0	0	0	0	3	0	0	0	0
PBANKA_0303300	conserved Plasmodium protein, unknown function	3	4	2	1	0	0	0	1	0	0	0	0	0	0	0	0	1	1	0	0
PBANKA_0303600	26S proteasome regulatory subunit RPN1, putative	8	12	0	2	0	0	0	0	0	4	0	0	0	0	0	8	3	10	0	5
PBANKA_0303900	pantothenate transporter	0	0	0	0	0	0	0	0	0	2	0	0	0	0	0	0	0	0	0	0
PBANKA_0304300	adenylosuccinate lyase, putative	0	2	0	0	0	0	0	0	0	0	0	0	0	0	0	0	0	0	0	0
PBANKA_0304500	conserved Plasmodium protein, unknown function	1	0	0	1	0	0	0	0	0	0	0	0	0	0	0	0	0	0	0	0
PBANKA_0304800	serine repeat antigen 4	0	0	0	0	0	0	0	0	0	0	0	0	0	0	0	0	0	0	0	0
PBANKA_0304900	serine repeat antigen 3	0	1	0	0	0	0	0	0	0	0	0	0	0	0	0	0	0	0	0	2
PBANKA_0305100	serine repeat antigen 1	2	1	0	0	0	0	0	0	0	0	0	0	0	0	0	0	0	1	0	0
PBANKA_0305200	conserved Plasmodium protein, unknown function	0	0	0	0	0	0	0	0	0	0	0	0	0	0	0	0	0	0	0	4
PBANKA_0305600	acyl carrier protein, putative	0	0	0	0	0	0	0	0	0	0	0	0	0	0	0	4	0	0	0	0
PBANKA_0305900	conserved Plasmodium protein, unknown function	1	1	0	0	0	0	0	0	0	2	0	0	0	0	0	0	0	0	0	0
PBANKA_0306100	6-cysteine protein P230	0	0	0	0	0	0	0	0	0	0	0	0	0	0	0	0	0	0	2	2
PBANKA_0306500	conserved protein, unknown function	1	2	0	1	0	0	0	0	0	0	0	0	0	0	0	0	0	0	0	2
PBANKA_0306700	transporter, putative	1	0	1	0	1	0	0	0	0	0	0	0	0	0	0	0	0	0	0	0
PBANKA_0306800	ATP-dependent RNA helicase UAP56, putative	51	40	45	52	25	46	53	17	1	4	22	15	14	23	0	7	32	20	21	28
PBANKA_0307000	60S ribosomal protein L37ae, putative	6	5	5	5	1	0	0	0	2	2	1	0	0	0	0	0	2	5	0	3
PBANKA_0307100	conserved Plasmodium protein, unknown function	5	2	0	0	0	0	0	2	0	0	1	0	0	2	0	0	0	0	0	2
PBANKA_0307600	syntaxin, putative	0	0	0	0	0	0	0	0	0	0	0	0	0	0	0	0	0	0	0	3
PBANKA_0307800	conserved Plasmodium protein, unknown function	21	11	18	17	4	12	12	4	0	6	3	5	4	6	0	0	16	5	6	6
PBANKA_0308600	asparagine--tRNA ligase, putative	15	22	4	6	1	2	3	1	0	3	1	0	0	0	0	7	8	19	15	15
PBANKA_0309000	ribosomal protein L12, mitochondrial, putative	0	0	0	0	0	0	0	0	0	4	0	0	0	0	0	3	0	0	0	0
PBANKA_0309100	eukaryotic peptide chain release factor subunit 1, putative	3	3	1	2	1	0	0	0	0	0	0	0	0	0	0	3	1	3	0	4
PBANKA_0309200	conserved Plasmodium protein, unknown function	0	1	1	0	0	0	0	0	0	0	0	0	0	0	0	2	0	0	0	0
PBANKA_0310000	protein SIS1, putative	5	9	4	6	1	0	0	1	0	4	0	0	0	1	0	8	4	6	8	12
PBANKA_0310600	conserved protein, unknown function	0	0	0	0	0	0	0	0	0	3	0	0	0	0	0	0	0	0	0	0
PBANKA_0310900	T-complex protein 1 subunit theta, putative	19	22	4	5	2	3	3	3	0	16	1	0	0	1	0	8	10	24	13	12
PBANKA_0311000	protein transport protein SEC31, putative	5	8	7	9	0	0	0	1	0	31	0	0	0	0	0	15	7	4	0	4
PBANKA_0311200	conserved protein, unknown function	0	0	0	0	0	0	0	0	0	0	0	0	0	0	0	3	0	0	0	0
PBANKA_0311600	conserved Plasmodium protein, unknown function	0	0	0	0	0	0	0	0	0	0	0	0	0	0	0	0	0	0	0	3
PBANKA_0311900	RING zinc finger protein, putative	0	3	0	0	0	0	0	0	0	0	0	0	0	0	0	0	0	1	2	5
PBANKA_0312000	conserved Plasmodium protein, unknown function	0	0	0	0	0	0	0	0	1	0	0	0	0	0	0	0	0	0	0	0
PBANKA_0312200	conserved Plasmodium protein, unknown function	0	0	0	0	0	0	0	0	0	0	0	0	0	0	0	0	0	0	0	0
PBANKA_0312400	DNA-directed RNA polymerase II subunit RPB2, putative	8	14	12	13	3	0	0	3	1	0	2	0	0	2	0	0	7	6	5	8
PBANKA_0312500	origin recognition complex subunit 5, putative	7	4	8	6	4	0	0	5	0	0	4	0	0	6	0	0	9	1	3	8
PBANKA_0312700	DEAD/DEAH box helicase, putative	0	0	0	0	0	0	0	0	0	0	0	0	0	0	0	7	0	0	0	0
PBANKA_0312800	conserved Plasmodium protein, unknown function	0	0	0	0	0	0	0	0	0	0	0	0	0	0	0	0	0	0	0	0
PBANKA_0313200	conserved Plasmodium protein, unknown function	0	0	0	0	0	0	0	0	0	0	0	0	0	0	0	0	0	0	0	0
PBANKA_0313300	sugar transporter, putative	1	0	0	1	0	0	0	0	0	0	0	0	0	0	0	0	0	0	0	0
PBANKA_0313800	ATP synthase subunit alpha, mitochondrial, putative	0	0	0	0	0	0	0	0	0	9	0	0	0	0	0	4	0	0	0	0
PBANKA_0313900	conserved Plasmodium protein, unknown function	0	0	0	0	0	0	0	0	0	0	0	0	0	0	0	0	0	0	0	0
PBANKA_0314200	calcium-dependent protein kinase 1	5	4	2	4	4	5	2	4	3	0	0	0	0	0	0	0	7	8	149	235
PBANKA_0314500	40S ribosomal protein S26, putative	3	4	4	4	0	0	0	0	2	0	1	0	0	2	0	0	3	5	2	3
PBANKA_0314600	thioesterase/thiol ester dehydrase-isomerase, putative	1	4	0	0	0	0	0	0	0	0	0	0	0	0	0	0	0	5	0	0
PBANKA_0314700	replication factor C subunit 2, putative	17	14	8	12	4	0	0	8	0	0	5	0	0	9	0	0	11	8	6	9
PBANKA_0314900	SUZ domain-containing protein, putative	0	0	0	0	0	0	0	0	0	4	0	0	0	0	0	0	0	0	0	0
PBANKA_0315200	small nuclear ribonucleoprotein Sm D2, putative	0	0	0	2	0	0	0	0	0	0	0	0	0	0	0	0	0	0	0	0
PBANKA_0315300	patatin-like phospholipase, putative	0	0	0	0	0	0	0	0	0	0	0	0	0	0	0	0	0	0	0	0
PBANKA_0315400	pre-mRNA-processing protein 45, putative	0	0	0	1	0	0	0	0	0	2	0	0	0	0	0	0	0	0	0	3
PBANKA_0315600	40S ribosomal protein S30, putative	0	0	0	0	0	0	0	0	0	0	0	0	0	0	0	0	0	0	0	0
PBANKA_0315800	ribosome associated membrane protein RAMP4, putative	0	0	0	0	0	0	0	0	0	4	0	0	0	0	0	0	0	0	0	0
PBANKA_0316000	replication factor C subunit 1, putative	25	16	11	18	8	0	0	7	3	0	9	0	0	6	0	4	15	14	7	11
PBANKA_0316800	erythrocyte membrane associated protein 2	0	0	1	2	0	0	0	0	0	0	0	0	0	0	0	2	1	0	0	0
PBANKA_0401100	serine/threonine protein kinase, putative	3	1	2	2	0	0	0	0	0	3	0	0	0	0	0	5	1	0	2	4
PBANKA_0401400	RNA-binding protein, putative	0	0	1	1	0	0	0	0	0	0	0	0	0	0	0	0	1	0	0	2
PBANKA_0401500	exportin-1, putative	6	5	1	4	1	0	0	3	0	3	1	0	0	2	0	4	1	4	3	8
PBANKA_0401600	N-ethylmaleimide-sensitive fusion protein, putative	4	5	1	3	0	0	0	0	0	3	0	0	0	0	0	4	3	2	5	9
PBANKA_0401700	CLP1 P-loop domain-containing protein, putative	0	3	1	0	0	0	0	0	0	0	0	0	0	0	0	0	0	2	0	0
PBANKA_0401800	HAD superfamily protein, putative	1	3	0	0	0	0	0	0	4	6	0	0	0	0	0	2	1	3	4	4
PBANKA_0401900	DNA-directed RNA polymerases I, II, and III subunit RPABC2, putative	0	0	0	1	0	0	0	0	0	0	0	0	0	0	1	4	0	0	0	0
PBANKA_0402000	palmitoyltransferase DHHC1, putative	1	0	0	0	0	0	0	0	0	0	0	0	0	0	0	0	1	1	2	2
PBANKA_0402100	spindle pole body protein, putative	2	0	1	2	0	0	0	0	0	0	0	0	0	0	0	0	0	0	0	0
PBANKA_0402300	lipoamide acyltransferase component of branched-chain alpha-keto acid dehydrogenase complex, putative	0	0	0	0	0	0	0	0	0	2	0	0	0	0	0	4	0	0	0	0
PBANKA_0402400	IBR domain protein, putative	3	5	0	0	0	0	0	0	0	0	0	0	0	0	0	0	0	4	0	0
PBANKA_0402700	inner membrane complex protein 1e	0	0	0	0	0	0	0	0	19	24	0	0	0	0	0	8	0	0	0	0
PBANKA_0402800	EH domain-containing protein, putative	2	5	1	2	0	0	0	0	0	4	0	0	0	0	0	3	1	7	15	18
PBANKA_0403100	1-cys-glutaredoxin-like protein-1, putative	0	0	0	0	0	0	0	0	0	0	0	0	0	0	0	5	0	0	0	0
PBANKA_0403600	conserved Plasmodium protein, unknown function	0	0	0	0	0	0	0	0	0	0	0	0	0	0	0	0	0	0	0	2
PBANKA_0403700	GRIP domain-containing protein, putative	0	0	0	0	0	0	0	0	0	2	0	0	0	0	0	2	0	0	0	0
PBANKA_0403800	transporter, putative	0	0	2	1	0	0	0	0	0	0	0	0	0	0	0	2	1	2	7	9
PBANKA_0404000	conserved Plasmodium protein, unknown function	9	2	35	23	1	0	0	3	2	0	0	0	0	8	0	0	32	0	20	40
PBANKA_0404100	DNA-(apurinic or apyrimidinic site) lyase, putative	0	1	1	1	0	0	0	0	0	3	0	0	0	0	0	0	1	0	0	0
PBANKA_0404600	activator of Hsp90 ATPase, putative	2	7	0	1	1	0	0	0	0	0	1	0	0	1	0	2	1	0	0	0
PBANKA_0404700	glutaredoxin 1, putative	4	3	3	3	0	0	0	0	0	11	0	0	0	0	0	5	1	4	6	9
PBANKA_0404800	FAD-dependent glycerol-3-phosphate dehydrogenase, putative	0	0	0	0	0	0	0	0	0	13	0	0	0	0	0	16	0	0	0	0
PBANKA_0405200	T-complex protein 1 subunit beta, putative	32	38	11	15	7	8	5	7	0	9	6	2	5	9	0	17	14	39	21	26
PBANKA_0405300	40S ribosomal protein S23, putative	1	0	0	2	1	0	0	2	3	0	2	0	0	2	0	2	0	0	3	2
PBANKA_0405400	40S ribosomal protein S12, putative	8	8	5	6	1	3	4	0	0	8	0	2	4	0	0	6	8	8	2	5
PBANKA_0405500	60S ribosomal protein L7, putative	4	4	4	4	0	2	2	1	2	11	1	0	0	1	1	8	4	4	3	3
PBANKA_0405600	microtubule-associated protein RP/EB family, putative	5	1	1	2	0	0	0	0	0	0	0	0	0	1	0	0	3	0	0	2
PBANKA_0406000	conserved Plasmodium protein, unknown function	0	0	0	0	0	0	0	0	0	0	0	0	0	0	0	0	1	0	0	2
PBANKA_0406200	conserved Plasmodium protein, unknown function	0	0	0	0	0	0	0	0	0	0	0	0	0	0	0	2	0	0	0	0
PBANKA_0406300	DNA polymerase delta small subunit, putative	3	3	0	1	0	0	0	0	0	0	0	0	0	0	0	0	1	2	0	0
PBANKA_0406500	T-complex protein 1 subunit eta, putative	12	12	5	6	3	2	3	3	0	3	3	0	2	2	0	6	6	12	6	5
PBANKA_0406800	pre-mRNA-processing factor 19, putative	2	2	2	4	0	0	0	0	0	0	0	0	0	0	0	0	1	0	0	3
PBANKA_0406900	conserved protein, unknown function	0	0	0	0	0	0	0	0	0	4	0	0	0	0	0	0	0	0	0	0
PBANKA_0407100	splicing factor 3B subunit 1, putative	0	0	1	2	0	0	0	0	0	5	0	0	0	0	0	4	0	0	0	2
PBANKA_0407300	OMD protein	0	0	0	0	0	0	0	0	0	7	0	0	0	0	0	6	0	0	0	0
PBANKA_0407400	serine/threonine protein kinase ARK2, putative	8	2	4	9	0	0	0	0	0	2	0	0	0	3	0	4	5	0	0	2
PBANKA_0407500	N2227-like protein, putative	0	0	0	0	0	0	0	0	0	0	0	0	0	0	0	0	0	0	0	0
PBANKA_0407600	asparagine synthetase [glutamine-hydrolyzing]	26	29	10	14	2	5	0	2	0	7	3	0	0	3	0	8	16	26	11	17
PBANKA_0407700	60S acidic ribosomal protein P2, putative	8	11	9	8	0	2	0	0	1	45	0	0	0	0	0	35	4	7	5	4
PBANKA_0408400	phosphoglycerate mutase, putative	12	10	20	28	0	0	0	1	6	7	0	2	0	5	0	9	9	2	7	12
PBANKA_0408500	parasite-infected erythrocyte surface protein	17	10	9	8	11	15	8	17	0	0	8	3	6	16	0	0	5	13	17	18
PBANKA_0408600	eukaryotic translation initiation factor 3 subunit K, putative	3	4	0	1	0	0	0	0	0	3	0	0	0	0	0	3	1	0	0	0
PBANKA_0408900	conserved Plasmodium protein, unknown function	0	0	0	0	0	0	0	0	0	3	0	0	0	0	0	2	0	0	0	0
PBANKA_0409300	phosphatidylinositol 3- and 4-kinase, putative	0	1	0	0	0	0	0	0	0	0	0	0	0	0	0	2	0	1	0	0
PBANKA_0409400	kinase-related protein PKRP	0	0	0	0	0	0	0	0	0	2	0	0	0	0	0	0	0	0	0	0
PBANKA_0409800	ATP synthase F0 subunit d-like protein, putative	0	0	0	0	0	0	0	0	1	4	0	0	0	0	0	9	0	0	0	0
PBANKA_0410300	26S proteasome regulatory subunit RPN12, putative	6	7	2	2	0	0	0	1	0	4	0	0	0	0	0	0	4	5	0	2
PBANKA_0410400	glycogen synthase kinase 3, putative	3	0	0	0	0	0	0	0	0	0	0	0	0	0	0	4	0	0	4	3
PBANKA_0410600	60S ribosomal protein L26, putative	5	6	3	5	0	0	0	1	2	5	0	0	0	1	0	0	3	4	0	0
PBANKA_0410650	conserved Plasmodium protein, unknown function	0	0	0	0	0	0	0	0	0	3	0	0	0	0	0	0	0	0	0	0
PBANKA_0411300	conserved Plasmodium protein, unknown function	0	0	0	0	0	0	0	0	0	0	0	0	0	0	0	0	0	0	0	3
PBANKA_0411700	HSP20-like chaperone, putative	0	0	0	0	0	0	0	0	0	3	0	0	0	0	0	4	0	0	0	0
PBANKA_0412100	serine/threonine protein phosphatase 6	5	1	3	4	3	0	0	2	0	0	1	0	0	2	0	0	5	0	3	3
PBANKA_0412800	eukaryotic translation initiation factor 4E, putative	4	3	4	4	1	2	3	2	1	0	1	0	0	2	0	2	2	2	3	11
PBANKA_0412900	circumsporozoite- and TRAP-related protein	0	0	0	0	0	0	0	0	17	8	0	0	0	0	0	0	0	0	0	0
PBANKA_0414300	kinetochore protein NUF2, putative	0	0	2	2	0	0	0	2	0	2	0	0	0	2	0	2	2	0	0	0
PBANKA_0414400	formate-nitrite transporter, putative	0	0	0	0	0	0	0	0	0	0	0	0	0	0	0	0	0	0	2	3
PBANKA_0414500	protein YOP1, putative	0	0	0	0	0	0	0	0	0	3	0	0	0	0	0	0	0	0	0	3
PBANKA_0414600	40S ribosomal protein S15A, putative	8	9	6	6	2	2	2	2	7	6	3	2	3	3	3	5	4	7	5	6
PBANKA_0414900	dynein intermediate light chain, putative	3	1	7	8	0	0	0	0	0	2	0	0	0	0	0	6	2	0	4	5
PBANKA_0415000	Maf-like protein, putative	0	1	0	0	0	0	0	0	0	0	0	0	0	0	0	0	0	0	0	2
PBANKA_0415200	vacuolar protein sorting-associated protein 46, putative	0	0	0	0	0	0	0	0	0	5	0	0	0	0	0	3	0	0	0	0
PBANKA_0415500	coatomer subunit beta, putative	2	5	3	5	0	0	0	1	0	0	0	0	0	1	0	2	2	1	2	7
PBANKA_0415600	conserved Plasmodium protein, unknown function	0	0	0	0	0	0	0	0	0	2	0	0	0	0	0	0	0	0	0	0
PBANKA_0416000	high molecular weight rhoptry protein 3, putative	14	17	7	14	0	0	2	3	0	2	0	0	0	2	0	0	9	13	4	5
PBANKA_0416100	dynein heavy chain, putative	0	0	0	1	0	0	0	0	0	2	0	0	0	0	0	2	2	0	5	6
PBANKA_0416300	nucleoporin NUP221	0	0	0	0	0	0	0	0	0	6	0	0	0	0	0	0	0	0	0	0
PBANKA_0416500	copper-transporting ATPase	1	0	3	2	0	0	0	0	0	0	0	0	0	0	0	0	1	0	0	3
PBANKA_0416600	replication protein A1, small fragment	16	14	7	10	5	4	2	6	2	0	7	0	0	9	0	0	10	9	6	14
PBANKA_0416800	ubiquitin specific protease, putative	0	0	0	0	0	0	0	0	0	2	0	0	0	0	0	0	1	16	0	0
PBANKA_0417200	PH domain-containing protein	0	0	0	0	0	0	0	0	0	7	0	0	0	0	0	5	0	0	0	0
PBANKA_0417300	AP-4 complex subunit epsilon, putative	4	10	4	5	0	5	8	0	0	0	0	5	9	0	0	4	0	1	3	6
PBANKA_0417500	60S ribosomal protein L32, putative	3	3	0	0	0	0	0	0	0	6	0	0	0	0	0	3	1	1	0	0
PBANKA_0417600	LCCL domain-containing protein	0	0	0	0	0	0	0	0	1	0	0	0	0	0	0	0	0	0	0	0
PBANKA_0417700	alpha tubulin 1	43	37	27	46	29	12	16	22	35	18	22	12	11	20	0	17	24	27	41	51
PBANKA_0417800	conserved protein, unknown function	0	0	0	2	0	0	0	0	0	0	0	0	0	0	0	0	0	0	0	0
PBANKA_0417900	nucleoporin NUP138	0	0	0	0	0	0	0	0	0	7	0	0	0	0	0	10	0	0	0	0
PBANKA_0418000	ATP-dependent RNA helicase DDX60, putative	1	3	0	1	0	0	0	0	0	0	0	0	0	0	0	0	0	5	0	3
PBANKA_0418100	conserved protein, unknown function	0	0	0	0	0	0	0	0	0	0	0	0	0	0	0	0	0	0	0	0
PBANKA_0418200	ras-related protein RAB7, putative	2	3	0	0	0	0	0	0	0	2	0	0	0	0	0	3	0	2	5	8
PBANKA_0501100	early transcribed membrane protein	2	1	1	2	0	0	0	0	0	0	0	0	0	0	0	0	2	1	2	3
PBANKA_0501300	DNA polymerase delta catalytic subunit, putative	19	12	7	11	4	0	0	8	0	0	7	0	0	9	0	0	13	8	6	10
PBANKA_0501700	phosphomannomutase, putative	1	0	1	1	2	0	0	2	0	3	1	0	0	2	0	5	0	0	0	2
PBANKA_0502200	26S proteasome regulatory subunit p55, putative	10	9	2	2	3	0	0	2	0	4	1	0	0	1	0	4	3	9	2	4
PBANKA_0502700	pre-mRNA-splicing factor RDS3, putative	3	2	2	2	0	0	0	0	0	0	0	0	0	0	0	0	3	3	0	0
PBANKA_0503200	eukaryotic translation initiation factor subunit eIF2A, putative	0	1	1	1	0	0	0	0	0	6	0	0	0	0	0	4	1	0	0	0
PBANKA_0503600	60S ribosomal protein L30e, putative	6	7	4	6	2	2	2	1	3	3	1	0	2	2	1	5	2	5	2	6
PBANKA_0504300	flagellar outer arm dynein-associated protein, putative	0	0	1	1	0	0	0	0	1	0	0	0	0	0	0	3	0	0	0	0
PBANKA_0504400	conserved Plasmodium protein, unknown function	0	0	0	0	0	0	0	0	0	0	0	0	0	0	0	5	0	0	0	0
PBANKA_0504500	cytoplasmic dynein intermediate chain, putative	2	0	5	4	0	0	0	0	0	0	0	0	0	0	0	4	0	0	0	0
PBANKA_0505100	ADP-ribosylation factor, putative	6	7	5	5	3	5	5	2	1	5	1	2	4	0	2	8	3	5	12	19
PBANKA_0505400	conserved Plasmodium protein, unknown function	1	0	0	1	0	0	0	0	0	0	0	0	0	1	0	0	0	0	0	0
PBANKA_0505800	deoxyribose-phosphate aldolase, putative	1	0	0	0	0	0	0	0	0	15	0	0	0	0	0	9	0	1	0	0
PBANKA_0505900	conserved Plasmodium protein, unknown function	0	1	0	0	0	0	0	0	0	0	0	0	0	0	0	0	0	0	2	3
PBANKA_0506100	PHAX domain-containing protein, putative	0	2	2	2	0	0	0	0	1	11	0	0	0	0	0	12	0	0	2	0
PBANKA_0506300	methyltransferase, putative	0	0	0	0	0	0	0	0	1	0	0	0	0	0	0	0	0	0	0	2
PBANKA_0506600	serine/arginine-rich splicing factor 4, putative	0	0	1	1	0	0	0	0	0	0	0	0	0	0	0	0	0	0	0	0
PBANKA_0506700	citrate synthase, mitochondrial, putative	0	0	0	0	0	0	0	0	0	13	0	0	0	0	0	7	0	0	0	0
PBANKA_0506900	phospholipid scramblase, putative	0	0	0	0	1	0	0	0	0	0	0	0	0	0	0	2	0	0	8	17
PBANKA_0507300	dynein heavy chain, putative	0	0	1	0	0	0	0	0	0	0	0	0	0	0	0	0	1	0	2	2
PBANKA_0507900	conserved Plasmodium protein, unknown function	0	0	0	0	0	0	0	0	0	0	0	0	0	0	0	0	0	0	3	4
PBANKA_0508100	chromodomain-helicase-DNA-binding protein 1, putative	0	0	2	2	0	0	0	0	0	3	0	0	0	0	0	2	2	0	0	0
PBANKA_0508300	conserved Plasmodium protein, unknown function	0	0	0	0	0	0	0	0	0	3	0	0	0	0	0	0	0	0	0	0
PBANKA_0508500	ATP synthase-associated protein, putative	0	0	0	0	0	0	0	0	0	2	0	0	0	0	0	3	0	0	0	0
PBANKA_0509300	glutamine--fructose-6-phosphate aminotransferase [isomerizing], putative	1	0	0	1	0	0	0	0	0	0	0	0	0	0	0	3	0	0	0	2
PBANKA_0509700	conserved Plasmodium protein, unknown function	0	0	0	0	0	0	0	0	2	0	0	0	0	0	0	0	0	0	0	0
PBANKA_0509800	cytochrome c oxidase copper chaperone, putative	0	0	0	0	0	0	0	0	0	2	0	0	0	0	0	0	0	0	0	0
PBANKA_0510000	conserved protein, unknown function	0	0	0	0	0	0	0	0	0	4	0	0	0	0	0	0	0	0	0	0
PBANKA_0510200	conserved Plasmodium protein, unknown function	0	0	0	0	0	0	0	0	0	4	0	0	0	0	0	5	0	0	3	2
PBANKA_0510300	conserved Plasmodium protein, unknown function	0	0	0	0	0	0	0	0	0	4	0	0	0	0	0	2	0	0	0	0
PBANKA_0510900	40S ribosomal protein S2, putative	7	8	6	7	2	4	4	2	0	3	3	0	3	1	0	2	5	5	4	7
PBANKA_0511400	peroxiredoxin, putative	1	1	1	1	1	0	0	1	0	0	0	0	0	0	0	0	1	0	0	0
PBANKA_0511800	centrin-3, putative	0	0	0	0	0	0	0	0	0	0	0	0	0	0	0	0	0	0	0	2
PBANKA_0511900	60S ribosomal protein L3, putative	14	17	12	16	0	8	9	1	3	4	0	5	3	0	0	0	10	13	4	9
PBANKA_0512600	partial CSTF domain-containing protein, putative	0	0	0	0	0	0	0	0	0	0	0	0	0	0	0	2	0	0	0	0
PBANKA_0512700	conserved Plasmodium protein, unknown function	2	1	0	1	0	0	0	0	0	19	0	0	0	0	0	6	0	1	5	8
PBANKA_0512800	merozoite TRAP-like protein	1	0	0	2	1	0	0	0	0	0	0	0	0	1	0	12	0	0	3	4
PBANKA_0513000	inner membrane complex protein 1m, putative	0	0	0	0	0	0	0	0	7	2	0	0	0	0	0	0	0	0	0	0
PBANKA_0513200	WD repeat-containing protein, putative	0	0	1	1	0	0	0	0	0	0	0	0	0	0	0	0	1	0	0	0
PBANKA_0513400	LEM3/CDC50 family protein, putative	0	0	0	0	0	0	0	0	0	0	0	0	0	0	0	0	0	0	13	18
PBANKA_0513600	adenosine deaminase, putative	4	5	2	1	1	0	0	0	0	10	0	0	0	0	0	7	1	3	0	2
PBANKA_0513900	conserved Plasmodium protein, unknown function	6	1	1	3	0	0	0	1	0	0	0	0	0	2	0	0	3	0	2	4
PBANKA_0514000	transcription elongation factor SPT4, putative	1	0	0	1	0	0	0	0	0	0	0	0	0	0	0	0	0	0	0	0
PBANKA_0514500	26S proteasome regulatory subunit RPN9, putative	4	9	2	1	0	0	0	0	0	2	0	0	0	0	0	2	2	7	0	2
PBANKA_0514900	ookinete surface protein P28	0	0	0	0	0	0	0	0	3	72	0	0	0	0	4	32	0	0	0	0
PBANKA_0515000	ookinete surface protein P25	0	0	0	0	0	0	0	0	0	52	0	0	0	0	0	14	0	0	0	0
PBANKA_0515400	protein GEXP15	0	1	2	2	0	0	0	0	0	0	0	0	0	0	0	0	0	1	0	0
PBANKA_0515600	conserved protein, unknown function	0	0	0	0	0	0	0	0	0	0	0	0	0	0	0	0	1	15	0	0
PBANKA_0515900	mRNA-decapping enzyme subunit 1, putative	0	0	1	1	0	0	0	0	0	4	0	0	0	0	0	7	1	0	0	0
PBANKA_0516000	conserved Plasmodium protein, unknown function	0	0	1	1	0	0	0	0	0	0	0	0	0	0	0	3	0	0	0	0
PBANKA_0516300	DER1-like protein, putative	1	2	0	0	0	0	0	1	0	0	0	0	0	0	0	0	0	0	0	3
PBANKA_0516600	leucine-rich repeat protein, putative	0	2	0	1	0	0	0	0	0	4	0	0	0	0	0	6	0	0	0	3
PBANKA_0517000	early transcribed membrane protein	1	3	2	4	3	4	0	3	0	8	4	3	0	3	0	4	1	0	3	4
PBANKA_0517200	haloacid dehalogenase-like hydrolase, putative	2	5	0	2	0	0	0	0	0	2	0	0	0	0	0	0	0	3	0	3
PBANKA_0517300	WD repeat-containing protein 70, putative	1	1	0	1	0	0	0	0	0	0	0	0	0	0	0	0	0	0	0	0
PBANKA_0517400	pre-mRNA-splicing factor CEF1, putative	2	1	3	4	0	0	0	0	0	0	0	0	0	0	0	5	2	0	0	0
PBANKA_0517500	bromodomain protein 1, putative	4	3	4	2	0	0	0	0	0	0	0	0	0	0	0	0	7	3	2	2
PBANKA_0517800	Sec1 family protein, putative	0	0	0	0	0	0	0	0	0	0	0	0	0	0	0	2	0	0	0	0
PBANKA_0518100	thioredoxin-like associated protein 2, putative	0	0	0	0	0	0	0	0	1	10	0	0	0	0	0	0	0	0	0	0
PBANKA_0518500	ADP-ribosylation factor, putative	0	0	0	0	0	0	0	0	1	0	0	0	0	0	0	0	0	0	0	0
PBANKA_0518700	methionine--tRNA ligase, putative	11	10	4	0	0	0	0	0	0	2	1	0	0	0	0	3	1	7	2	9
PBANKA_0519900	conserved Plasmodium protein, unknown function	4	6	4	6	0	0	0	0	0	18	0	0	0	0	0	15	4	1	2	5
PBANKA_0520000	pyruvate kinase 2, putative	2	1	0	0	0	0	0	0	0	0	0	0	0	0	0	0	0	1	0	0
PBANKA_0520200	ADP/ATP transporter on adenylate translocase, putative	0	0	1	1	0	0	0	1	3	6	0	0	0	0	1	6	0	0	6	8
PBANKA_0520400	dynamin-like protein, putative	0	0	0	0	0	0	0	0	0	0	0	0	0	0	0	2	0	0	0	0
PBANKA_0520600	enhancer of rudimentary homolog, putative	12	14	10	10	5	8	15	4	0	2	4	2	4	4	0	0	10	5	7	11
PBANKA_0521700	AP2 domain transcription factor, putative	0	0	0	0	0	0	0	0	0	2	0	0	0	0	0	0	0	0	0	0
PBANKA_0522000	conserved Plasmodium protein, unknown function	1	1	1	1	0	0	0	0	0	0	0	0	0	0	0	0	1	0	0	0
PBANKA_0522400	steroid dehydrogenase, putative	0	0	0	0	0	0	0	0	0	0	0	0	0	0	0	0	0	0	2	0
PBANKA_0522600	erythrocyte membrane-associated antigen, putative	0	0	0	0	0	0	0	0	0	0	0	0	0	0	0	0	0	0	0	0
PBANKA_0522700	alpha tubulin 2	50	42	33	51	27	13	17	21	36	18	19	12	12	19	3	19	33	32	44	56
PBANKA_0522800	40S ribosomal protein S19, putative	11	15	10	12	3	8	6	2	9	14	3	0	0	6	4	12	10	12	13	14
PBANKA_0522900	pre-mRNA-splicing helicase BRR2, putative	3	0	6	5	0	0	0	0	0	2	0	0	0	0	0	3	2	1	0	2
PBANKA_0523100	eukaryotic initiation factor 4A-III, putative	8	6	9	11	2	2	0	0	0	0	2	0	0	1	0	0	5	2	4	4
PBANKA_0523500	AP-4 complex subunit sigma, putative	1	1	1	1	0	0	2	0	0	0	0	0	0	0	0	0	0	0	0	0
PBANKA_0523900	glideosome associated protein with multiple membrane spans 2, putative	0	0	0	0	0	0	0	0	3	0	0	0	0	0	0	2	0	0	0	0
PBANKA_0524000	conserved Plasmodium protein, unknown function	1	1	3	2	0	0	0	1	0	0	0	0	0	0	0	2	1	1	0	0
PBANKA_0524200	early transcribed membrane protein	3	3	3	5	0	0	0	0	0	3	0	0	0	0	0	0	4	0	3	4
PBANKA_0524300	tryptophan-rich protein	0	1	1	0	3	0	0	3	1	0	3	0	0	2	0	0	0	1	0	0
PBANKA_0524800	early transcribed membrane protein	0	0	0	0	0	0	0	0	0	7	0	0	0	0	0	0	0	1	0	0
PBANKA_0524841	reticulocyte binding protein, putative, pseudogene	0	0	1	1	0	0	0	0	0	0	1	0	0	0	0	0	0	0	0	0
PBANKA_0600500	GPN-loop GTPase, putative	0	1	0	0	0	0	0	0	0	0	0	0	0	0	0	0	0	1	0	0
PBANKA_0601100	mitochondrial phosphate carrier protein, putative	1	1	0	0	0	0	0	0	2	6	0	0	0	0	0	3	0	1	0	0
PBANKA_0601200	dynein heavy chain, putative	0	0	0	0	0	0	0	0	1	0	0	0	0	0	0	0	0	0	0	0
PBANKA_0601600	nuclear export mediator factor NEMF, putative	0	0	0	0	0	0	0	0	0	3	0	0	0	0	0	8	0	0	0	2
PBANKA_0601900	high mobility group protein B1, putative	2	1	1	4	1	0	0	1	0	5	1	0	0	0	0	0	4	3	0	2
PBANKA_0602000	origin recognition complex subunit 1, putative	6	1	2	7	4	0	0	4	0	0	4	0	0	7	0	0	5	0	4	8
PBANKA_0602700	nucleosome assembly protein, putative	14	15	11	13	4	4	4	4	2	6	2	2	4	3	1	9	7	13	14	17
PBANKA_0602800	ubiquitin-conjugating enzyme E2, putative	0	1	0	0	0	0	0	0	0	3	0	0	0	0	0	5	0	0	0	0
PBANKA_0603200	eukaryotic translation initiation factor 5A, putative	6	5	4	5	2	2	0	3	0	6	1	0	0	1	0	6	4	7	4	5
PBANKA_0604200	zinc finger protein, putative	9	7	3	4	0	0	0	0	0	0	0	0	0	0	0	0	2	2	4	9
PBANKA_0604300	tetratricopeptide repeat protein, putative	23	19	12	17	4	0	0	2	0	5	3	0	0	2	0	17	19	14	14	14
PBANKA_0604600	conserved protein, unknown function	1	1	1	1	0	0	0	0	0	0	0	0	0	0	0	0	1	1	0	2
PBANKA_0604800	eukaryotic translation initiation factor 3 subunit C, putative	11	11	10	6	0	0	4	1	3	0	0	0	0	0	0	4	6	7	7	9
PBANKA_0604900	conserved Plasmodium protein, unknown function	0	0	0	0	0	0	0	0	0	0	0	0	0	0	0	0	0	0	0	0
PBANKA_0605300	eukaryotic translation initiation factor 5, putative	2	5	1	0	0	0	0	0	0	0	0	0	0	0	0	0	0	5	0	0
PBANKA_0605400	conserved Plasmodium protein, unknown function	1	0	1	1	0	0	0	0	0	0	1	0	0	1	0	0	1	2	2	2
PBANKA_0605600	conserved Plasmodium protein, unknown function	0	0	0	0	0	0	0	0	0	7	0	0	0	0	0	7	0	0	0	0
PBANKA_0606200	41-3 protein, putative	0	0	0	0	0	0	0	0	0	10	0	0	0	0	0	0	0	0	0	0
PBANKA_0606600	conserved Plasmodium protein, unknown function	0	0	0	0	0	0	0	0	0	0	0	0	0	0	0	0	0	0	0	0
PBANKA_0606800	acyl carrier protein, mitochondrial, putative	0	0	0	0	0	0	0	0	0	4	0	0	0	0	0	6	0	0	0	0
PBANKA_0607000	conserved Plasmodium protein, unknown function	1	0	0	0	0	0	0	0	0	0	0	0	0	0	0	0	0	0	0	0
PBANKA_0607100	mitochondrial import inner membrane translocase subunit TIM10, putative	0	0	0	0	0	0	0	0	0	5	0	0	0	0	0	0	0	0	0	0
PBANKA_0607300	zinc finger protein, putative	0	0	0	0	0	0	0	0	0	0	0	0	0	0	0	0	0	0	3	4
PBANKA_0607400	protein phosphatase PPM11, putative	17	9	11	15	7	0	0	13	0	4	11	0	0	16	0	5	10	1	7	15
PBANKA_0607800	cytosolic iron-sulfur protein assembly protein 1, putative	0	0	0	0	0	0	0	0	0	0	0	0	0	0	0	3	0	0	0	3
PBANKA_0608500	SNARE protein, putative	0	0	0	0	0	0	0	0	0	0	0	0	0	0	0	0	0	0	0	0
PBANKA_0608600	zinc finger protein, putative	0	0	0	0	0	0	0	0	0	3	0	0	0	0	0	2	0	0	0	0
PBANKA_0608900	general transcription factor 3C polypeptide 5, putative	0	0	0	0	0	0	0	0	0	0	0	0	0	0	0	0	0	0	0	0
PBANKA_0609000	conserved Plasmodium protein, unknown function	0	0	0	0	0	0	0	0	0	0	0	0	0	0	0	0	0	0	0	0
PBANKA_0609100	conserved Plasmodium protein, unknown function	0	0	5	2	1	0	0	1	0	0	0	0	0	0	0	0	3	0	2	4
PBANKA_0609500	kinesin-X3, putative	0	0	0	0	0	0	0	0	7	2	0	0	0	0	0	0	0	0	0	0
PBANKA_0609900	heat shock protein DNAJ homologue Pfj4, putative	7	8	3	4	1	3	0	3	3	3	1	0	0	2	0	3	4	3	6	8
PBANKA_0610100	lysine-specific histone demethylase 1, putative	0	0	0	0	0	0	0	0	1	0	0	0	0	0	0	0	0	0	0	0
PBANKA_0610200	DNA replication licensing factor MCM5, putative	20	16	17	22	7	0	0	8	0	0	8	0	0	13	0	3	19	10	12	17
PBANKA_0610300	polyubiquitin, putative	0	0	0	0	15	0	0	0	0	3	0	0	0	0	0	51	0	0	20	25
PBANKA_0610400	non-SERCA-type Ca2+ -transporting P-ATPase, putative	5	5	2	3	0	0	0	0	0	0	0	0	0	0	0	0	2	11	54	62
PBANKA_0610500	glutathione peroxidase-like thioredoxin peroxidase	0	0	0	0	0	0	0	0	0	0	0	0	0	0	0	2	0	0	0	0
PBANKA_0610800	eukaryotic translation initiation factor eIF2A, putative	1	0	0	0	0	0	0	0	0	0	0	0	0	0	0	0	0	0	0	2
PBANKA_0610900	HSP40, subfamily A, putative	32	30	22	24	7	12	17	9	2	9	5	7	12	7	0	6	20	33	26	41
PBANKA_0611600	ribonucleoside-diphosphate reductase large subunit, putative	9	7	1	2	0	0	0	0	0	6	0	0	0	0	0	3	0	6	6	9
PBANKA_0611800	N-acetyltransferase, GNAT family, putative	2	1	1	1	0	0	0	0	0	3	0	0	0	0	0	5	0	2	6	6
PBANKA_0611900	histidine triad protein, putative	1	0	0	0	0	0	0	0	0	0	0	0	0	0	0	2	0	0	0	0
PBANKA_0612200	conserved Plasmodium protein, unknown function	0	0	1	1	0	0	0	0	0	0	0	0	0	0	0	2	2	0	0	2
PBANKA_0612300	conserved Plasmodium protein, unknown function	2	1	2	2	0	0	0	0	0	0	0	0	0	1	0	0	2	0	0	0
PBANKA_0612400	conserved Plasmodium protein, unknown function	0	0	0	0	0	0	0	0	0	4	0	0	0	0	0	9	0	0	0	0
PBANKA_0612600	PP-loop family protein, putative	0	0	0	0	0	0	0	0	0	0	0	0	0	0	0	0	0	0	0	0
PBANKA_0613100	conserved Plasmodium protein, unknown function	0	0	0	1	0	0	0	0	0	0	0	0	0	0	0	0	0	0	0	0
PBANKA_0613200	DNA polymerase alpha catalytic subunit A, putative	25	18	6	11	1	0	0	3	0	0	3	0	0	10	0	0	13	7	4	7
PBANKA_0613500	conserved Plasmodium protein, unknown function	1	1	0	0	0	0	0	0	0	0	0	0	0	0	0	0	0	1	0	0
PBANKA_0613700	RNA-binding protein, putative	2	0	0	1	0	0	0	0	0	0	0	0	0	0	0	0	2	0	0	0
PBANKA_0614000	conserved protein, unknown function	0	0	2	2	0	0	0	0	0	0	0	0	0	0	0	6	2	0	0	0
PBANKA_0614500	eukaryotic translation initiation factor 3 subunit I, putative	8	10	4	6	0	3	2	0	1	2	0	0	0	1	0	2	5	5	11	13
PBANKA_0614800	conserved Plasmodium protein, unknown function	0	0	0	0	0	0	0	0	0	0	0	0	0	0	0	0	0	0	0	2
PBANKA_0615200	calcium-dependent protein kinase 4	20	17	10	15	7	5	0	7	0	7	8	3	0	10	0	7	14	9	24	25
PBANKA_0615400	serine--tRNA ligase, putative	5	7	1	2	1	0	0	0	0	3	1	0	0	0	0	10	2	6	3	4
PBANKA_0615500	conserved Plasmodium protein, unknown function	0	0	0	0	0	0	0	0	6	2	0	0	0	0	0	0	0	0	0	0
PBANKA_0615600	thioredoxin-like protein	0	0	0	0	0	0	0	0	0	4	0	0	0	0	0	3	0	0	0	0
PBANKA_0615700	dynein heavy chain, putative	0	0	0	0	0	0	0	0	1	0	0	0	0	0	0	0	0	0	0	0
PBANKA_0615800	exported serine/threonine protein kinase	0	0	0	1	0	0	0	0	0	0	0	0	0	0	0	0	0	0	0	0
PBANKA_0616100	prefoldin subunit 3, putative	1	5	0	0	0	0	0	0	0	0	0	0	0	0	0	0	1	2	0	0
PBANKA_0616400	conserved protein, unknown function	0	0	0	0	0	0	0	0	0	3	0	0	0	0	0	0	0	0	0	0
PBANKA_0616500	conserved protein, unknown function	0	1	0	0	0	0	0	0	0	2	0	0	0	0	0	6	0	1	0	0
PBANKA_0616700	NIMA related kinase 4	6	2	5	8	1	0	0	2	0	0	1	0	0	3	0	3	3	0	5	10
PBANKA_0617000	LEM3/CDC50 family protein, putative	0	0	0	0	0	0	0	0	0	2	0	0	0	0	0	0	0	0	4	6
PBANKA_0617100	60S ribosomal protein L11a, putative	4	4	3	3	2	4	4	1	3	4	0	4	2	2	0	2	2	4	0	3
PBANKA_0617200	40S ribosomal protein S10, putative	6	9	6	4	1	6	4	0	3	10	0	0	0	1	0	7	5	6	3	5
PBANKA_0617800	conserved Plasmodium protein, unknown function	0	0	0	0	0	0	0	0	0	3	0	0	0	0	0	0	0	0	0	0
PBANKA_0617900	apoptosis-inducing factor, putative	3	0	1	1	0	0	0	0	0	3	0	0	0	0	0	2	1	1	3	3
PBANKA_0618200	phosphoinositide-binding protein, putative	0	0	4	3	0	0	0	0	0	0	0	0	0	0	0	0	4	0	3	4
PBANKA_0618600	conserved protein, unknown function	0	0	2	2	0	0	0	0	0	0	0	0	0	0	0	3	2	0	0	3
PBANKA_0618900	rhoptry protein, putative	6	9	3	3	0	0	0	0	0	0	0	0	0	0	0	3	3	6	2	4
PBANKA_0619100	40S ribosomal protein S5, putative	6	11	7	8	2	3	3	0	3	9	2	0	0	3	2	3	5	9	9	8
PBANKA_0619200	secreted ookinete protein, putative	4	2	2	6	0	0	0	0	1	29	0	0	0	0	0	18	1	0	4	6
PBANKA_0619700	rhoptry-associated leucine zipper-like protein 1, putative	0	0	1	0	0	0	0	0	0	0	0	0	0	0	0	0	1	0	0	0
PBANKA_0619900	Obg-like ATPase 1, putative	5	6	1	3	0	0	0	0	0	4	0	0	0	0	0	4	2	9	3	7
PBANKA_0620800	conserved protein, unknown function	3	3	2	4	0	0	0	0	0	14	0	0	0	0	0	7	1	0	2	5
PBANKA_0620900	conserved Plasmodium protein, unknown function	0	0	0	0	0	0	0	0	0	2	0	0	0	0	0	0	0	0	0	0
PBANKA_0621300	conserved Plasmodium protein, unknown function	3	0	6	11	0	0	0	1	0	4	1	0	0	1	0	7	7	0	3	9
PBANKA_0621400	RNA-binding protein, putative	1	0	1	2	0	0	0	0	0	0	0	0	0	0	0	0	0	0	0	0
PBANKA_0621600	conserved Plasmodium protein, unknown function	0	0	2	2	0	0	0	0	0	0	0	0	0	0	0	0	0	0	0	2
PBANKA_0622700	mago nashi protein homologue, putative	2	0	2	3	1	0	0	0	0	0	0	0	0	1	0	0	1	0	0	0
PBANKA_0623100	tryptophan-rich protein	1	1	1	3	1	0	0	0	0	0	1	0	0	0	0	0	0	1	0	0
PBANKA_0701600	coiled-coil domain-containing protein 124, putative	0	0	0	0	0	0	0	0	0	4	0	0	0	0	0	0	0	0	0	0
PBANKA_0701900	GPI-anchored micronemal antigen, putative	0	0	0	0	0	0	0	0	0	23	0	0	0	0	0	0	0	0	0	0
PBANKA_0702400	conserved protein, unknown function	3	0	0	0	0	0	0	0	0	0	0	0	0	1	0	0	0	0	0	0
PBANKA_0702800	protein disulfide-isomerase, putative	8	8	4	7	2	2	0	3	0	19	1	0	0	1	0	28	4	8	9	11
PBANKA_0703300	conserved Plasmodium protein, unknown function	0	0	0	0	0	0	0	0	0	5	0	0	0	0	0	4	0	0	0	0
PBANKA_0703900	receptor for activated c kinase, putative	17	17	10	15	6	6	6	4	0	0	3	3	2	4	0	2	5	9	10	9
PBANKA_0704100	ubiquitin conjugation factor E4 B, putative	2	5	1	1	0	0	0	0	0	0	0	0	0	0	0	0	1	3	0	2
PBANKA_0704400	alpha/beta hydrolase, putative	0	0	0	0	0	0	0	0	0	0	0	0	0	0	0	0	0	0	0	4
PBANKA_0704500	HECT-like E3 ubiquitin ligase, putative	13	17	9	10	6	0	14	3	0	3	11	0	0	5	0	6	11	16	0	8
PBANKA_0704700	conserved Plasmodium protein, unknown function	11	7	13	17	1	0	0	2	0	0	1	2	3	2	0	0	6	2	4	10
PBANKA_0704800	conserved protein, unknown function	0	0	0	0	0	0	0	0	3	6	0	0	0	0	0	5	0	0	0	0
PBANKA_0704900	crystalloid-specific PH domain-containing protein, putative	0	0	0	0	0	0	0	0	0	3	0	0	0	0	0	3	0	0	0	0
PBANKA_0705500	ankyrin-repeat protein, putative	0	0	0	0	0	0	0	0	0	0	0	0	0	0	0	0	0	0	5	5
PBANKA_0706200	nucleoside transporter 2, putative	0	0	0	0	0	0	0	0	0	0	0	0	0	0	0	0	0	0	0	2
PBANKA_0706400	conserved Plasmodium protein, unknown function	5	3	0	3	0	0	0	0	0	0	0	0	0	3	0	0	5	0	0	4
PBANKA_0706600	conserved Plasmodium protein, unknown function	0	0	0	0	0	0	0	0	11	13	0	0	0	0	0	0	0	0	0	0
PBANKA_0706800	DnaJ protein, putative	5	2	0	2	0	0	0	0	3	2	0	0	0	0	1	2	0	1	3	5
PBANKA_0707100	inner membrane complex protein 1i	0	0	0	0	0	0	0	0	33	38	0	0	0	0	0	6	0	0	0	2
PBANKA_0707200	alpha/beta hydrolase, putative	0	0	0	0	0	0	0	0	0	0	0	0	0	0	0	0	0	0	2	0
PBANKA_0707300	histone acetyltransferase GCN5, putative	1	0	0	1	0	0	0	0	0	0	0	0	0	0	0	0	0	0	0	0
PBANKA_0707400	RNA-binding protein, putative	11	13	10	11	1	7	8	3	0	4	1	0	5	6	0	3	9	5	7	14
PBANKA_0707500	RWD domain-containing protein, putative	0	1	0	0	0	0	0	0	0	0	0	0	0	0	0	2	0	1	0	0
PBANKA_0707800	U5 small nuclear ribonucleoprotein 40 kDa protein, putative	0	0	1	0	0	0	0	0	0	0	0	0	0	0	0	0	0	0	0	2
PBANKA_0708000	protein transport protein SEC23, putative	10	12	5	8	0	0	0	0	0	0	0	0	0	0	0	0	6	7	9	11
PBANKA_0708200	conserved Plasmodium protein, unknown function	0	0	0	0	0	0	0	0	2	0	0	0	0	0	0	0	0	0	0	0
PBANKA_0708500	phosphorylated CTD interacting factor 1 WW domain-containing protein, putative	0	0	0	0	0	0	0	0	0	0	0	0	0	0	0	0	0	0	0	0
PBANKA_0709100	60S ribosomal protein L22, putative	1	4	0	0	0	0	3	0	1	5	0	0	0	0	0	5	1	2	0	3
PBANKA_0709400	conserved Plasmodium protein, unknown function	1	2	1	1	0	0	0	0	0	0	0	0	0	0	0	2	1	2	2	3
PBANKA_0710100	2-oxoglutarate dehydrogenase E1 component, putative	0	0	0	0	0	0	0	0	0	4	0	0	0	0	0	0	0	0	0	0
PBANKA_0710300	protein transport protein YIF1, putative	0	0	0	0	0	0	0	0	0	0	0	0	0	0	0	4	0	0	0	0
PBANKA_0710900	U6 snRNA-associated Sm-like protein LSm3, putative	1	1	1	1	1	0	0	1	0	2	1	0	0	1	0	2	0	1	0	3
PBANKA_0711200	conserved protein, unknown function	0	0	0	0	0	0	0	0	0	0	0	0	0	0	0	0	1	2	8	8
PBANKA_0711300	conserved protein, unknown function	0	0	0	0	0	0	0	0	0	0	0	0	0	0	0	0	0	0	0	3
PBANKA_0711400	perforin-like protein 4	0	0	0	0	0	0	0	0	0	4	0	0	0	0	0	0	0	0	0	0
PBANKA_0711600	perforin-like protein 5	0	0	0	0	0	0	0	0	2	0	0	0	0	0	0	0	0	0	0	0
PBANKA_0711900	heat shock protein 70	102	117	67	73	31	34	33	27	13	37	22	27	32	29	2	24	72	120	65	78
PBANKA_0712100	DNA helicase, putative	19	8	3	8	2	0	0	5	0	0	1	0	0	3	0	0	7	2	2	7
PBANKA_0712200	BEM46-like protein, putative	0	0	0	0	0	0	0	0	0	7	0	0	0	0	0	0	0	0	0	0
PBANKA_0712300	zinc finger protein, putative	3	3	0	0	0	0	0	0	0	0	0	0	0	0	0	0	0	3	0	0
PBANKA_0712600	14-3-3 protein	21	23	15	21	10	9	7	9	4	39	9	9	9	12	1	38	15	15	25	34
PBANKA_0712900	high mobility group protein B2	2	1	0	1	1	0	0	0	2	11	1	0	0	0	1	3	2	0	0	0
PBANKA_0713500	conserved Plasmodium protein, unknown function	0	0	0	0	0	0	0	0	0	0	0	0	0	0	0	0	0	0	0	0
PBANKA_0713900	adenylate kinase 2, putative	3	4	0	1	0	0	0	0	0	0	0	0	0	0	0	2	3	1	0	5
PBANKA_0714000	meiotic recombination protein DMC1	0	0	0	0	0	0	0	0	0	0	0	0	0	0	0	8	0	0	0	0
PBANKA_0714200	chaperone protein ClpB1, putative	0	0	0	0	0	0	0	0	0	4	0	0	0	0	0	4	0	0	0	0
PBANKA_0714300	small heat shock protein HSP20	0	0	0	0	0	0	0	0	1	2	0	0	0	0	0	0	0	0	0	0
PBANKA_0714400	EF-hand calcium-binding domain-containing protein, putative	0	0	0	0	0	0	0	0	0	3	0	0	0	0	0	3	0	0	0	0
PBANKA_0714600	vacuolar protein sorting-associated protein 2, putative	0	0	0	0	0	0	0	0	0	0	0	0	0	0	0	0	0	0	2	3
PBANKA_0715000	vacuolar protein sorting-associated protein 9, putative	0	0	0	0	0	0	0	0	0	3	0	0	0	0	0	4	0	0	0	0
PBANKA_0715200	eukaryotic translation initiation factor 3 subunit G, putative	3	5	2	2	0	0	0	0	1	4	0	0	0	1	0	10	2	3	0	3
PBANKA_0715500	phosphoglucomutase-2	0	1	1	1	0	0	0	0	3	3	0	0	0	0	1	0	2	1	3	0
PBANKA_0715600	26S protease regulatory subunit 6B, putative	6	10	2	1	0	0	0	0	0	10	0	0	0	0	0	11	2	8	0	6
PBANKA_0715700	lysine decarboxylase-like protein, putative	0	0	0	0	0	0	0	0	0	0	0	0	0	0	0	2	0	0	0	0
PBANKA_0715900	ubiquitin carboxyl-terminal hydrolase 13, putative	10	9	2	6	1	0	0	0	0	4	0	0	0	2	0	3	3	4	7	13
PBANKA_0716000	structural maintenance of chromosomes protein 3, putative	10	6	8	13	1	0	0	2	0	0	1	0	0	4	0	2	6	3	8	16
PBANKA_0716500	RNA-binding protein, putative	2	1	2	5	1	0	0	1	0	0	0	0	0	1	0	0	2	0	0	0
PBANKA_0716600	acylated pleckstrin-homology domain-containing protein, putative	0	0	0	0	0	0	0	0	0	2	0	0	0	0	0	2	0	0	0	0
PBANKA_0717000	arsenical pump-driving ATPase, putative	0	2	0	0	0	0	0	0	0	0	0	0	0	0	0	0	0	0	0	2
PBANKA_0717200	conserved Plasmodium protein, unknown function	1	0	0	0	0	0	0	0	0	0	0	0	0	0	0	0	1	0	0	0
PBANKA_0717400	coatomer subunit zeta, putative	0	0	0	0	0	0	0	0	0	0	0	0	0	0	0	3	0	0	0	0
PBANKA_0717500	nuclear cap-binding protein subunit 2, putative	5	2	6	8	2	4	0	0	0	2	1	0	0	2	0	2	2	0	0	3
PBANKA_0717800	60S ribosomal protein L15, putative	3	7	3	8	2	2	3	0	1	4	2	0	2	2	0	0	3	3	2	6
PBANKA_0717900	RNA-binding protein, putative	1	0	1	1	0	0	0	0	0	0	0	0	0	0	0	0	0	0	0	0
PBANKA_0718300	DNA helicase MCM9, putative	0	0	0	0	0	0	0	0	0	0	0	0	0	0	0	0	0	0	0	0
PBANKA_0718400	histone acetyltransferase, putative	0	0	1	0	0	0	0	0	0	0	0	0	0	0	0	0	1	1	0	0
PBANKA_0718800	small GTP-binding protein sar1, putative	4	5	1	3	1	0	0	1	1	7	0	0	0	0	0	8	0	5	8	16
PBANKA_0719100	conserved Plasmodium protein, unknown function	0	0	0	0	0	0	0	0	0	10	0	0	0	0	0	9	0	0	0	0
PBANKA_0719300	bifunctional dihydrofolate reductase-thymidylate synthase, putative	0	0	0	0	1	0	0	1	0	0	1	0	0	0	0	0	0	0	0	2
PBANKA_0719400	LETM1-like protein, putative	0	0	0	0	0	0	0	0	0	0	0	0	0	0	0	0	0	0	0	0
PBANKA_0719500	conserved Plasmodium protein, unknown function	1	1	0	0	0	0	0	0	0	0	0	0	0	0	0	0	0	0	0	0
PBANKA_0719700	conserved Plasmodium protein, unknown function	1	0	1	0	0	0	0	0	0	0	0	0	0	0	0	0	0	0	0	3
PBANKA_0720000	conserved Plasmodium protein, unknown function	1	1	0	0	1	0	0	1	0	0	1	0	0	0	0	0	0	0	2	4
PBANKA_0720100	conserved Plasmodium protein, unknown function	0	0	0	0	0	0	0	0	1	0	0	0	0	0	0	0	1	1	0	0
PBANKA_0720200	protein SOC1	5	2	4	3	6	0	0	5	0	0	4	0	0	5	0	0	3	1	2	7
PBANKA_0720300	eukaryotic translation initiation factor 3 subunit M, putative	4	4	2	2	1	0	0	1	0	5	1	0	0	1	0	5	2	2	3	6
PBANKA_0720600	trafficking protein particle complex subunit 3, putative	0	0	0	0	0	0	0	0	0	0	0	0	0	0	0	2	0	0	0	0
PBANKA_0721000	conserved protein, unknown function	0	0	0	0	0	0	0	0	3	0	0	0	0	0	0	0	0	0	0	0
PBANKA_0721600	conserved Plasmodium protein, unknown function	0	0	0	0	0	0	0	0	0	0	0	0	0	0	0	0	0	0	0	0
PBANKA_0721700	ran-specific GTPase-activating protein 1, putative	4	5	1	0	0	0	0	0	0	0	0	0	0	0	0	0	0	7	2	3
PBANKA_0721900	60S ribosomal protein L7ae/L30e, putative	0	0	0	0	0	0	0	0	0	2	0	0	0	0	0	0	0	0	0	0
PBANKA_0722000	phosphatidylinositol 4-kinase, putative	1	0	0	0	0	0	0	0	0	0	0	0	0	0	0	0	0	0	0	3
PBANKA_0800400	conserved Plasmodium protein, unknown function	0	0	0	0	0	0	0	1	0	0	1	0	0	0	0	0	0	0	0	0
PBANKA_0800600	centrin, putative	0	0	0	0	0	0	0	0	0	0	0	0	0	0	0	8	0	0	0	0
PBANKA_0800900	conserved Plasmodium protein, unknown function	0	0	0	0	0	0	0	0	0	0	0	0	0	0	0	0	0	0	0	0
PBANKA_0801200	erythrocyte membrane-associated antigen, putative	13	16	12	16	0	0	0	2	0	10	0	0	0	1	0	10	8	8	8	24
PBANKA_0801500	conserved Plasmodium protein, unknown function	0	1	0	0	0	0	0	0	0	0	0	0	0	0	0	0	0	0	5	10
PBANKA_0801800	basal complex transmembrane protein 2, putative	0	0	0	0	0	0	0	0	0	0	0	0	0	0	0	2	0	0	0	0
PBANKA_0802100	phosphoinositide-binding protein, putative	0	0	0	0	0	0	0	0	0	0	0	0	0	0	0	3	0	0	2	5
PBANKA_0802300	HECT-type E3 ubiquitin ligase UT, putative	4	3	1	1	0	0	0	0	0	0	0	0	0	0	0	2	2	3	2	5
PBANKA_0803000	origin recognition complex subunit 2, putative	8	2	5	7	3	0	0	4	0	0	1	0	0	9	0	0	7	0	5	6
PBANKA_0803100	DNA replication licensing factor MCM7, putative	26	24	19	22	10	0	0	15	1	0	11	0	0	16	0	0	22	15	16	23
PBANKA_0803200	inositol-phosphate phosphatase, putative	1	4	1	0	0	0	0	0	0	0	0	0	0	0	0	0	3	1	3	10
PBANKA_0803400	40S ribosomal protein S29, putative	2	3	2	3	0	3	0	0	0	0	0	0	0	1	0	0	2	3	0	2
PBANKA_0803600	importin-7, putative	11	15	6	4	0	0	0	0	0	2	0	0	0	0	0	6	4	10	2	8
PBANKA_0804000	60S ribosomal protein L37, putative	1	1	1	1	0	0	0	0	0	0	0	0	0	0	0	0	1	1	2	2
PBANKA_0804100	conserved Plasmodium protein, unknown function	0	3	2	5	0	0	0	0	0	0	0	0	0	1	0	3	0	1	0	0
PBANKA_0804300	DNA mismatch repair protein MSH2	15	8	6	13	2	0	0	4	2	4	4	0	0	4	1	2	10	3	6	9
PBANKA_0804600	AAA family ATPase, putative	1	1	0	1	0	0	0	0	0	0	0	0	0	0	0	0	0	0	0	0
PBANKA_0804900	E3 ubiquitin-protein ligase, putative	3	2	0	0	0	0	0	0	0	0	0	0	0	0	0	0	0	1	0	0
PBANKA_0805400	DNA-directed RNA polymerases I, II, and III subunit RPABC5, putative	2	1	1	1	2	0	0	0	1	0	0	0	0	0	0	0	2	3	0	0
PBANKA_0805700	heat shock protein 90, putative	64	94	33	32	12	21	17	8	1	19	8	20	19	9	2	26	41	78	42	49
PBANKA_0805900	kinesin-8X	1	0	0	2	0	0	0	0	0	0	0	0	0	0	0	0	0	0	0	0
PBANKA_0806200	E3 ubiquitin-protein ligase RBX1, putative	14	20	2	1	0	0	0	0	0	0	0	0	0	0	0	0	3	5	0	2
PBANKA_0806300	P-type ATPase, putative	0	0	0	0	0	0	0	0	0	0	0	0	0	0	0	0	0	0	17	33
PBANKA_0806400	conserved protein, unknown function	0	0	0	0	0	0	0	0	1	0	0	0	0	0	0	0	0	0	0	2
PBANKA_0806700	conserved Plasmodium protein, unknown function	0	0	0	0	0	0	0	0	0	0	0	0	0	0	0	0	0	0	0	0
PBANKA_0807000	DNA-directed RNA polymerase II subunit RPB1, putative	5	7	5	11	2	0	0	1	0	6	1	0	0	1	0	0	3	5	2	7
PBANKA_0807100	stomatin-like protein	0	0	0	0	0	0	0	0	0	0	0	0	0	0	0	2	0	0	0	0
PBANKA_0807200	conserved Plasmodium protein, unknown function	0	0	0	0	0	0	0	0	0	4	0	0	0	0	0	3	0	0	0	0
PBANKA_0807500	conserved Plasmodium protein, unknown function	90	87	2	4	0	0	0	0	0	0	0	0	0	0	0	0	2	1	0	6
PBANKA_0807600	40S ribosomal protein S11, putative	2	6	3	5	1	3	4	1	4	2	0	2	2	3	0	0	4	4	4	4
PBANKA_0807900	conserved Plasmodium protein, unknown function	1	0	4	4	0	0	0	0	0	0	0	0	0	0	0	0	1	0	0	0
PBANKA_0808000	cdc2-related protein kinase 4, putative	0	0	0	2	0	0	0	0	0	2	0	0	0	0	0	0	0	0	0	0
PBANKA_0808200	proteasome subunit alpha type-3, putative	6	8	1	2	2	0	0	0	0	3	0	0	0	0	0	2	2	3	0	3
PBANKA_0808500	conserved Plasmodium protein, unknown function	1	1	1	1	0	0	0	0	0	8	0	0	0	0	0	4	0	0	0	0
PBANKA_0808700	GTPase-activating protein, putative	0	1	1	2	0	0	0	0	0	0	0	0	0	0	0	0	1	1	0	5
PBANKA_0808900	ATP-dependent protease ATPase subunit ClpY, putative	0	0	0	0	0	0	0	0	0	0	0	0	0	0	0	2	0	0	0	0
PBANKA_0809000	translation initiation factor SUI1, putative	1	1	0	1	0	0	0	0	0	0	0	0	0	0	0	0	0	1	0	0
PBANKA_0809100	proteasome activator 28, putative	3	3	1	2	1	0	0	1	0	2	4	0	0	0	0	4	2	4	0	4
PBANKA_0809400	plasma membrane protein 1	0	0	0	0	0	0	0	0	0	0	0	0	0	0	0	3	0	0	0	0
PBANKA_0810200	conserved Plasmodium protein, unknown function	0	0	0	0	0	0	0	0	0	0	0	0	0	0	0	0	0	0	0	3
PBANKA_0810500	apoptosis-related protein, putative	0	2	0	1	1	0	0	0	0	2	0	0	0	0	0	2	0	4	2	3
PBANKA_0810600	exoribonuclease, putative	1	1	1	1	0	0	0	0	0	0	0	0	0	0	0	0	1	0	0	0
PBANKA_0810700	subpellicular microtubule protein 1, putative	0	0	0	0	0	0	0	0	10	24	0	0	0	0	0	0	0	0	0	0
PBANKA_0810800	conserved protein, unknown function	0	0	0	0	0	0	0	0	0	0	0	0	0	0	0	5	0	0	0	0
PBANKA_0810900	FHA domain protein, putative	1	0	0	0	0	0	0	0	0	0	0	0	0	0	0	2	0	0	15	27
PBANKA_0811000	small nuclear ribonucleoprotein Sm D3, putative	1	1	1	2	0	0	0	0	0	0	0	0	0	1	0	0	0	0	0	0
PBANKA_0811100	helicase SKI2W, putative	0	0	0	0	0	0	0	0	0	0	0	0	0	0	0	0	0	0	0	2
PBANKA_0811300	exportin-7, putative	14	8	5	6	1	0	0	3	0	4	1	0	0	4	0	3	7	9	9	14
PBANKA_0811700	SNARE protein, putative	0	0	0	0	0	0	0	0	0	0	0	0	0	0	0	0	0	0	0	2
PBANKA_0812000	DNA primase large subunit, putative	8	6	1	5	2	0	0	2	0	0	2	0	0	2	0	0	4	1	2	7
PBANKA_0813400	alkaline phosphatase, putative	1	0	0	0	0	0	0	0	0	2	0	0	0	0	0	0	0	0	0	0
PBANKA_0813500	SAP domain-containing protein, putative	19	15	18	21	4	15	15	4	0	5	3	2	4	4	0	3	18	5	9	14
PBANKA_0813800	tRNA (adenine(58)-N(1))-methyltransferase non-catalytic subunit TRM6, putative	1	0	0	0	0	0	0	0	0	0	0	0	0	0	0	0	1	1	0	0
PBANKA_0813900	26S proteasome regulatory subunit RPN8, putative	5	5	3	2	1	0	0	0	0	4	1	0	0	0	0	4	1	3	0	0
PBANKA_0814200	elongation factor 1-beta, putative	10	11	6	7	2	3	2	2	0	10	2	0	3	2	0	8	9	12	8	7
PBANKA_0814800	conserved Plasmodium protein, unknown function	0	0	0	0	0	0	0	0	0	2	0	0	0	0	0	0	0	0	0	0
PBANKA_0815400	protein KIC3, putative	0	0	0	0	0	0	0	0	5	5	0	0	0	0	2	13	0	0	0	0
PBANKA_0815500	conserved Plasmodium protein, unknown function	0	0	0	0	0	0	0	0	0	0	0	0	0	0	0	0	0	0	0	0
PBANKA_0816200	ribonuclease H2 subunit C, putative	3	3	1	3	0	0	0	1	0	0	0	0	0	0	0	0	1	1	0	2
PBANKA_0816300	heptatricopeptide repeat-containing protein, putative	0	0	0	0	0	0	0	0	0	0	0	0	0	0	0	0	0	0	0	0
PBANKA_0816400	ATP-dependent 6-phosphofructokinase, putative	30	63	8	10	5	4	5	3	3	5	1	0	4	1	0	12	13	47	18	31
PBANKA_0816700	cytochrome c oxidase subunit ApiCOX30, putative	0	0	0	0	0	0	0	0	0	0	0	0	0	0	0	3	0	0	0	0
PBANKA_0817000	major facilitator superfamily domain-containing protein, putative	0	0	0	0	0	0	0	0	0	0	0	0	0	0	0	2	0	0	0	3
PBANKA_0817700	RNA-binding protein musashi, putative	4	7	5	6	0	0	0	0	0	0	0	0	0	0	0	0	6	4	2	4
PBANKA_0818000	merozoite organizing protein, putative	2	0	0	1	0	0	0	0	0	0	0	0	0	0	0	0	0	0	0	0
PBANKA_0818200	conserved protein, unknown function	0	0	0	0	0	0	0	0	0	0	0	0	0	0	0	0	0	0	2	0
PBANKA_0818400	conserved Plasmodium protein, unknown function	0	0	0	0	0	0	0	0	5	0	0	0	0	0	0	0	0	0	0	0
PBANKA_0818500	conserved protein, unknown function	7	5	3	3	0	0	0	0	0	0	0	0	0	0	0	2	2	3	0	4
PBANKA_0818600	pre-mRNA-splicing factor ATP-dependent RNA helicase PRP43, putative	0	0	1	1	0	0	0	0	0	0	0	0	0	0	0	0	0	0	0	0
PBANKA_0818900	endoplasmic reticulum chaperone BiP, putative	20	22	20	21	9	9	7	10	20	42	8	5	11	9	2	42	13	19	14	14
PBANKA_0819000	glideosome-associated protein 50, putative	0	0	0	0	1	0	0	0	8	5	1	0	0	0	0	6	0	3	0	2
PBANKA_0819300	eukaryotic translation initiation factor 3 subunit F, putative	2	3	0	0	0	0	0	0	1	4	0	0	0	0	0	2	1	0	0	4
PBANKA_0819600	conserved Plasmodium protein, unknown function	0	0	0	0	0	0	0	0	0	2	0	0	0	0	0	0	0	0	0	0
PBANKA_0819800	gamma-glutamylcysteine synthetase	1	0	0	0	0	0	0	0	0	0	0	0	0	0	0	0	0	0	0	0
PBANKA_0819900	nucleosome assembly protein	16	18	10	13	6	4	3	4	0	5	4	3	4	5	0	17	12	12	8	14
PBANKA_0820000	DnaJ protein, putative	0	0	0	0	0	0	0	0	0	3	0	0	0	0	0	0	0	0	0	0
PBANKA_0820200	thioredoxin-like protein 1, putative	0	0	0	0	0	0	0	0	3	0	0	0	0	0	0	0	0	0	0	0
PBANKA_0820700	TLD domain-containing protein	2	1	1	1	0	0	0	0	0	5	0	0	0	1	0	7	0	1	6	9
PBANKA_0821700	inosine-5'-monophosphate dehydrogenase, putative	2	6	0	0	0	0	0	0	0	5	0	0	0	0	0	3	0	2	0	0
PBANKA_0822100	conserved Plasmodium protein, unknown function	0	0	0	0	0	0	0	0	0	0	0	0	0	0	0	0	0	0	2	0
PBANKA_0822500	tetratricopeptide repeat protein, putative	0	0	0	1	0	0	0	0	0	0	0	0	0	0	0	0	1	0	0	0
PBANKA_0822800	conserved Plasmodium protein, unknown function	0	0	0	0	0	0	0	0	0	6	0	0	0	0	0	2	0	0	0	0
PBANKA_0822900	dynein intermediate chain, putative	0	0	0	0	0	0	0	0	0	2	0	0	0	0	0	0	0	0	0	0
PBANKA_0823000	ubiquitin-like protein, putative	6	4	4	6	0	0	0	0	0	5	0	0	0	0	0	10	3	1	3	6
PBANKA_0823100	S-adenosylmethionine synthetase, putative	8	18	3	3	0	0	0	1	0	4	0	0	0	0	0	3	4	12	3	5
PBANKA_0823200	conserved protein, unknown function	0	0	0	0	0	0	0	0	0	2	0	0	0	0	0	3	0	0	0	0
PBANKA_0823400	phosphoglycerate kinase, putative	21	25	9	17	7	5	4	8	0	23	5	0	4	3	0	23	13	22	23	26
PBANKA_0823500	glutamine synthetase, putative	3	11	0	1	0	0	0	0	0	0	0	0	0	0	0	5	0	5	0	6
PBANKA_0823700	conserved Plasmodium protein, unknown function	6	10	0	0	0	0	0	0	0	0	0	0	0	0	0	0	0	0	0	0
PBANKA_0823900	DNA-directed RNA polymerase II subunit RPB3, putative	2	3	2	2	1	0	0	1	1	0	1	0	0	1	0	0	1	1	2	2
PBANKA_0824200	perforin-like protein 3	0	0	0	0	0	0	0	0	0	3	0	0	0	0	0	0	0	0	0	0
PBANKA_0824700	thioredoxin reductase, putative	3	4	0	1	1	0	0	1	0	2	0	0	0	0	0	0	0	3	0	6
PBANKA_0824800	polyadenylate-binding protein 2, putative	5	3	5	7	2	6	2	2	0	4	2	3	2	2	0	2	3	1	3	4
PBANKA_0825300	conserved Plasmodium protein, unknown function	2	0	1	0	0	0	0	0	0	0	0	0	0	0	0	0	0	0	0	0
PBANKA_0825500	conserved Plasmodium protein, unknown function	0	0	0	0	0	0	0	0	0	5	0	0	0	0	0	4	0	0	0	0
PBANKA_0825900	conserved Plasmodium protein, unknown function	0	0	0	0	0	0	0	0	0	9	0	0	0	0	0	5	0	0	0	0
PBANKA_0826300	thioredoxin-like protein 2, putative	0	0	0	0	0	0	0	0	0	0	0	0	0	0	0	0	0	0	0	0
PBANKA_0826600	regulator of nonsense transcripts 2, putative	0	0	0	0	0	0	0	0	0	0	0	0	0	0	0	0	0	0	0	0
PBANKA_0826700	parasitophorous vacuolar protein 5	0	0	0	0	0	0	0	0	4	8	0	0	0	0	0	5	0	0	0	0
PBANKA_0826900	protein kinase, putative	0	1	0	0	0	0	0	0	0	0	0	0	0	0	0	3	0	0	0	0
PBANKA_0827100	protein kinase, putative	2	0	0	1	0	0	0	0	0	0	0	0	0	0	0	0	1	0	0	0
PBANKA_0827400	conserved Plasmodium protein, unknown function	0	0	0	0	0	0	0	0	0	2	0	0	0	0	0	0	0	0	0	0
PBANKA_0827500	glutamine-dependent NAD(+) synthetase, putative	0	1	0	0	0	0	0	0	0	0	0	0	0	0	0	0	0	1	0	0
PBANKA_0828000	zinc finger protein, putative	7	4	9	8	0	0	0	0	0	3	0	0	0	0	0	16	5	0	5	14
PBANKA_0828400	RNA-binding protein, putative	0	0	0	1	0	0	0	0	0	6	0	0	0	0	0	6	0	0	0	2
PBANKA_0828600	cytochrome c oxidase subunit 5B, putative	0	0	0	0	0	0	0	0	0	0	0	0	0	0	0	3	0	0	0	0
PBANKA_0828800	cytochrome c oxidase subunit 6B, putative	0	0	0	0	0	0	0	0	0	4	0	0	0	0	0	0	0	0	0	0
PBANKA_0830000	RNA-binding protein, putative	13	9	12	12	4	9	8	5	0	2	4	0	0	4	0	5	11	1	4	10
PBANKA_0830200	high molecular weight rhoptry protein 2	11	11	7	12	1	0	0	5	1	4	0	0	0	3	1	3	6	10	10	17
PBANKA_0830400	G2 protein	0	0	0	0	0	0	0	0	12	0	0	0	0	0	0	0	0	0	0	0
PBANKA_0831000	merozoite surface protein 1	0	0	0	0	0	0	0	0	2	13	0	0	0	0	0	11	0	0	0	0
PBANKA_0831500	conserved Plasmodium protein, unknown function	0	0	0	0	0	0	0	0	0	0	0	0	0	0	0	0	0	0	10	30
PBANKA_0831800	elongation factor Tu, putative	2	0	0	0	0	0	0	0	0	0	0	0	0	0	0	0	0	0	0	2
PBANKA_0832100	conserved Plasmodium protein, unknown function	0	0	0	0	1	0	0	1	0	0	1	0	0	1	0	0	0	0	0	0
PBANKA_0832200	PUB domain-containing protein, putative	0	0	0	0	0	0	0	0	0	0	0	0	0	0	0	3	0	0	0	0
PBANKA_0832600	proteasome subunit beta type-6, putative	5	6	3	5	1	2	0	2	0	0	1	0	0	1	0	0	2	4	4	3
PBANKA_0832900	protein MAM3, putative	0	0	0	0	5	0	0	0	0	0	0	0	0	0	0	0	1	0	4	8
PBANKA_0833000	profilin	6	4	4	4	5	0	0	2	0	2	5	3	2	1	0	5	4	5	5	7
PBANKA_0833100	M18 aspartyl aminopeptidase, putative	1	5	0	0	0	0	0	0	0	8	0	0	0	0	0	10	0	2	0	2
PBANKA_0833600	importin alpha re-exporter, putative	3	3	2	4	0	0	0	1	0	4	1	0	0	1	0	4	2	1	4	8
PBANKA_0833800	CSTF domain-containing protein, putative	0	0	1	1	0	0	0	0	0	0	0	0	0	0	0	0	0	0	0	0
PBANKA_0834000	calcyclin-binding protein, putative	0	1	0	0	0	0	0	0	0	0	0	0	0	0	0	2	0	0	0	2
PBANKA_0834300	gamma-tubulin complex component, putative	1	0	1	1	0	0	0	1	0	2	0	0	0	0	0	0	1	1	0	4
PBANKA_0834400	mitochondrial-processing peptidase subunit beta, putative	0	0	0	0	0	0	0	0	0	4	0	0	0	0	0	5	0	0	0	0
PBANKA_0835300	V-type proton ATPase subunit E, putative	3	4	1	2	0	0	0	0	0	5	1	0	0	0	0	0	1	4	14	16
PBANKA_0835800	U2 small nuclear ribonucleoprotein B'', putative	0	0	1	0	0	0	0	0	0	0	0	0	0	0	0	2	0	0	0	0
PBANKA_0836200	conserved Plasmodium protein, unknown function	4	6	11	10	13	0	2	11	0	0	14	2	2	11	0	0	9	3	11	13
PBANKA_0836700	fam-a protein	0	0	0	0	0	0	0	0	0	0	0	0	0	0	0	0	0	0	0	0
PBANKA_0836800	erythrocyte membrane associated protein 1	0	0	0	3	0	0	0	0	0	0	2	0	0	0	0	0	1	0	0	0
PBANKA_0901100	serine/threonine protein kinase, putative	0	0	0	0	0	0	0	0	0	3	0	0	0	0	0	5	0	0	0	0
PBANKA_0901200	peroxisome assembly protein 22, putative	0	0	0	0	0	0	0	0	0	2	0	0	0	0	0	0	0	0	0	0
PBANKA_0901900	tubulin--tyrosine ligase, putative	0	0	0	0	0	0	0	0	0	6	0	0	0	0	0	2	0	0	0	0
PBANKA_0902100	sporozoite and liver stage asparagine-rich protein	0	0	1	0	0	0	0	0	0	0	0	0	0	0	0	0	0	1	0	0
PBANKA_0902300	conserved Plasmodium protein, unknown function	0	0	1	6	0	0	0	0	0	2	0	0	0	0	0	0	0	0	3	3
PBANKA_0902400	kinesin-X4, putative	0	0	0	0	0	0	0	0	1	0	0	0	0	0	0	0	0	0	3	3
PBANKA_0902900	conserved protein, unknown function	0	0	0	0	0	0	0	0	0	5	0	0	0	0	0	8	0	0	0	0
PBANKA_0903600	dynamin-like protein, putative	16	20	21	23	4	8	9	8	0	18	2	4	4	13	0	21	15	15	18	23
PBANKA_0903800	serine/threonine protein kinase, putative	0	0	0	0	0	0	0	0	0	11	0	0	0	0	0	0	0	0	0	0
PBANKA_0903900	coatomer subunit gamma, putative	3	3	4	4	0	0	0	0	0	0	0	0	0	0	0	0	3	1	3	6
PBANKA_0904100	ras-related protein Rab-6	0	0	0	0	0	0	0	0	1	3	0	0	0	0	1	0	0	0	0	0
PBANKA_0904200	conserved Plasmodium protein, unknown function	0	0	0	0	0	0	0	0	0	0	0	0	0	0	0	4	0	0	0	0
PBANKA_0904400	transcription initiation factor IIF subunit beta, putative	0	1	1	0	0	0	0	0	0	3	0	0	0	0	0	0	0	0	0	2
PBANKA_0904500	SUMO-activating enzyme subunit 1, putative	1	0	0	0	0	0	0	0	0	0	0	0	0	0	0	0	0	0	0	0
PBANKA_0904800	conserved Plasmodium protein, unknown function	0	0	0	0	0	0	0	0	0	2	0	0	0	0	0	0	0	0	0	0
PBANKA_0905000	40S ribosomal protein S21, putative	1	3	1	2	1	0	0	1	0	6	1	0	2	1	0	4	1	1	2	2
PBANKA_0905100	ATP-dependent (S)-NAD(P)H-hydrate dehydratase, putative	0	0	0	0	0	0	0	0	1	0	0	0	0	0	0	0	0	0	0	0
PBANKA_0905600	translation initiation factor eIF-1A, putative	3	4	2	2	0	0	0	0	0	0	0	0	0	0	0	2	3	3	0	2
PBANKA_0905700	DNA-directed RNA polymerases I and III subunit RPAC1, putative	0	0	0	0	0	0	0	0	0	0	0	0	0	0	0	0	0	0	0	2
PBANKA_0905800	DnaJ protein, putative	0	0	0	0	0	0	0	0	0	0	0	0	0	0	0	0	0	1	0	0
PBANKA_0905900	AP2 domain transcription factor AP2-O	0	0	0	0	0	0	0	0	0	5	0	0	0	0	0	8	0	0	0	0
PBANKA_0906200	ATP synthase-associated protein, putative	0	0	0	0	0	0	0	0	0	4	0	0	0	0	0	10	0	0	0	0
PBANKA_0906400	60S ribosomal protein L35ae, putative	2	5	1	2	1	3	2	1	1	3	1	0	2	2	0	0	1	2	2	2
PBANKA_0906500	60S ribosomal protein L28, putative	4	5	2	4	0	3	3	1	5	6	0	0	0	1	3	0	1	2	4	4
PBANKA_0906700	conserved Plasmodium protein, unknown function	0	0	0	0	0	0	0	0	0	0	0	0	0	0	0	0	0	0	0	2
PBANKA_0906900	conserved Plasmodium protein, unknown function	0	0	8	5	0	0	0	0	0	8	0	0	0	0	0	7	4	0	0	3
PBANKA_0907100	inner membrane complex protein 1b	0	0	0	0	0	0	0	0	11	4	0	0	0	0	0	6	0	0	0	0
PBANKA_0907500	conserved Plasmodium protein, unknown function	0	0	0	0	0	0	0	0	0	0	0	0	0	0	0	0	0	0	0	0
PBANKA_0907700	conserved protein, unknown function	0	0	0	0	0	0	0	0	0	0	0	0	0	0	0	0	0	0	0	8
PBANKA_0907900	conserved Plasmodium protein, unknown function	0	0	0	0	0	0	0	0	6	35	0	0	0	0	0	6	0	0	0	0
PBANKA_0908200	conserved Plasmodium protein, unknown function	0	0	0	1	0	0	0	0	0	0	0	0	0	0	0	0	0	0	0	0
PBANKA_0908500	myosin K	4	0	0	1	0	0	0	0	1	0	0	0	0	0	0	0	1	0	0	2
PBANKA_0908800	conserved Plasmodium protein, unknown function	5	3	2	3	2	0	0	1	0	2	0	0	0	0	0	4	5	2	2	4
PBANKA_0908900	V-type proton ATPase subunit F, putative	0	0	0	0	0	0	0	0	0	0	0	0	0	0	0	0	0	0	6	4
PBANKA_0909500	AAA family ATPase, putative	0	0	2	2	0	0	0	0	0	0	0	0	0	1	0	0	0	0	0	2
PBANKA_0909600	AP2 domain transcription factor, putative	1	0	2	0	0	0	0	0	0	0	0	0	0	0	0	0	2	0	0	6
PBANKA_0909800	RNA-binding protein, putative	0	0	0	0	0	0	0	0	0	0	0	0	0	0	0	2	0	0	0	0
PBANKA_0910200	protein phosphatase PPM2	7	8	4	5	0	0	0	0	0	6	0	0	0	0	0	22	1	3	15	18
PBANKA_0910300	guanylyl cyclase alpha, putative	0	0	0	0	0	0	0	0	0	0	0	0	0	0	0	0	0	0	0	8
PBANKA_0910700	conserved Plasmodium protein, unknown function	0	0	0	0	0	0	0	0	0	0	0	0	0	0	0	3	0	0	0	0
PBANKA_0910800	conserved Plasmodium protein, unknown function	0	0	0	0	0	0	0	0	0	0	0	0	0	0	0	0	0	0	3	6
PBANKA_0911400	CLPTM1 domain-containing protein, putative	0	0	0	0	0	0	0	0	0	0	0	0	0	0	0	3	0	1	0	0
PBANKA_0911700	subtilisin-like protease 2	1	0	0	0	0	0	0	0	0	0	0	0	0	0	0	9	0	0	6	7
PBANKA_0911800	DnaJ protein, putative	2	0	0	0	0	0	0	0	0	0	0	0	0	0	0	0	0	0	2	5
PBANKA_0912100	casein kinase 1, putative	15	14	12	11	2	4	4	2	1	6	2	3	5	3	0	0	13	19	11	14
PBANKA_0912200	signal recognition particle subunit SRP72, putative	3	2	0	1	0	0	0	0	0	3	0	0	0	0	0	3	1	2	2	4
PBANKA_0912300	tudor staphylococcal nuclease, putative	17	16	7	9	2	0	3	2	1	7	1	0	0	1	0	6	8	12	7	18
PBANKA_0912500	conserved Plasmodium protein, unknown function	0	0	0	0	0	0	0	0	0	4	0	0	0	0	0	6	0	0	0	0
PBANKA_0912700	3-oxo-5-alpha-steroid 4-dehydrogenase, putative	0	0	0	0	0	0	0	0	0	0	0	0	0	0	0	2	0	0	0	0
PBANKA_0913000	condensin-2 complex subunit D3, putative	3	1	0	1	0	0	0	0	0	0	0	0	0	0	0	0	1	0	0	0
PBANKA_0913200	conserved Plasmodium membrane protein, unknown function	0	0	0	0	0	0	0	0	0	0	0	0	0	0	0	0	0	0	0	3
PBANKA_0913400	protein phosphatase PPM8	1	0	2	0	0	0	0	0	0	0	0	0	0	0	0	0	0	0	0	8
PBANKA_0913700	coatomer subunit delta, putative	6	7	4	5	0	0	0	0	0	0	0	0	0	0	0	2	3	4	2	8
PBANKA_0913800	DNA-directed RNA polymerase I subunit RPA2, putative	2	1	1	1	0	0	0	0	0	0	0	0	0	0	0	0	0	2	0	0
PBANKA_0914300	protein disulfide-isomerase, putative	7	6	1	1	0	0	0	0	0	12	0	0	0	1	0	16	0	2	5	9
PBANKA_0914400	heat shock protein 70, putative	2	2	0	0	0	0	0	0	1	10	0	0	0	0	0	18	0	0	2	5
PBANKA_0914600	RNA (uracil-5-)methyltransferase, putative	0	0	0	0	0	0	0	0	0	3	0	0	0	0	0	0	0	0	0	0
PBANKA_0915000	apical membrane antigen 1	0	0	0	0	0	0	0	0	0	0	0	0	0	0	0	0	0	0	0	2
PBANKA_0916100	nucleic acid binding protein, putative	5	5	3	3	3	0	0	2	1	0	2	0	0	1	0	4	2	2	0	5
PBANKA_0916200	T-complex protein 1 subunit alpha, putative	21	34	6	11	3	5	4	4	0	18	1	0	5	4	0	16	12	30	15	22
PBANKA_0916400	ubiquitin-like protein, putative	5	4	2	4	3	0	0	1	0	0	3	0	0	1	0	8	2	4	5	10
PBANKA_0916500	conserved Plasmodium protein, unknown function	0	1	1	0	0	0	0	0	0	0	0	0	0	0	0	0	0	0	0	0
PBANKA_0916600	oxysterol-binding protein, putative	0	0	0	0	0	0	0	0	0	0	0	0	0	0	0	0	0	0	0	2
PBANKA_0916700	conserved Plasmodium protein, unknown function	0	0	0	0	0	0	0	0	2	17	0	0	0	0	0	2	0	0	0	0
PBANKA_0917200	RNA-binding protein s1, putative	0	0	2	2	0	0	0	0	0	0	0	0	0	0	0	2	1	0	0	0
PBANKA_0917400	armadillo repeat protein PF16	6	2	1	4	0	0	0	0	0	6	0	0	0	0	0	0	1	0	5	7
PBANKA_0917500	structural maintenance of chromosomes protein 1, putative	13	10	13	15	0	0	0	1	1	0	0	0	0	4	0	5	8	3	7	14
PBANKA_0917700	methyltransferase, putative	0	0	0	0	0	0	0	0	0	0	0	0	0	0	0	0	0	0	0	0
PBANKA_0917900	26S protease regulatory subunit 6A, putative	6	4	2	3	0	0	0	0	0	5	0	0	0	0	0	15	4	9	0	6
PBANKA_0918000	60S acidic ribosomal protein P0, putative	10	11	7	7	0	5	2	0	2	15	0	0	0	0	0	12	9	9	6	8
PBANKA_0918100	60S ribosomal protein L38, putative	4	4	3	4	0	3	2	1	6	6	0	2	0	0	3	0	2	3	2	2
PBANKA_0918300	major facilitator superfamily-related transporter, putative	0	0	0	0	0	0	0	0	0	0	0	0	0	0	0	2	0	0	3	5
PBANKA_0918600	phosphatidylinositol-4-phosphate 5-kinase, putative	0	0	0	0	0	0	0	0	0	2	0	0	0	0	0	0	0	0	5	8
PBANKA_0919000	26S proteasome regulatory subunit RPN7, putative	4	5	2	3	1	0	0	2	0	0	1	0	0	1	0	0	2	6	4	3
PBANKA_0919100	parasitophorous vacuolar protein 1	0	1	0	0	0	0	0	0	8	5	0	0	0	0	1	7	0	0	0	0
PBANKA_0919300	spermidine synthase, putative	3	5	0	1	0	0	0	0	0	2	0	0	0	0	0	3	0	4	4	3
PBANKA_0919600	CCR4-NOT transcription complex subunit 2, putative	2	0	6	6	0	0	0	0	0	0	0	0	0	0	0	4	2	0	0	0
PBANKA_0919800	bifunctional farnesyl/geranylgeranyl diphosphate synthase, putative	1	1	0	0	0	0	0	0	0	0	0	0	0	0	0	0	0	0	0	0
PBANKA_0919900	ATP-dependent 6-phosphofructokinase, putative	7	3	8	7	0	0	0	0	0	13	1	0	0	1	0	16	2	2	5	7
PBANKA_0920000	multiprotein-bridging factor 1, putative	4	9	2	5	1	0	0	1	0	7	1	0	0	1	0	2	3	5	5	5
PBANKA_0920100	prefoldin subunit 5, putative	8	10	2	6	0	0	0	0	0	3	0	0	0	1	0	4	1	6	0	3
PBANKA_0920800	CRAL/TRIO domain-containing protein, putative	4	3	2	3	0	0	0	0	0	5	0	0	0	0	0	2	4	3	5	7
PBANKA_0920900	protein disulfide-isomerase, putative	0	0	0	0	0	0	0	0	0	0	0	0	0	0	0	0	0	0	0	2
PBANKA_0921300	deoxyuridine 5'-triphosphate nucleotidohydrolase, putative	0	0	0	0	0	0	0	0	0	2	0	0	0	0	0	3	0	0	0	0
PBANKA_0921600	alternative splicing factor SR-MG	1	0	3	4	0	0	0	0	0	0	0	0	0	0	0	0	3	0	0	0
PBANKA_0921900	WD repeat-containing protein, putative	0	0	0	0	0	0	0	0	0	0	0	0	0	0	0	0	0	0	0	0
PBANKA_0922100	40S ribosomal protein S18, putative	8	9	6	7	0	2	3	0	7	22	0	0	2	1	0	12	6	8	2	4
PBANKA_0922300	threonine--tRNA ligase, putative	3	5	0	0	0	0	0	0	0	0	0	0	0	0	0	5	0	8	0	0
PBANKA_0922400	XTBD domain-containing protein, putative	0	1	1	0	0	0	0	0	0	0	0	0	0	0	0	0	1	0	0	0
PBANKA_0922500	kelch domain-containing protein, putative	6	7	2	1	0	0	0	0	0	2	0	0	0	0	0	0	2	9	0	3
PBANKA_0922800	small nuclear ribonucleoprotein Sm D1, putative	1	1	1	1	0	0	0	0	0	3	0	0	0	0	0	2	1	0	0	0
PBANKA_0923000	DNA-directed RNA polymerase, putative	0	0	0	0	0	0	0	0	0	0	0	0	0	0	0	0	0	0	0	0
PBANKA_0923200	ATP synthase F0 subunit b-like protein, putative	0	0	0	0	0	0	0	0	1	0	0	0	0	0	0	3	0	0	0	0
PBANKA_0923400	60S ribosomal protein L35, putative	1	1	0	0	0	0	0	0	0	0	0	0	0	0	0	0	1	0	0	0
PBANKA_0923600	GrpE protein homolog, mitochondrial, putative	0	0	0	0	0	0	0	0	0	2	0	0	0	0	0	9	0	0	0	0
PBANKA_0923700	ethanolamine kinase, putative	0	2	0	0	0	0	0	0	0	0	0	0	0	0	0	0	0	1	0	0
PBANKA_0924000	conserved protein, unknown function	0	0	1	1	0	0	0	0	0	0	0	0	0	0	0	0	0	0	0	0
PBANKA_0924100	thioredoxin-like protein, putative	16	14	1	6	4	0	0	1	0	2	2	0	0	4	0	0	10	11	2	10
PBANKA_0924300	endoplasmic reticulum oxidoreductin, putative	0	0	0	0	0	0	0	0	0	2	0	0	0	0	0	0	0	0	0	2
PBANKA_0924400	13 kDa ribonucleoprotein-associated protein, putative	0	0	1	1	0	0	0	1	0	3	0	0	0	1	0	6	1	1	0	0
PBANKA_0924800	golgi protein 2	0	0	2	0	0	0	0	0	0	7	0	0	0	0	0	9	0	1	0	0
PBANKA_0924900	eukaryotic peptide chain release factor GTP-binding subunit, putative	6	9	3	5	1	0	0	1	0	2	1	0	0	0	0	3	4	8	7	14
PBANKA_0925100	leucine-rich repeat protein	64	60	3	7	0	0	0	0	0	0	0	0	0	0	0	0	25	37	0	0
PBANKA_0925200	calcium-dependent protein kinase 7	0	0	0	0	0	0	0	0	0	0	0	0	0	0	0	2	26	49	0	0
PBANKA_0925400	dynein heavy chain, putative	0	0	1	1	0	0	0	0	0	0	0	0	0	0	0	0	0	0	4	8
PBANKA_0925800	protein KIC10, putative	0	0	0	0	0	0	0	0	0	0	0	0	0	0	0	0	0	0	0	0
PBANKA_0925900	conserved Plasmodium protein, unknown function	0	0	1	0	0	0	0	0	0	0	0	0	0	0	0	0	0	0	0	0
PBANKA_0926400	serine/threonine protein kinase, putative	0	0	0	0	0	0	0	0	0	0	0	0	0	0	0	0	0	0	0	0
PBANKA_0926500	peptidase M16, putative	0	0	0	0	0	0	0	0	0	8	0	0	0	0	0	2	0	0	0	0
PBANKA_0926600	protein GCN20, putative	2	3	1	2	0	0	0	0	0	5	0	0	0	0	0	4	1	1	0	3
PBANKA_0926700	exported protein 1	2	2	2	2	0	0	0	1	0	9	0	0	0	2	0	4	1	2	0	0
PBANKA_0926800	conserved protein, unknown function	0	0	0	0	0	0	0	0	0	2	0	0	0	0	0	0	0	0	0	0
PBANKA_0927200	conserved protein, unknown function	1	0	0	1	0	0	0	0	0	7	0	0	0	0	0	6	0	0	0	0
PBANKA_0927800	tRNA nucleotidyltransferase, putative	1	0	0	0	0	0	0	0	0	0	0	0	0	1	0	3	0	0	0	0
PBANKA_0928100	phosphoglycerate mutase, putative	5	6	0	1	0	0	0	0	0	14	0	0	0	0	0	12	2	7	0	2
PBANKA_0928200	conserved protein, unknown function	3	4	1	2	0	0	0	0	0	14	0	0	0	0	0	4	0	1	0	3
PBANKA_0928300	protein transport protein SEC16, putative	0	0	0	0	0	0	0	0	0	0	0	0	0	0	0	3	0	0	0	0
PBANKA_0928500	ATP-dependent zinc metalloprotease FTSH, putative	0	0	0	0	0	0	0	0	0	0	0	0	0	0	0	0	0	0	0	0
PBANKA_0928600	AP-4 complex subunit mu, putative	1	0	0	0	0	0	2	0	0	0	0	0	0	0	0	0	0	0	0	2
PBANKA_0928800	splicing factor U2AF small subunit, putative	0	0	0	2	0	0	0	0	0	0	0	0	0	0	0	0	2	0	0	0
PBANKA_0929100	acyl-CoA-binding protein, putative	1	1	0	0	0	0	0	0	0	3	0	0	0	0	0	2	0	0	0	3
PBANKA_0929300	actin-related protein 2/3 complex subunit 1, putative	1	1	1	0	0	0	0	0	0	0	0	0	0	0	0	0	1	1	0	0
PBANKA_0929600	nucleolar protein 56, putative	3	0	2	2	0	0	0	0	0	0	0	0	0	0	0	0	3	1	0	0
PBANKA_0929800	insulinase, putative	1	2	1	1	0	0	0	0	0	0	0	0	0	0	0	0	1	1	0	2
PBANKA_0929900	heat shock protein 90, putative	0	0	0	0	0	0	0	0	0	10	0	0	0	0	0	12	0	0	0	0
PBANKA_0930000	AP-1 complex subunit sigma, putative	3	4	0	1	1	4	2	0	0	0	0	2	2	1	0	0	0	1	0	4
PBANKA_0930300	GTP-binding nuclear protein RAN/TC4, putative	14	14	17	16	9	7	5	10	2	8	7	3	4	9	2	9	12	13	12	14
PBANKA_0930900	ubiquitin carboxyl-terminal hydrolase UCH54, putative	2	2	0	0	0	0	0	0	0	3	0	0	0	0	0	4	0	1	0	2
PBANKA_0931100	conserved protein, unknown function	7	4	5	7	2	0	2	2	0	7	2	0	0	2	0	3	1	0	5	6
PBANKA_0931200	heat shock protein 101	0	3	0	0	0	0	0	0	0	0	0	0	0	0	0	0	0	0	0	3
PBANKA_0931300	dipeptidyl aminopeptidase 1, putative	0	0	0	0	0	0	0	0	0	4	0	0	0	0	0	9	0	0	0	0
PBANKA_0931600	guanine nucleotide-exchange factor SEC12, putative	0	0	1	1	0	0	0	0	0	0	0	0	0	1	0	2	0	1	0	0
PBANKA_0931800	pyridoxine biosynthesis protein PDX2, putative	1	2	2	1	2	0	0	1	0	0	1	0	0	1	0	0	0	1	0	0
PBANKA_0932200	peptidyl-prolyl cis-trans isomerase, putative	0	0	0	0	0	0	0	0	0	9	0	0	0	0	0	8	0	1	0	2
PBANKA_0932500	histone-lysine N-methyltransferase SET7, putative	0	0	0	0	1	0	0	1	0	0	0	0	0	1	0	0	0	0	0	0
PBANKA_0932600	conserved protein, unknown function	0	0	0	0	0	0	0	0	0	2	0	0	0	0	0	0	0	0	0	0
PBANKA_0933000	cyclin-dependent-like kinase CLK3, putative	0	0	0	1	0	0	0	0	0	0	0	0	0	0	0	0	0	0	0	0
PBANKA_0933700	mitogen-activated protein kinase 2	0	1	0	0	1	0	0	1	0	0	0	0	0	0	0	0	0	0	0	0
PBANKA_0933900	glyoxalase I, putative	1	1	0	0	0	0	0	0	0	0	0	0	0	0	0	2	0	0	0	5
PBANKA_0934200	ubiquitin domain-containing protein DSK2, putative	1	4	0	2	0	0	0	1	0	12	0	0	0	0	0	51	0	0	0	2
PBANKA_0934500	protein tyrosine phosphatase	0	0	0	0	0	0	0	0	0	0	0	0	0	0	0	0	0	0	2	2
PBANKA_0935800	peptidyl-prolyl cis-trans isomerase, putative	0	0	0	0	0	0	0	0	0	2	0	0	0	0	0	0	0	0	0	0
PBANKA_0936300	protein transport protein BOS1, putative	0	0	0	0	0	0	0	0	0	2	0	0	0	0	0	0	0	0	0	0
PBANKA_0936500	replication factor C subunit 5, putative	11	7	3	6	2	0	0	2	1	0	3	0	0	4	0	0	6	5	2	5
PBANKA_0937100	vacuolar protein sorting-associated protein 35, putative	5	4	3	5	1	2	0	1	0	7	1	0	0	1	0	3	1	2	3	7
PBANKA_0937200	RNA-binding protein, putative	4	5	4	6	0	2	0	0	0	12	0	0	2	0	0	28	3	2	2	8
PBANKA_0937200	RNA-binding protein, putative	4	5	4	6	0	2	0	0	0	12	0	0	2	0	0	28	3	2	2	8
PBANKA_0937400	pre-mRNA-processing factor 6, putative	0	0	0	1	0	0	0	0	0	2	0	0	0	0	0	2	0	0	0	0
PBANKA_0937700	60S ribosomal protein L36, putative	5	7	4	7	0	0	0	0	0	10	0	0	2	0	0	0	4	7	4	5
PBANKA_0938000	conserved Plasmodium protein, unknown function	0	0	0	0	0	0	0	0	0	0	0	0	0	0	0	3	0	0	0	0
PBANKA_0938300	heat shock protein J2, putative	4	5	0	2	1	0	0	1	1	4	1	0	0	1	0	5	1	1	2	0
PBANKA_0938400	endoplasmic reticulum-resident calcium binding protein, putative	0	1	0	0	1	0	0	0	0	20	0	0	0	0	0	58	0	2	0	2
PBANKA_0938500	succinyl-CoA synthetase alpha subunit, putative	0	0	0	0	0	0	0	0	0	6	0	0	0	0	0	5	0	0	0	0
PBANKA_0938600	casein kinase 2, alpha subunit	9	10	3	5	1	2	0	1	0	11	1	0	0	1	0	5	7	13	5	7
PBANKA_0938900	IWS1-like protein, putative	0	0	0	0	0	0	0	0	0	0	0	0	0	0	0	3	0	0	0	0
PBANKA_0939000	mechanosensitive ion channel protein, putative	0	0	0	0	0	0	0	0	1	2	0	0	0	0	0	4	3	0	29	42
PBANKA_0939100	AP2 domain transcription factor, putative	0	0	0	0	0	0	0	0	0	5	0	0	0	0	0	3	0	0	0	0
PBANKA_0939600	polyadenylate-binding protein-interacting protein 1, putative	13	11	14	25	0	0	0	0	0	30	0	0	0	0	0	37	8	5	8	14
PBANKA_0939700	conserved protein, unknown function	3	3	2	2	0	0	0	0	0	0	0	0	0	0	0	0	0	1	2	3
PBANKA_0939900	U6 snRNA-associated Sm-like protein LSm4, putative	2	2	0	2	0	0	0	0	0	0	0	0	0	0	0	0	1	2	0	0
PBANKA_0940000	conserved Plasmodium protein, unknown function	0	0	0	1	0	0	0	0	1	5	0	0	0	1	0	4	0	0	3	6
PBANKA_0940900	RuvB-like helicase 2, putative	4	4	4	3	0	0	0	0	0	2	0	0	0	0	0	5	1	2	0	3
PBANKA_0941100	conserved Apicomplexan protein, unknown function	0	1	0	0	0	0	0	0	0	6	0	0	0	0	0	12	0	0	0	0
PBANKA_0941300	translocon component PTEX88	0	0	1	0	0	0	0	0	0	0	0	0	0	1	0	0	0	0	0	0
PBANKA_0941500	40S ribosomal protein S4, putative	8	10	4	6	1	4	2	1	4	13	1	0	3	2	3	11	4	5	2	5
PBANKA_0941800	histone H2B, putative	6	4	5	5	4	3	3	3	6	19	3	2	0	3	0	3	5	2	4	5
PBANKA_0941900	histone H4, putative	12	10	9	9	5	4	2	4	32	14	5	0	2	2	16	7	12	10	5	9
PBANKA_0942400	WD repeat-containing protein, putative	0	0	0	0	0	0	0	0	0	0	0	0	0	0	0	0	0	0	2	5
PBANKA_0942500	thioredoxin-like mero protein, putative	1	1	0	1	0	0	0	0	0	13	0	0	0	0	0	8	0	0	0	4
PBANKA_0942700	chromatin remodeling protein, putative	2	1	0	1	1	0	0	0	0	2	1	0	0	0	0	0	2	1	0	2
PBANKA_0942800	syntaxin, putative	2	1	2	3	0	0	0	0	0	0	0	0	0	0	0	4	1	2	2	4
PBANKA_0942900	phenylalanine--tRNA ligase beta subunit, putative	7	8	3	3	0	0	0	0	0	3	0	0	0	0	0	0	4	6	4	5
PBANKA_0943100	CCR4-NOT transcription complex subunit 1, putative	7	4	20	18	0	0	0	1	0	18	0	0	0	4	0	15	6	1	11	32
PBANKA_0943200	casein kinase II beta chain, putative	1	2	2	3	0	0	0	0	0	3	0	0	0	0	0	4	1	3	0	5
PBANKA_0943400	CPW-WPC family protein	0	0	0	0	0	0	0	0	0	2	0	0	0	0	0	6	0	0	0	0
PBANKA_0943600	60S acidic ribosomal protein P1, putative	1	3	1	2	0	0	0	0	1	18	1	0	0	1	0	20	1	1	0	4
PBANKA_1000031	PIR protein	0	1	1	1	0	0	0	0	0	0	0	0	0	0	0	0	0	0	0	0
PBANKA_1000600	erythrocyte membrane antigen 1	1	1	2	5	0	0	0	1	0	2	0	0	0	0	0	0	0	1	0	0
PBANKA_1001800	AP2 domain transcription factor AP2-SP2	0	0	0	0	0	0	0	0	0	0	0	0	0	0	0	0	0	0	0	0
PBANKA_1002000	conserved Plasmodium protein, unknown function	4	2	4	4	2	0	0	0	0	5	0	0	0	0	0	8	0	1	0	0
PBANKA_1002200	6-cysteine protein P52	0	0	0	0	0	0	0	1	0	0	0	0	0	1	0	0	0	0	0	0
PBANKA_1002800	protein transport protein Sec24B, putative	0	0	0	0	0	0	0	0	0	3	0	0	0	0	0	2	0	0	0	0
PBANKA_1003100	pre-mRNA-processing-splicing factor 8, putative	4	2	5	9	0	0	0	0	0	0	0	0	0	0	0	2	1	0	0	5
PBANKA_1003400	lysine decarboxylase, putative	1	0	1	1	0	0	0	0	2	2	0	0	0	0	0	4	1	0	0	4
PBANKA_1003700	conserved protein, unknown function	0	0	0	0	0	0	0	0	0	0	0	0	0	0	0	0	0	0	0	0
PBANKA_1003800	V-type proton ATPase subunit B, putative	18	17	10	11	4	4	5	6	0	4	5	3	2	5	0	7	6	16	30	34
PBANKA_1004000	cytosolic glyoxalase II, putative	2	2	1	3	0	0	0	0	0	2	0	0	0	0	0	2	2	1	2	4
PBANKA_1004900	transcription factor, putative	1	1	1	0	0	0	0	0	0	0	0	0	0	0	0	0	0	0	0	0
PBANKA_1006100	flap endonuclease 1, putative	10	4	3	6	0	0	0	0	0	0	0	0	0	0	0	0	7	3	0	0
PBANKA_1006700	U4/U6 small nuclear ribonucleoprotein PRP31, putative	0	0	0	0	0	0	0	0	0	3	0	0	0	0	0	0	0	0	0	0
PBANKA_1007000	chaperone protein DnaJ, putative	0	0	0	0	0	0	0	0	0	2	0	0	0	0	0	0	0	0	0	0
PBANKA_1007200	replication protein A1, large subunit, putative	3	4	3	4	4	0	0	1	1	7	3	0	0	4	0	9	1	0	6	15
PBANKA_1007700	protein phosphatase PPM1	0	1	0	0	0	0	0	0	0	0	0	0	0	0	0	0	0	0	0	0
PBANKA_1007900	conserved Plasmodium protein, unknown function	0	0	0	0	0	0	0	0	2	3	0	0	0	0	0	0	0	0	0	0
PBANKA_1008000	armadillo-type repeat protein ATRP, putative	1	3	0	2	0	0	0	0	0	5	0	0	0	0	0	2	3	3	0	2
PBANKA_1008200	cGMP-dependent protein kinase	8	12	1	2	0	0	0	0	0	0	0	0	0	0	0	0	4	7	5	10
PBANKA_1008800	glucose-6-phosphate isomerase, putative	0	3	0	0	0	0	0	0	0	12	0	0	0	0	0	8	0	0	0	4
PBANKA_1008900	conserved Plasmodium protein, unknown function	0	0	0	0	0	0	0	0	0	0	0	0	0	0	0	0	0	0	0	0
PBANKA_1009100	ataxin-2 like protein, putative	1	1	2	2	0	0	0	0	0	10	0	0	0	0	0	9	0	0	0	0
PBANKA_1009200	conserved Plasmodium protein, unknown function	0	0	0	0	0	0	0	0	1	0	0	0	0	0	0	2	0	1	0	0
PBANKA_1009300	clathrin light chain, putative	15	23	8	9	2	6	11	3	0	0	0	8	12	5	0	0	4	14	11	27
PBANKA_1009500	glutamate synthase [NADH], putative	24	12	8	9	0	0	0	0	5	5	1	0	0	0	0	12	1	2	10	25
PBANKA_1009600	conserved protein, unknown function	0	0	0	0	0	0	0	0	1	6	0	0	0	0	0	0	0	0	0	0
PBANKA_1009700	ribonuclease H2 subunit B, putative	3	1	0	0	0	0	0	0	0	0	0	0	0	0	0	0	0	0	0	0
PBANKA_1009900	conserved Plasmodium protein, unknown function	0	0	0	0	0	0	0	0	4	3	0	0	0	0	0	0	0	0	0	0
PBANKA_1010000	mitochondrial acidic protein MAM33, putative	4	3	0	3	0	0	0	0	0	0	0	0	0	0	0	3	0	2	0	0
PBANKA_1010200	methionine aminopeptidase 2, putative	1	3	0	0	0	0	0	0	0	0	0	0	0	0	0	0	0	1	0	0
PBANKA_1010400	conserved protein, unknown function	0	0	0	0	0	0	0	0	0	2	0	0	0	0	0	0	0	0	0	0
PBANKA_1010500	Hsp70/Hsp90 organizing protein, putative	22	27	11	13	1	0	0	2	0	11	0	0	0	1	0	15	11	25	13	22
PBANKA_1010600	calmodulin, putative	2	1	0	1	0	0	0	0	0	10	0	0	0	0	0	21	0	0	0	0
PBANKA_1010800	CCR4-associated factor 16, putative	7	7	4	2	2	2	2	1	0	9	2	0	0	1	0	5	2	8	4	6
PBANKA_1011200	conserved Plasmodium protein, unknown function	0	0	0	0	0	0	0	0	0	0	0	0	0	0	0	0	0	0	0	0
PBANKA_1011400	DNA topoisomerase 2, putative	22	14	5	12	2	0	0	2	1	0	1	0	0	5	0	0	13	6	5	12
PBANKA_1011500	PHD finger protein PHD2, putative	0	0	0	0	0	0	0	0	0	0	0	0	0	0	0	2	0	0	0	0
PBANKA_1012100	HP12 protein homolog, putative	0	4	4	3	0	0	0	0	0	3	0	0	0	0	0	0	0	0	0	3
PBANKA_1012200	protein-L-isoaspartate(D-aspartate) O-methyltransferase, putative	1	1	0	0	0	0	0	0	0	0	0	0	0	0	0	0	0	0	0	0
PBANKA_1012400	RNA methyltransferase, putative	0	0	0	0	0	0	0	0	0	0	0	0	0	0	0	0	0	0	0	0
PBANKA_1012800	voltage-dependent anion-selective channel protein, putative	0	0	0	0	0	0	0	0	0	10	0	0	0	0	0	4	0	0	0	0
PBANKA_1013000	inner membrane complex suture component, putative	0	0	0	0	0	0	0	0	0	0	0	0	0	0	0	0	0	1	2	3
PBANKA_1013100	60S ribosomal protein L14, putative	4	4	4	2	1	6	3	0	2	6	1	2	4	1	0	3	3	4	0	3
PBANKA_1013200	succinyl-CoA ligase [ADP-forming] subunit beta, putative	0	0	0	0	0	0	0	0	1	4	0	0	0	0	0	6	0	0	0	0
PBANKA_1013600	PhIL1 interacting protein PIP2, putative	0	0	0	0	0	0	0	0	0	0	0	0	0	0	0	0	1	0	0	3
PBANKA_1013900	PhIL1 interacting protein PIP3, putative	0	0	0	0	0	0	0	0	0	0	0	0	0	0	0	0	0	0	0	2
PBANKA_1014400	acid phosphatase, putative	1	0	0	0	0	0	0	0	0	5	0	0	0	0	0	3	0	0	0	2
PBANKA_1014800	ADP-dependent DNA helicase RecQ, putative	1	0	1	0	0	0	0	0	0	0	0	0	0	0	0	0	1	0	0	0
PBANKA_1014900	coatomer subunit beta, putative	2	2	4	4	0	0	0	0	0	0	0	0	0	1	0	5	1	1	3	2
PBANKA_1015300	rRNA (adenosine-2'-O-)-methyltransferase, putative	0	0	1	0	0	0	0	0	0	0	0	0	0	0	0	0	0	0	0	0
PBANKA_1016300	proliferation-associated protein 2g4, putative	10	15	4	5	1	2	0	1	0	4	0	0	0	0	0	8	3	13	11	12
PBANKA_1016700	leucine-rich repeat protein	10	8	6	9	5	0	0	1	0	5	5	0	0	0	0	34	4	9	0	4
PBANKA_1017300	conserved Plasmodium protein, unknown function	0	0	1	0	0	0	0	0	0	0	0	0	0	0	0	0	0	0	0	2
PBANKA_1017600	conserved Plasmodium protein, unknown function	0	0	0	0	0	0	0	0	0	0	0	0	0	0	0	0	0	0	0	0
PBANKA_1017800	conserved Plasmodium protein, unknown function	0	0	0	0	0	0	0	0	0	0	0	0	0	1	0	0	0	0	0	0
PBANKA_1017900	phosphoenolpyruvate carboxylase	12	15	8	4	1	0	0	0	1	16	2	0	0	4	0	17	2	8	9	11
PBANKA_1018100	ABC transporter G family member 2, putative	0	0	0	0	0	0	0	0	0	2	0	0	0	0	0	3	0	0	0	2
PBANKA_1018300	dynein intermediate chain, putative	0	0	0	0	0	0	0	0	0	0	0	0	0	0	0	0	0	0	0	3
PBANKA_1018400	protein arginine N-methyltransferase 1, putative	1	1	0	0	0	0	0	0	0	4	0	0	0	0	0	3	0	1	3	4
PBANKA_1018500	transcription factor BTF3, putative	2	3	1	2	0	0	0	0	0	4	0	0	0	0	0	4	1	3	2	2
PBANKA_1018600	60S ribosomal protein L21, putative	4	4	3	3	1	2	0	0	1	3	1	0	0	0	0	0	3	3	3	3
PBANKA_1019400	60S ribosomal protein L7-3, putative	9	11	6	8	0	3	5	0	1	8	1	0	0	1	0	2	8	7	4	6
PBANKA_1019500	60S ribosomal protein L5, putative	11	12	5	7	1	4	4	2	1	6	2	0	2	1	0	8	5	11	3	5
PBANKA_1019700	conserved Plasmodium protein, unknown function	5	5	3	4	0	0	0	0	0	12	0	0	0	0	0	8	6	2	10	22
PBANKA_1020100	serine/threonine protein phosphatase 7	1	0	0	0	0	0	0	0	0	0	0	0	0	0	0	0	0	0	0	0
PBANKA_1021000	conserved Plasmodium protein, unknown function	0	0	0	0	0	0	0	0	0	0	0	0	0	0	0	0	0	0	0	0
PBANKA_1022000	40S ribosomal protein S25, putative	7	7	2	5	0	5	4	0	4	7	1	2	0	1	0	3	5	6	2	5
PBANKA_1022100	conserved Plasmodium protein, unknown function	0	1	0	0	0	0	0	0	0	0	0	0	0	0	0	0	0	0	0	0
PBANKA_1022200	DIX domain-containing protein, putative	1	0	1	1	0	0	0	0	0	0	0	0	0	0	0	0	0	0	0	5
PBANKA_1022300	mannose-1-phosphate guanyltransferase, putative	4	5	2	2	0	0	0	0	0	12	1	0	0	0	0	7	0	0	2	8
PBANKA_1022700	protein GPR89, putative	0	0	0	0	0	0	0	0	0	0	0	0	0	0	0	0	0	0	0	0
PBANKA_1022800	glycine--tRNA ligase, putative	0	1	0	0	0	0	0	0	0	8	0	0	0	0	0	3	0	0	0	0
PBANKA_1023000	myosin-specific chaperone UNC, putative	1	1	0	0	0	0	0	0	0	2	0	0	0	0	0	0	1	4	3	3
PBANKA_1023100	conserved Plasmodium protein, unknown function	0	0	0	0	0	0	0	0	0	26	0	0	0	0	0	0	0	0	0	0
PBANKA_1023200	splicing factor 3B subunit 4, putative	0	0	2	1	0	0	0	0	0	0	0	0	0	0	0	0	0	0	0	0
PBANKA_1023400	glutathione reductase, putative	3	3	0	1	0	0	0	0	0	2	0	0	0	0	0	3	1	4	0	2
PBANKA_1023500	eukaryotic translation initiation factor 3 subunit H, putative	1	3	1	1	0	0	0	0	0	5	0	0	0	0	0	5	2	1	0	0
PBANKA_1023900	glutathione S-transferase, putative	4	3	3	3	0	0	0	0	0	9	0	0	0	0	0	11	2	3	2	2
PBANKA_1024100	ATP-dependent RNA helicase DDX55, putative	0	0	0	0	0	0	0	0	0	0	0	0	0	0	0	0	0	0	0	0
PBANKA_1024400	calmodulin, putative	0	0	0	0	0	0	0	0	0	2	0	0	0	0	0	0	0	0	0	0
PBANKA_1024500	conserved Plasmodium protein, unknown function	0	0	0	0	0	0	0	0	0	3	0	0	0	0	0	0	0	0	0	0
PBANKA_1024600	liver specific protein 1	0	0	0	0	0	0	0	0	0	0	0	0	0	0	0	0	0	0	0	0
PBANKA_1024700	ubiquitin fusion degradation protein 1, putative	8	7	6	5	7	2	2	6	0	2	7	0	0	7	0	0	5	6	6	6
PBANKA_1024900	DNA replication licensing factor MCM2, putative	42	30	21	35	19	0	0	19	0	0	16	0	0	23	0	2	30	19	23	35
PBANKA_1025100	conserved Plasmodium protein, unknown function	1	0	0	0	0	0	0	0	0	0	0	0	0	0	0	0	0	0	0	0
PBANKA_1025200	H/ACA ribonucleoprotein complex subunit 4, putative	1	0	3	2	0	0	0	0	0	3	0	0	0	0	0	2	2	3	0	2
PBANKA_1025500	NOT family protein, putative	0	0	1	3	0	0	0	0	0	10	0	0	0	0	0	7	1	0	0	9
PBANKA_1025700	inner membrane complex protein 1l, putative	0	0	0	0	0	0	0	0	2	0	0	0	0	0	0	0	0	0	0	0
PBANKA_1025800	prefoldin subunit 2, putative	9	10	3	7	0	0	0	0	0	9	0	0	0	0	0	5	6	9	3	3
PBANKA_1026200	NADP-specific glutamate dehydrogenase, putative	0	2	0	0	0	0	0	0	0	5	0	0	0	0	0	5	0	2	0	2
PBANKA_1026300	conserved protein, unknown function	4	1	2	6	0	0	0	0	14	0	0	0	0	0	1	0	0	0	6	11
PBANKA_1026500	metacaspase-3, putative	0	0	0	0	0	0	0	0	0	2	0	0	0	0	0	0	0	0	0	0
PBANKA_1026600	protein SEY1, putative	6	7	0	0	0	0	0	0	0	0	0	0	0	0	0	3	2	6	6	6
PBANKA_1027700	uracil-DNA glycosylase, putative	0	0	0	0	1	0	0	0	0	0	1	0	0	0	0	0	0	0	0	0
PBANKA_1027900	small nuclear ribonucleoprotein-associated protein B, putative	2	2	3	2	0	0	0	0	0	0	0	0	0	0	0	0	1	0	0	2
PBANKA_1028300	serine/threonine protein phosphatase PP1	3	1	1	1	0	0	0	0	0	2	0	0	0	0	0	3	1	1	0	2
PBANKA_1028400	60S ribosomal protein L10, putative	2	3	4	3	2	3	2	2	4	4	0	0	4	3	1	4	4	3	3	6
PBANKA_1028700	26S proteasome regulatory subunit RPN13, putative	3	2	0	0	0	0	0	0	0	0	0	0	0	0	0	3	1	2	0	4
PBANKA_1029400	conserved Plasmodium protein, unknown function	6	4	2	5	3	0	0	3	2	0	4	0	0	2	2	0	4	3	3	6
PBANKA_1029600	conserved Plasmodium protein, unknown function	5	6	3	4	2	0	0	1	1	0	1	0	0	2	0	0	4	2	3	5
PBANKA_1029800	glycylpeptide N-tetradecanoyltransferase, putative	0	0	0	0	0	0	0	0	0	3	0	0	0	0	0	3	0	0	2	7
PBANKA_1030100	actin II	12	10	6	11	4	0	0	4	0	0	4	0	0	6	0	0	11	6	8	11
PBANKA_1030200	conserved Plasmodium protein, unknown function	0	0	5	2	0	0	0	0	0	0	0	0	0	0	0	0	1	0	0	3
PBANKA_1030300	nuclear transport factor 2, putative	2	2	2	2	1	0	0	0	0	4	0	0	0	0	0	0	0	2	2	3
PBANKA_1030500	mini-chromosome maintenance complex-binding protein, putative	1	6	0	0	0	0	0	0	0	0	0	0	0	0	0	0	0	0	0	0
PBANKA_1030600	p1/s1 nuclease, putative	0	2	0	0	0	0	0	0	0	6	0	0	0	0	0	8	0	1	0	0
PBANKA_1031100	plastid replication-repair enzyme, putative	0	1	0	0	0	0	0	0	0	0	0	0	0	0	0	0	0	1	0	0
PBANKA_1031200	DnaJ protein, putative	2	7	3	3	0	0	0	0	0	2	0	0	0	0	0	3	1	1	4	9
PBANKA_1031300	rhomboid protease ROM8	0	0	0	0	0	0	0	0	0	0	0	0	0	0	0	0	0	0	6	10
PBANKA_1031900	eukaryotic translation initiation factor 2 subunit gamma, putative	8	12	3	6	1	3	3	0	0	3	0	0	0	0	0	5	3	8	9	13
PBANKA_1032100	rhoptry-associated protein 1	2	1	1	2	0	0	0	0	0	0	0	0	0	0	0	3	2	2	0	4
PBANKA_1032200	WD repeat-containing protein, putative	0	1	0	1	0	0	0	0	0	0	0	0	0	0	0	0	1	0	0	0
PBANKA_1032300	CTP synthase, putative	0	2	0	0	0	0	0	0	0	0	0	0	0	0	0	0	0	1	0	0
PBANKA_1032400	alpha/beta hydrolase, putative	0	0	0	0	0	0	0	0	0	0	0	0	0	0	0	0	0	0	5	3
PBANKA_1032700	CUGBP Elav-like family member 2, putative	8	7	9	11	0	3	4	1	0	9	0	0	0	0	0	7	6	4	7	12
PBANKA_1033200	DNA damage-inducible protein 1, putative	1	3	0	0	0	0	0	0	0	0	0	0	0	0	0	6	0	2	0	0
PBANKA_1033300	conserved Plasmodium protein, unknown function	0	0	0	0	0	0	0	0	0	0	0	0	0	0	0	3	0	0	0	0
PBANKA_1033500	WD repeat-containing protein, putative	1	1	1	1	0	0	0	0	0	0	0	0	0	0	0	0	1	2	0	0
PBANKA_1033700	conserved Plasmodium protein, unknown function	0	0	0	0	0	0	0	0	0	3	0	0	0	0	0	3	0	0	2	4
PBANKA_1033800	conserved protein, unknown function	73	133	27	39	0	39	28	0	5	0	0	14	18	2	1	0	17	74	61	110
PBANKA_1033900	40S ribosomal protein S8e, putative	8	12	9	9	4	5	5	4	4	4	3	3	5	4	4	4	8	8	6	9
PBANKA_1034100	FANCJ-like helicase, putative	14	8	2	10	1	0	0	7	0	0	4	0	0	8	0	0	7	2	3	9
PBANKA_1034300	AP2 domain transcription factor AP2-G2	0	0	1	1	0	0	0	0	0	0	0	0	0	0	0	0	0	0	0	2
PBANKA_1034400	plasmepsin IV	5	8	1	2	0	0	0	0	3	3	0	0	0	0	1	10	2	7	0	4
PBANKA_1034500	conserved protein, unknown function	0	0	0	0	0	0	0	0	0	4	0	0	0	0	0	0	0	0	0	0
PBANKA_1035000	conserved Plasmodium protein, unknown function	0	0	0	0	0	0	0	0	0	0	0	0	0	0	0	0	0	0	3	4
PBANKA_1035100	rRNA 2'-O-methyltransferase fibrillarin, putative	4	2	4	4	0	0	0	0	0	0	0	0	0	0	0	0	3	1	0	0
PBANKA_1035200	LCCL domain-containing protein	2	1	0	4	0	0	0	1	0	18	1	0	0	2	0	15	0	0	0	5
PBANKA_1035500	vacuolar protein sorting-associated protein 29, putative	3	1	2	2	0	0	0	0	0	0	0	0	0	0	0	0	0	0	2	0
PBANKA_1035700	WD repeat-containing protein 65, putative	0	0	0	0	0	0	0	0	2	0	0	0	0	0	0	0	0	0	0	2
PBANKA_1036000	transcription elongation factor SPT6, putative	2	0	1	2	0	0	0	0	0	0	0	0	0	0	0	2	0	0	0	0
PBANKA_1036200	RNA-binding protein 8A, putative	3	3	3	3	0	0	0	0	0	0	0	0	0	0	0	0	1	0	0	0
PBANKA_1036500	RING zinc finger protein, putative	0	0	0	0	0	2	0	0	0	0	0	0	0	0	0	0	0	0	9	11
PBANKA_1036600	ribonucleoside-diphosphate reductase small chain, putative	3	5	2	1	0	0	0	1	0	0	0	0	0	0	0	2	1	3	4	2
PBANKA_1036800	DNA mismatch repair protein, putative	0	0	0	0	0	0	0	0	0	0	0	0	0	0	0	0	0	0	0	0
PBANKA_1037100	GTPase-activating protein, putative	0	0	0	0	0	0	0	0	0	0	0	0	0	0	0	0	0	0	0	0
PBANKA_1037300	conserved Plasmodium protein, unknown function	0	0	0	0	0	0	0	0	0	2	0	0	0	0	0	6	0	0	0	0
PBANKA_1037800	secreted ookinete adhesive protein	0	0	0	0	0	0	0	0	0	5	0	0	0	0	0	0	0	0	0	0
PBANKA_1037900	conserved Plasmodium protein, unknown function	0	0	0	0	0	0	0	0	0	5	0	0	0	0	0	3	0	0	3	5
PBANKA_1038000	cytochrome c, putative	0	0	0	0	0	0	0	0	0	11	0	0	0	0	0	2	0	0	0	0
PBANKA_1038200	nuclear formin-like protein MISFIT	10	3	4	8	4	0	0	5	0	0	3	0	0	12	0	0	4	1	4	14
PBANKA_1038700	tetratricopeptide repeat protein, putative	1	1	0	0	0	0	0	0	0	0	0	0	0	0	0	0	0	0	0	0
PBANKA_1038800	EGF domain-containing protein, putative	1	0	1	1	1	0	0	0	0	12	1	0	0	1	0	10	0	0	0	2
PBANKA_1038900	condensin complex subunit 1, putative	3	0	0	1	0	0	0	0	0	0	0	0	0	0	0	0	0	0	0	0
PBANKA_1039400	ribosomal protein S27a, putative	1	1	1	1	0	0	0	0	0	0	0	0	0	0	0	0	0	0	0	0
PBANKA_1039600	26S proteasome regulatory subunit RPN6, putative	3	6	0	1	0	0	0	0	0	4	0	0	0	0	0	0	2	1	0	0
PBANKA_1039700	cytochrome c oxidase subunit ApiCOX19, putative	0	0	0	0	0	0	0	0	0	2	0	0	0	0	0	3	0	0	0	0
PBANKA_1039900	conserved Plasmodium protein, unknown function	0	0	0	0	0	0	0	0	0	0	0	0	0	0	0	0	6	17	0	0
PBANKA_1040100	choline kinase	0	0	0	0	0	0	0	0	0	2	0	0	0	0	0	3	0	2	0	0
PBANKA_1101300	skeleton-binding protein 1	0	0	1	1	0	0	0	0	0	2	0	2	0	0	0	2	1	1	0	4
PBANKA_1101400	rhoptry-associated protein 2/3	2	2	1	1	0	0	0	0	0	2	0	0	0	0	0	0	2	2	0	2
PBANKA_1101600	chromatin assembly factor 1 subunit A, putative	9	4	1	3	0	0	0	0	0	0	0	0	0	0	0	0	3	0	0	0
PBANKA_1102200	merozoite surface protein 8	0	0	0	0	0	0	0	1	0	6	0	0	0	0	0	10	0	1	0	3
PBANKA_1102900	cell division control protein 6, putative	12	5	6	9	2	0	0	4	0	2	4	0	0	6	0	2	5	0	4	6
PBANKA_1103000	serine/arginine-rich splicing factor 12, putative	2	0	2	7	1	3	0	2	0	0	0	0	0	2	0	3	3	0	0	5
PBANKA_1103100	actin-depolymerizing factor 1	0	1	1	0	0	0	0	1	0	9	0	0	0	2	0	6	0	2	0	0
PBANKA_1103400	60S ribosomal protein L31, putative	4	4	3	3	0	0	0	0	1	2	0	0	0	0	0	0	1	2	0	2
PBANKA_1103900	conserved Plasmodium protein, unknown function	0	0	0	0	0	0	0	0	0	12	0	0	0	0	0	0	0	0	0	0
PBANKA_1104100	MOLO1 domain-containing protein, putative	0	0	0	0	0	0	0	0	0	2	0	0	0	0	0	4	0	0	0	0
PBANKA_1104200	2-oxoisovalerate dehydrogenase subunit beta, mitochondrial, putative	0	0	0	0	0	0	0	0	0	4	0	0	0	0	0	2	0	0	0	0
PBANKA_1104800	actin-like protein, putative	2	0	0	1	0	0	0	0	0	0	0	0	0	0	0	0	0	0	0	2
PBANKA_1105100	DNA mismatch repair protein MSH6, putative	24	14	12	14	6	0	0	13	0	3	8	0	0	10	1	0	16	9	7	13
PBANKA_1105300	conserved Plasmodium protein, unknown function	2	0	0	2	0	0	0	0	0	4	0	0	0	0	0	0	0	0	0	3
PBANKA_1105400	small ubiquitin-related modifier, putative	3	3	2	3	1	0	0	2	0	3	1	0	0	1	0	3	1	2	2	4
PBANKA_1105500	mediator of RNA polymerase II transcription subunit 11, putative	3	2	0	0	0	0	0	0	0	4	0	0	0	0	0	2	1	2	3	2
PBANKA_1106100	conserved Plasmodium protein, unknown function	0	0	0	1	0	0	0	0	0	0	0	0	0	0	0	0	0	0	0	0
PBANKA_1106300	GTPase-activating protein, putative	0	0	0	0	0	0	0	0	0	0	0	0	0	0	0	0	3	11	0	0
PBANKA_1106500	rhomboid protease ROM4	0	0	0	0	0	0	0	0	0	2	0	0	0	0	0	0	0	0	4	8
PBANKA_1106700	60S ribosomal protein L4, putative	22	24	14	16	4	10	9	3	9	16	3	6	7	3	1	11	14	18	12	13
PBANKA_1107100	subtilisin-like protease 1	0	0	1	0	0	0	0	0	0	0	0	0	0	0	0	5	0	0	0	0
PBANKA_1107200	protein CAF40, putative	2	3	1	3	0	0	0	0	0	3	0	0	0	1	0	6	1	0	0	4
PBANKA_1107300	nuclear protein localization protein 4, putative	28	24	16	19	15	6	2	17	0	0	17	0	0	13	0	0	14	17	16	25
PBANKA_1107400	conserved protein, unknown function	1	0	0	1	0	0	0	0	0	2	0	0	0	0	0	4	1	0	0	0
PBANKA_1108000	conserved protein, unknown function	0	0	0	0	0	0	0	1	0	0	0	0	0	0	0	2	0	0	0	3
PBANKA_1108600	alpha-soluble NSF attachment protein, putative	2	3	1	2	0	0	0	0	0	0	0	0	0	0	0	0	0	2	3	5
PBANKA_1108700	structural maintenance of chromosomes protein 4	14	5	5	12	0	0	0	3	0	0	0	0	0	2	0	0	9	2	3	6
PBANKA_1108900	conserved Plasmodium protein, unknown function	0	0	0	0	0	0	0	0	0	0	0	0	0	0	0	3	0	0	0	0
PBANKA_1109000	RNA polymerase I, putative	1	2	0	1	0	0	0	0	0	0	0	0	0	0	0	0	0	1	2	0
PBANKA_1109300	conserved Plasmodium protein, unknown function	0	0	0	0	0	0	0	0	0	2	0	0	0	0	0	5	0	0	0	0
PBANKA_1109400	phosphatidylinositol 4-kinase, putative	0	0	0	0	0	0	0	0	0	0	0	0	0	0	0	2	0	0	0	0
PBANKA_1109700	conserved protein, unknown function	0	2	0	0	0	0	0	0	0	0	0	0	0	0	0	0	0	1	0	0
PBANKA_1109800	peptidyl-prolyl cis-trans isomerase, putative	0	0	1	1	0	0	0	0	0	0	0	0	0	0	0	0	0	0	0	0
PBANKA_1109900	stripes inner membrane complex protein, putative	0	0	0	0	0	0	0	0	8	3	0	0	0	0	0	2	0	0	0	0
PBANKA_1110100	topoisomerase I, putative	2	0	0	0	0	0	0	0	0	0	0	0	0	0	0	0	0	0	0	0
PBANKA_1110500	translationally-controlled tumor protein homolog	1	1	1	1	0	0	0	0	0	0	0	0	0	0	0	10	1	1	0	0
PBANKA_1111000	RNA pseudouridylate synthase, putative	0	0	0	0	0	0	0	0	0	2	0	0	0	0	0	0	1	0	0	0
PBANKA_1111400	inositol-3-phosphate synthase, putative	0	0	0	0	0	0	0	0	0	0	0	0	0	0	0	2	0	0	0	0
PBANKA_1111600	prefoldin subunit 6, putative	5	7	1	3	0	0	0	0	0	5	0	0	0	0	0	3	1	5	3	4
PBANKA_1112300	ras-related protein Rab-1B, putative	4	5	4	4	1	0	2	1	0	4	1	0	0	0	0	3	3	5	10	13
PBANKA_1112400	orotate phosphoribosyltransferase, putative	0	2	0	1	0	0	0	0	0	0	0	0	0	0	0	2	0	2	0	0
PBANKA_1112500	conserved Plasmodium protein, unknown function	0	0	0	0	0	0	0	0	0	0	0	0	0	0	0	0	0	0	0	0
PBANKA_1112700	conserved protein, unknown function	0	0	0	0	0	0	0	0	0	0	0	0	0	0	0	2	0	0	0	0
PBANKA_1112900	CPSF domain-containing protein, putative	0	0	0	0	0	0	0	0	0	0	1	0	0	0	0	0	0	0	0	0
PBANKA_1113000	purine nucleoside phosphorylase, putative	38	36	30	33	29	21	18	25	0	16	23	13	16	22	0	13	23	33	30	33
PBANKA_1113300	deoxyribodipyrimidine photo-lyase, putative	0	0	0	0	0	0	0	0	0	4	0	0	0	0	0	0	0	0	0	0
PBANKA_1113400	secreted ookinete protein	6	4	11	12	0	0	0	0	14	2	0	0	0	1	8	26	2	1	11	16
PBANKA_1113500	ras-related protein Rab-1A, putative	0	0	0	0	0	0	0	0	0	0	0	0	0	2	0	2	0	0	0	0
PBANKA_1114600	pre-mRNA-splicing factor CWC2, putative	1	0	1	0	0	0	0	0	0	0	0	0	0	0	0	0	0	0	0	0
PBANKA_1114700	rhomboid protease ROM9	0	1	1	1	0	0	0	0	0	0	0	0	0	0	0	0	0	0	0	0
PBANKA_1114900	phosphatidylinositol 3-kinase, putative	0	0	0	0	0	0	0	0	0	0	0	0	0	0	0	0	0	0	0	0
PBANKA_1115000	conserved protein, unknown function	0	0	0	0	0	0	0	0	0	13	0	0	0	0	0	9	0	0	0	0
PBANKA_1115200	gamete egress protein GEP	15	9	25	36	1	3	2	4	1	11	1	3	5	7	2	38	8	1	23	33
PBANKA_1115300	glideosome-associated protein 40, putative	0	0	0	0	0	0	0	0	0	0	0	0	0	0	0	0	1	1	0	0
PBANKA_1115400	BolA-like protein, putative	0	1	0	0	0	0	0	0	0	5	0	0	0	0	0	5	0	1	0	0
PBANKA_1115700	kinetochore protein NDC80, putative	0	0	0	0	0	0	0	1	0	0	0	0	0	1	0	0	1	0	0	0
PBANKA_1116300	malate:quinone oxidoreductase, putative	0	0	0	0	0	0	0	0	0	2	0	0	0	0	0	2	0	0	0	0
PBANKA_1116800	BFR1 domain-containing protein, putative	12	17	9	13	1	5	4	2	0	27	1	7	4	2	0	13	12	14	12	15
PBANKA_1117000	histone H2A, putative	1	1	1	0	0	0	0	1	10	14	1	2	0	1	4	0	0	1	0	0
PBANKA_1117100	histone H3 variant, putative	0	0	2	3	0	0	0	0	3	0	0	0	0	0	1	0	3	0	2	0
PBANKA_1117400	conserved protein, unknown function	1	1	0	1	1	0	0	1	0	2	1	0	0	0	0	5	0	3	2	3
PBANKA_1117500	ribosomal protein L27a, putative	6	5	4	4	1	6	2	3	3	4	3	2	2	3	0	0	4	4	4	6
PBANKA_1117700	malate dehydrogenase, putative	10	9	6	10	3	0	0	2	0	9	4	0	3	3	0	11	4	8	8	12
PBANKA_1118600	cell division cycle protein 48 homologue, putative	136	113	91	109	91	38	32	79	9	9	84	17	14	68	6	22	89	89	74	94
PBANKA_1118900	F-box protein FBXO1, putative	0	0	0	0	21	41	42	19	0	0	19	37	37	22	0	0	21	48	7	10
PBANKA_1119300	ATP synthase-associated protein, putative	0	0	0	0	0	0	0	0	1	3	0	0	0	0	0	0	0	0	0	0
PBANKA_1120100	conserved Plasmodium protein, unknown function	18	12	6	10	0	0	0	0	0	0	1	0	0	2	0	0	3	7	6	16
PBANKA_1120200	pyridoxine biosynthesis protein PDX1, putative	4	4	4	3	2	0	0	5	0	0	2	0	0	10	0	3	2	0	4	6
PBANKA_1120400	inner membrane complex protein 1j, putative	0	0	0	0	0	0	0	0	10	6	0	0	0	0	0	0	0	0	0	0
PBANKA_1120700	nascent polypeptide-associated complex subunit alpha, putative	0	0	0	0	0	0	0	0	0	0	0	0	0	0	0	9	0	0	0	0
PBANKA_1120800	signal recognition particle subunit SRP68, putative	3	3	1	1	0	0	0	0	0	0	0	0	0	0	0	2	0	2	3	5
PBANKA_1121000	conserved Plasmodium protein, unknown function	0	0	0	0	0	0	0	0	0	0	0	0	0	0	0	6	0	0	0	0
PBANKA_1121700	leucine--tRNA ligase, putative	9	17	3	4	1	0	0	2	0	6	2	0	0	2	0	8	0	20	9	19
PBANKA_1122000	nuclear polyadenylated RNA-binding protein NAB2, putative	3	4	4	7	0	2	4	0	0	10	1	0	0	1	0	9	4	0	0	4
PBANKA_1122500	splicing factor-like protein 1, putative	1	0	1	0	0	0	0	0	0	0	0	0	0	0	0	0	0	0	0	0
PBANKA_1122800	ribonuclease H2 subunit A, putative	2	1	0	0	0	0	0	0	0	0	1	0	0	1	0	0	0	0	0	0
PBANKA_1122900	hexokinase, putative	9	17	1	3	1	0	2	0	0	3	0	0	0	0	0	5	2	14	4	10
PBANKA_1123500	SNF2 helicase, putative	21	15	11	17	0	0	0	0	0	0	0	4	0	2	0	2	15	9	3	9
PBANKA_1124300	conserved Plasmodium protein, unknown function	0	0	0	0	0	0	0	0	0	2	0	0	0	0	0	3	0	0	0	0
PBANKA_1124600	conserved protein, unknown function	0	0	0	0	0	0	0	0	0	4	0	0	0	0	0	0	0	0	0	0
PBANKA_1124700	conserved Plasmodium protein, unknown function	0	0	0	0	0	0	0	0	0	2	0	0	0	0	0	0	0	0	0	0
PBANKA_1124800	conserved Plasmodium protein, unknown function	2	3	0	0	0	0	0	0	0	0	0	0	0	0	0	0	0	0	0	0
PBANKA_1124900	oxidoreductase, putative	0	0	0	0	0	0	0	0	0	2	0	0	0	0	0	0	0	0	0	4
PBANKA_1125200	CRAL/TRIO domain-containing protein, putative	0	0	0	0	0	0	0	0	0	0	0	0	0	0	0	0	0	0	0	2
PBANKA_1125300	conserved Plasmodium protein, unknown function	0	0	1	1	0	0	0	0	0	0	0	0	0	0	0	0	1	0	0	0
PBANKA_1125500	ATPase, putative	6	6	3	6	0	0	0	0	0	0	0	0	0	0	0	2	2	5	4	5
PBANKA_1125600	pyruvate kinase, putative	29	41	18	25	18	6	10	15	1	28	11	4	3	12	1	21	20	32	24	31
PBANKA_1125900	ankyrin-repeat protein, putative	0	0	0	0	0	0	0	0	0	0	0	0	0	0	0	0	35	81	0	0
PBANKA_1126000	E3 ubiquitin-protein ligase RNF5, putative	2	4	2	1	0	0	0	0	0	0	0	0	0	1	0	0	1	1	2	3
PBANKA_1126200	protein DJ-1, putative	1	5	0	0	1	0	0	0	0	9	0	0	0	0	0	12	1	5	5	5
PBANKA_1126300	conserved Plasmodium protein, unknown function	0	0	0	0	0	0	0	0	0	0	0	0	0	0	0	2	0	0	0	2
PBANKA_1126400	transportin, putative	9	12	3	7	0	0	0	0	0	3	0	0	0	0	0	4	4	6	6	10
PBANKA_1126500	acetyl-CoA synthetase, putative	7	9	4	7	2	0	0	1	0	0	0	0	0	0	0	2	3	12	2	2
PBANKA_1126800	HECT-domain (ubiquitin-transferase), putative	0	0	0	0	0	0	0	0	1	2	0	0	0	0	0	0	0	0	0	0
PBANKA_1126900	eukaryotic translation initiation factor 2-alpha kinase	1	1	0	0	0	0	0	0	0	0	0	0	0	0	0	0	0	0	0	0
PBANKA_1127000	choline/ethanolaminephosphotransferase	1	1	1	1	1	2	0	1	1	0	0	0	0	1	0	0	1	1	0	0
PBANKA_1127300	DNA methyltransferase 1-associated protein 1, putative	1	1	0	0	0	0	0	0	0	0	0	0	0	0	0	0	1	0	0	0
PBANKA_1127700	nicotinate phosphoribosyltransferase, putative	11	16	5	8	1	0	0	0	0	0	0	0	0	0	0	3	9	20	4	9
PBANKA_1127800	DnaJ protein, putative	3	2	0	0	0	0	0	1	0	0	0	0	0	0	0	7	0	0	4	3
PBANKA_1128200	polyadenylate-binding protein 3, putative	0	0	0	0	0	0	0	0	0	0	0	0	0	0	0	0	0	0	0	2
PBANKA_1128300	amino acid transporter AAT1, putative	1	1	2	1	0	0	0	0	0	0	0	0	0	0	0	0	0	0	2	3
PBANKA_1128600	cullin-like protein, putative	33	39	1	1	0	0	0	0	0	0	0	0	0	1	0	0	1	0	0	2
PBANKA_1129000	secreted ookinete protein, putative	0	0	0	0	0	0	0	0	0	7	0	0	0	0	0	3	0	0	0	0
PBANKA_1129100	DNA polymerase epsilon catalytic subunit A, putative	32	13	12	21	2	0	0	10	0	0	5	0	0	17	0	0	17	7	7	10
PBANKA_1129600	TPH domain-containing protein, putative	0	0	0	0	0	0	0	0	0	3	0	0	0	0	0	0	0	0	0	2
PBANKA_1129800	tetratricopeptide repeat protein, putative	0	0	0	0	0	0	0	1	0	0	0	0	0	0	0	2	1	1	0	0
PBANKA_1130000	Ran-binding protein, putative	1	0	1	1	0	0	0	0	0	0	0	0	0	0	0	0	0	0	0	0
PBANKA_1130400	proteasome subunit alpha type-4, putative	6	7	3	4	2	0	0	1	0	3	2	0	0	0	0	3	4	7	3	2
PBANKA_1130500	proteasome subunit alpha type-7, putative	7	11	5	7	5	0	0	2	0	6	2	0	0	0	0	6	4	6	4	3
PBANKA_1130700	conserved Plasmodium protein, unknown function	0	0	0	0	0	0	0	0	0	0	0	0	0	0	0	0	0	0	0	0
PBANKA_1130800	phosphoinositide phosphatase SAC1, putative	0	1	0	0	0	0	0	0	3	0	0	0	0	0	0	0	0	0	0	2
PBANKA_1131100	adenylosuccinate synthetase, putative	2	5	0	0	0	0	0	0	0	2	0	0	0	0	0	0	0	2	0	0
PBANKA_1131500	conserved Plasmodium protein, unknown function	0	0	0	2	0	0	0	0	0	0	0	0	0	0	0	5	0	0	0	0
PBANKA_1131600	DNA replication licensing factor MCM6, putative	20	21	13	17	6	0	0	11	0	2	9	0	0	11	0	3	17	8	7	18
PBANKA_1131900	serine/threonine protein phosphatase 5	4	11	3	2	0	0	0	0	0	3	0	0	0	1	0	4	0	6	5	12
PBANKA_1132000	NLI interacting factor-like phosphatase	0	0	0	0	0	0	0	0	0	0	0	0	0	0	0	2	0	0	0	0
PBANKA_1132100	splicing factor 3B subunit 5, putative	0	0	0	1	0	0	0	0	0	2	0	0	0	1	0	0	0	0	0	0
PBANKA_1132300	conserved Plasmodium protein, unknown function	0	0	0	0	0	0	0	0	0	3	0	0	0	0	0	0	0	0	0	0
PBANKA_1132400	conserved Plasmodium protein, unknown function	1	2	1	2	0	0	0	0	0	4	0	0	0	0	0	0	0	0	6	10
PBANKA_1132900	regulator of chromosome condensation, putative	0	0	0	0	0	0	0	0	0	0	0	0	0	0	0	0	0	0	0	2
PBANKA_1133300	elongation factor 1-alpha	57	71	48	52	20	22	18	16	6	53	16	15	20	16	5	33	37	60	44	54
PBANKA_1133800	DNA helicase, putative	3	0	0	0	0	0	0	0	0	0	0	0	0	0	0	0	0	0	0	0
PBANKA_1134100	T-complex protein 1 subunit delta, putative	16	21	4	5	1	4	0	1	0	12	0	0	0	1	0	11	5	17	9	13
PBANKA_1134200	pyrroline-5-carboxylate reductase, putative	2	2	2	1	0	0	0	0	0	2	0	0	0	0	0	2	0	2	2	4
PBANKA_1134400	Sas10 domain-containing protein, putative	0	0	1	0	0	0	0	0	0	2	0	0	0	0	0	0	0	0	0	0
PBANKA_1134500	conserved Plasmodium protein, unknown function	1	1	2	1	0	0	0	0	0	0	0	0	0	0	0	0	1	1	0	0
PBANKA_1134900	zinc finger protein, putative	0	0	0	0	0	0	0	0	0	2	0	0	0	0	0	4	0	0	0	0
PBANKA_1135000	YOP1-like protein, putative	1	0	0	0	0	0	0	0	1	2	0	0	0	0	0	0	0	1	0	0
PBANKA_1135100	40S ribosomal protein S15, putative	9	10	10	7	2	7	7	2	3	9	3	4	4	2	0	4	6	9	7	7
PBANKA_1135200	GTP-binding protein, putative	1	2	0	0	0	0	0	0	0	0	0	0	0	0	0	0	0	0	0	0
PBANKA_1135500	high mobility group protein B4, putative	4	1	1	1	0	0	0	2	0	0	1	0	0	2	0	0	1	0	0	0
PBANKA_1135700	CUGBP Elav-like family member 1, putative	19	8	17	17	4	4	5	3	0	0	2	0	0	3	0	0	8	7	10	13
PBANKA_1136100	conserved Plasmodium protein, unknown function	0	0	0	0	0	0	0	0	0	0	0	0	0	0	0	0	0	0	4	9
PBANKA_1136700	guanylyl cyclase beta	0	0	0	0	0	0	0	0	0	3	0	0	0	0	0	0	0	0	0	0
PBANKA_1137000	bergheilysin	14	25	3	3	0	0	0	0	0	13	0	0	0	0	0	16	9	32	5	5
PBANKA_1137200	protein transport protein Sec24A, putative	6	6	3	3	0	0	3	1	0	0	1	2	0	0	0	0	2	4	4	11
PBANKA_1137500	actin-depolymerizing factor 2	2	1	1	1	1	0	0	0	0	0	0	0	0	1	0	0	1	1	2	2
PBANKA_1137800	glideosome-associated connector	65	66	31	33	7	5	6	7	0	31	6	0	8	7	0	24	28	54	42	65
PBANKA_1137900	proliferating cell nuclear antigen 1, putative	5	5	3	3	4	0	0	5	0	10	4	0	0	2	0	10	3	3	2	3
PBANKA_1138200	RuvB-like helicase 3, putative	11	15	9	13	1	0	0	1	0	0	1	0	0	3	0	4	8	8	7	11
PBANKA_1139400	polyubiquitin binding protein, putative	3	5	2	0	0	0	0	0	0	0	0	0	0	0	0	0	2	1	2	6
PBANKA_1139900	reticulon-like protein, putative	0	0	0	0	0	0	0	0	0	2	0	0	0	0	0	0	0	0	0	0
PBANKA_1140100	nucleoporin NUP205	0	0	0	1	0	0	0	0	0	2	0	0	0	0	0	3	0	0	0	0
PBANKA_1140600	DNA-directed RNA polymerases I, II, and III subunit RPABC1, putative	5	5	3	4	0	0	0	0	0	0	1	0	0	0	0	0	2	4	0	2
PBANKA_1141500	SNARE associated Golgi protein, putative	0	0	0	0	0	0	0	0	0	0	0	0	0	0	0	3	0	0	0	0
PBANKA_1141600	conserved Plasmodium protein, unknown function	2	2	1	2	0	0	0	0	0	0	0	0	0	0	0	0	0	2	2	0
PBANKA_1141700	ubiquitin-60S ribosomal protein L40, putative	29	28	23	25	0	10	11	13	5	0	13	7	8	11	4	0	20	24	0	0
PBANKA_1142100	conserved Plasmodium protein, unknown function	0	0	1	2	0	0	0	0	0	0	0	0	0	0	0	0	1	0	0	2
PBANKA_1142400	nucleoside diphosphate kinase b, putative	2	2	0	0	0	0	0	0	0	7	0	0	0	0	0	6	0	2	0	0
PBANKA_1142500	signal recognition particle receptor subunit alpha, putative	0	0	0	0	0	0	0	0	0	0	0	0	0	0	0	0	0	0	0	4
PBANKA_1142800	conserved protein, unknown function	7	11	6	8	0	0	0	0	0	16	0	0	0	1	0	21	7	5	13	10
PBANKA_1142900	suppressor of kinetochore protein 1, putative	3	2	0	0	1	3	3	2	0	2	1	3	3	1	0	3	3	14	0	0
PBANKA_1143000	U1 small nuclear ribonucleoprotein 70 kDa homolog, putative	0	0	1	1	1	0	0	0	0	0	0	0	0	0	0	0	0	0	0	0
PBANKA_1143400	NADH-cytochrome b5 reductase, putative	0	0	0	0	0	0	0	0	0	3	0	0	0	0	0	2	0	0	0	0
PBANKA_1143600	alanine--tRNA ligase, putative	9	17	0	1	0	0	0	0	0	2	0	0	0	0	0	3	0	4	3	14
PBANKA_1143700	secreted ookinete protein, putative	0	0	0	0	0	0	0	0	0	56	0	0	0	0	0	0	0	0	0	0
PBANKA_1143800	conserved Plasmodium protein, unknown function	0	0	0	0	0	0	0	0	0	16	0	0	0	0	0	2	0	0	0	0
PBANKA_1144000	26S proteasome regulatory subunit RPN11, putative	3	3	2	3	1	0	0	1	0	2	1	0	0	1	0	4	1	2	0	3
PBANKA_1144100	ABC transporter E family member 1, putative	2	3	2	3	0	0	0	0	0	2	0	0	0	0	0	4	0	3	2	2
PBANKA_1144500	mitochondrial import inner membrane translocase subunit TIM9, putative	0	0	0	0	0	0	0	0	0	3	0	0	0	0	0	0	0	0	0	0
PBANKA_1144800	conserved protein, unknown function	2	3	1	4	1	0	0	0	0	10	0	0	0	0	0	0	0	1	3	4
PBANKA_1145500	conserved protein, unknown function	5	3	5	6	3	4	4	2	0	0	1	0	0	2	0	0	4	0	0	0
PBANKA_1145700	U2 small nuclear ribonucleoprotein A', putative	1	0	1	2	0	0	0	0	0	0	0	0	0	0	0	2	0	0	0	0
PBANKA_1145800	membrane associated histidine-rich protein 1a	3	3	3	3	1	2	0	1	0	0	2	0	0	0	0	3	3	3	3	4
PBANKA_1145900	membrane associated histidine-rich protein 1b	0	0	0	0	0	0	0	0	0	0	0	0	0	0	0	0	0	0	0	3
PBANKA_1200600	Plasmodium exported protein, unknown function	4	1	6	8	4	3	5	6	0	5	5	0	2	6	0	0	4	2	2	2
PBANKA_1200800	transformer-2 protein homolog beta, putative	3	3	2	4	3	5	3	3	1	0	3	0	3	4	0	3	2	1	3	5
PBANKA_1201100	conserved Plasmodium protein, unknown function	4	3	3	4	0	0	0	0	0	0	0	0	0	0	0	3	1	1	0	4
PBANKA_1201400	guanylate cyclase organizer UGO, putative	0	0	0	0	0	0	0	0	0	0	0	0	0	0	0	0	0	0	0	0
PBANKA_1201900	40S ribosomal protein S20e, putative	4	4	3	4	1	0	0	1	0	0	1	0	0	1	0	0	3	4	4	5
PBANKA_1202000	inner membrane complex protein 1c	0	0	0	0	0	0	0	0	6	3	0	0	0	0	0	2	0	0	0	0
PBANKA_1202100	MKT1 domain-containing protein, putative	5	2	4	6	0	0	0	0	0	2	0	0	0	1	0	4	2	0	4	8
PBANKA_1202200	U5 small nuclear ribonucleoprotein component, putative	3	3	7	6	0	0	0	1	0	0	0	0	0	0	0	0	2	1	0	6
PBANKA_1202400	60S ribosomal protein L13, putative	2	3	3	3	0	4	2	1	1	6	0	0	2	0	0	2	4	2	2	2
PBANKA_1202500	WD repeat-containing protein, putative	0	1	0	0	0	0	0	0	0	0	0	0	0	0	0	0	0	0	0	2
PBANKA_1202600	E3 ubiquitin-protein ligase, putative	7	5	3	2	1	0	0	0	0	0	0	0	0	0	0	2	2	3	0	3
PBANKA_1202700	RNA-binding protein, putative	6	3	10	10	1	3	4	1	2	0	2	0	0	4	0	3	10	1	2	3
PBANKA_1202800	conserved Plasmodium protein, unknown function	0	0	0	1	0	0	0	0	0	0	0	0	0	0	0	0	1	0	0	0
PBANKA_1204200	IMP1-like protein, putative	0	0	0	0	0	0	0	0	0	0	0	0	0	0	0	0	0	0	3	4
PBANKA_1204300	CCR4-NOT transcription complex subunit 5, putative	0	0	1	1	0	0	0	0	0	0	0	0	0	0	0	0	0	0	0	0
PBANKA_1204400	DNA/RNA-binding protein Alba 3, putative	8	7	6	12	2	3	2	3	2	8	2	0	3	4	1	12	7	5	7	10
PBANKA_1204800	phosducin-like protein 3	3	1	0	2	0	0	0	0	0	4	0	0	0	0	0	4	0	2	0	4
PBANKA_1204900	conserved Plasmodium protein, unknown function	0	2	0	0	0	0	0	0	0	6	0	0	0	0	0	5	0	1	0	2
PBANKA_1205000	G-strand-binding protein 2	5	5	5	4	1	5	4	1	0	2	1	0	2	1	0	0	5	1	6	6
PBANKA_1205900	AP2 domain transcription factor AP2-I, putative	2	2	6	3	1	0	0	1	0	3	0	0	0	1	0	3	7	2	2	5
PBANKA_1206100	eukaryotic translation initiation factor 3 subunit D, putative	11	15	8	8	0	4	0	1	0	9	0	0	0	2	0	8	7	9	10	17
PBANKA_1206300	PHD finger protein PHD1, putative	2	0	1	0	0	0	0	0	0	0	0	0	0	0	0	0	0	0	0	0
PBANKA_1206600	26S protease regulatory subunit 4, putative	12	14	6	9	2	0	0	2	0	10	0	0	0	1	0	13	3	9	5	9
PBANKA_1206900	tubulin beta chain, putative	89	73	64	78	51	16	15	34	35	23	41	5	12	32	1	48	55	45	71	99
PBANKA_1207000	nucleolar protein 5, putative	4	3	1	6	0	0	0	0	0	0	0	0	0	0	0	0	3	3	0	0
PBANKA_1207200	adenylate kinase, putative	1	1	0	1	0	0	0	0	0	21	0	0	0	0	0	13	1	0	2	6
PBANKA_1208200	kinesin-4, putative	1	0	1	1	0	0	0	0	0	4	0	0	0	0	0	4	0	0	0	0
PBANKA_1208500	PI31 domain-containing protein, putative	31	20	16	23	14	14	14	14	0	2	10	9	9	16	0	0	17	11	24	24
PBANKA_1208700	succinate dehydrogenase subunit 4, putative	1	0	0	0	0	0	0	0	0	2	0	0	0	0	0	0	1	0	0	0
PBANKA_1209000	eukaryotic translation initiation factor 2 subunit beta, putative	7	8	3	3	0	0	0	1	0	2	0	0	0	0	0	4	1	4	2	5
PBANKA_1209100	dolichyl-phosphate-mannose--protein mannosyltransferase, putative	0	1	0	0	0	0	0	0	0	0	0	0	0	0	0	0	0	1	0	0
PBANKA_1209400	inner membrane complex sub-compartment protein 1	3	0	1	2	3	0	2	1	1	5	2	0	3	1	0	4	1	3	10	10
PBANKA_1209800	proteasome subunit beta type-5, putative	2	4	1	1	1	0	0	1	0	0	1	0	0	1	0	0	0	3	0	3
PBANKA_1210100	DNA repair protein RAD23, putative	3	2	1	1	0	0	0	0	0	0	0	0	0	0	0	3	1	2	0	0
PBANKA_1210200	PRE-binding protein, putative	13	23	5	15	0	0	0	0	2	7	0	0	8	0	0	12	13	12	7	17
PBANKA_1210700	cytochrome b-c1 complex subunit 7, putative	0	0	0	0	0	0	0	0	0	4	0	0	0	0	0	3	0	0	0	0
PBANKA_1210800	hypoxanthine-guanine phosphoribosyltransferase, putative	22	32	19	15	10	7	8	6	0	9	3	4	5	4	0	15	17	28	12	19
PBANKA_1210900	phosphoglucomutase, putative	14	12	4	7	4	4	0	1	0	13	5	0	0	1	0	18	2	7	12	11
PBANKA_1211000	GMP synthase [glutamine-hydrolyzing], putative	12	11	6	9	6	0	0	3	0	9	4	0	0	3	0	8	7	9	10	15
PBANKA_1211100	NLI interacting factor-like phosphatase	1	0	3	3	1	0	0	2	0	0	0	0	0	0	0	3	1	4	0	2
PBANKA_1211300	autophagy-related protein 18, putative	6	4	6	6	0	0	0	0	4	0	0	0	0	2	3	0	7	6	10	18
PBANKA_1211700	conserved Plasmodium protein, unknown function	0	0	0	0	0	0	0	0	0	5	0	0	0	0	0	4	0	0	0	0
PBANKA_1212300	translation initiation factor eIF-2B subunit delta, putative	0	2	0	0	0	0	0	0	0	0	0	0	0	0	0	0	0	0	0	0
PBANKA_1212600	male gamete fusion factor HAP2	0	0	0	0	0	0	0	0	0	0	0	0	0	0	0	0	0	0	0	2
PBANKA_1212700	SPRY domain-containing protein, putative	0	1	0	0	0	0	0	0	0	0	0	0	0	0	0	0	0	0	0	0
PBANKA_1213000	transcriptional coactivator ADA2, putative	0	0	0	3	0	0	0	0	0	2	0	0	0	0	0	5	1	0	0	0
PBANKA_1213600	cysteine--tRNA ligase, putative	5	7	3	4	1	0	0	2	0	15	2	0	0	0	0	10	4	5	6	7
PBANKA_1214000	heat shock protein 60, putative	1	1	0	0	0	0	0	0	0	39	0	0	0	0	0	29	0	1	0	0
PBANKA_1214200	ribonucleoside-diphosphate reductase small chain, putative	3	3	0	0	0	0	0	0	0	0	0	0	0	0	0	0	0	2	0	0
PBANKA_1214300	enolase, putative	26	23	17	19	10	9	13	8	2	34	7	7	9	9	1	55	17	21	18	24
PBANKA_1214500	conserved Plasmodium protein, unknown function	0	0	0	0	0	0	0	0	0	0	0	0	0	0	0	0	0	0	3	7
PBANKA_1214700	conserved Plasmodium protein, unknown function	14	14	15	23	0	0	2	0	0	54	0	0	3	1	0	33	8	6	14	31
PBANKA_1215500	translation machinery-associated protein 7, putative	0	0	0	0	0	0	0	0	0	4	0	0	0	0	0	0	0	0	0	0
PBANKA_1215600	40S ribosomal protein S3A, putative	22	24	13	20	1	9	7	2	8	18	1	5	8	1	4	10	16	20	9	15
PBANKA_1215700	conserved Plasmodium protein, unknown function	0	0	0	0	0	0	0	0	0	3	0	0	0	0	0	0	0	0	0	0
PBANKA_1216500	peptidyl-prolyl cis-trans isomerase, putative	10	16	8	9	2	4	4	2	0	3	0	4	3	1	0	4	5	14	9	17
PBANKA_1216700	WD repeat-containing protein, putative	11	5	0	0	0	0	0	0	0	0	0	0	0	0	0	0	0	0	0	0
PBANKA_1217000	peptidase, putative	1	3	1	0	0	0	0	0	0	0	0	0	0	0	0	0	0	3	0	0
PBANKA_1217200	conserved Plasmodium protein, unknown function	0	0	0	0	0	0	0	0	0	0	0	0	0	0	0	0	0	0	0	0
PBANKA_1217500	conserved protein, unknown function	0	0	0	0	0	0	0	0	0	0	0	0	0	0	0	0	0	0	0	0
PBANKA_1217600	histone H2A.Z, putative	0	0	0	1	1	0	0	0	5	6	0	0	0	0	3	2	1	0	0	0
PBANKA_1217700	ATP-dependent RNA helicase DDX6	17	17	16	22	4	7	13	10	15	35	4	5	5	10	4	22	7	3	13	22
PBANKA_1218200	T-complex protein 1 subunit epsilon, putative	19	22	5	5	1	6	5	4	0	10	3	0	0	4	0	6	7	20	0	0
PBANKA_1218400	protein transport protein SEC22, putative	0	0	0	0	0	0	0	0	0	3	0	0	0	0	0	0	0	0	0	0
PBANKA_1218500	protein phosphatase inhibitor 2, putative	1	1	0	0	0	0	0	0	0	2	0	0	0	0	0	5	0	0	2	2
PBANKA_1218600	conserved protein, unknown function	0	1	0	1	0	0	0	0	0	0	0	0	0	1	0	0	0	0	0	2
PBANKA_1218900	elongation factor 1-delta, putative	4	5	3	2	1	0	0	1	0	6	1	0	0	1	0	10	1	4	2	3
PBANKA_1219000	heat shock protein 90, putative	1	1	2	3	0	0	0	1	0	2	0	0	0	0	0	0	0	0	0	0
PBANKA_1219100	inner membrane complex protein 1d	0	0	0	0	0	0	0	0	5	0	0	0	0	0	0	0	0	0	0	0
PBANKA_1219300	heat shock protein 110, putative	36	41	20	19	7	10	7	5	0	6	5	3	6	3	0	13	20	39	19	30
PBANKA_1219500	chloroquine resistance transporter, putative	1	0	0	0	0	0	0	0	0	0	0	0	0	0	0	0	0	1	0	0
PBANKA_1220100	ribonucleases P/MRP protein subunit POP1, putative	0	0	0	0	0	0	0	0	0	0	0	0	0	0	0	0	0	0	0	0
PBANKA_1220200	lysophospholipase, putative	0	0	1	2	3	0	0	1	0	0	3	0	0	0	0	2	0	0	0	0
PBANKA_1220300	prodrug activation and resistance esterase, putative	0	1	0	0	0	0	0	0	0	0	0	0	0	0	0	2	0	0	5	9
PBANKA_1220500	conserved protein, unknown function	0	0	0	0	0	0	0	0	0	0	0	0	0	0	0	0	0	0	6	21
PBANKA_1220600	conserved Plasmodium protein, unknown function	0	0	1	1	0	0	0	0	0	0	0	0	0	0	0	0	0	0	0	0
PBANKA_1220700	conserved protein, unknown function	0	0	0	0	0	0	0	0	0	0	0	0	0	0	0	2	0	0	0	0
PBANKA_1220800	conserved Plasmodium protein, unknown function	0	0	1	0	0	0	0	0	0	0	0	0	0	0	0	0	0	0	0	0
PBANKA_1221200	60S ribosomal protein L34, putative	4	3	3	3	1	0	0	0	0	0	0	0	0	1	0	0	2	3	0	4
PBANKA_1221600	cell division cycle ATPase, putative	0	0	0	0	5	0	2	0	0	0	3	0	0	3	0	0	0	0	0	0
PBANKA_1222000	histone deacetylase complex subunit SAP18, putative	3	1	4	3	0	0	0	0	0	0	0	0	0	0	0	0	2	1	0	2
PBANKA_1222100	regulator of chromosome condensation, putative	2	2	2	4	1	0	0	0	0	4	0	0	0	0	0	5	0	2	0	3
PBANKA_1222300	coatomer subunit epsilon, putative	1	3	2	0	0	0	0	0	0	0	0	0	0	0	0	0	0	0	0	0
PBANKA_1222400	ubiquitin regulatory protein, putative	5	3	2	3	4	0	0	2	0	6	3	0	0	0	0	7	1	2	2	3
PBANKA_1222500	plasmepsin X, putative	0	0	0	0	0	0	0	0	0	5	0	0	0	0	0	5	0	0	0	0
PBANKA_1222800	tyrosine--tRNA ligase, putative	1	1	0	1	0	0	0	0	0	2	0	0	0	0	0	5	0	1	0	3
PBANKA_1222900	26S proteasome regulatory subunit RPN10, putative	7	5	0	3	2	0	0	2	0	6	1	0	0	0	0	11	2	3	5	5
PBANKA_1223100	proteasome subunit alpha type-6, putative	6	11	2	5	0	0	0	1	0	0	0	0	0	0	0	2	1	9	2	3
PBANKA_1223300	ras-related protein Rab-18, putative	2	5	2	2	0	0	0	3	0	0	0	0	0	0	1	0	2	2	6	9
PBANKA_1223800	V-type proton ATPase subunit a, putative	2	1	0	1	1	3	0	0	1	2	1	0	0	1	0	2	1	2	25	38
PBANKA_1224200	DnaJ protein, putative	0	0	7	10	7	0	2	5	0	0	4	0	0	5	0	0	7	0	4	5
PBANKA_1224400	ferlin-like protein	0	0	0	0	0	0	0	0	0	0	0	0	0	0	0	0	0	0	11	26
PBANKA_1225000	serine/threonine protein kinase, FIKK family	1	1	0	0	0	0	0	0	0	0	0	0	0	0	0	0	0	1	0	0
PBANKA_1225100	conserved Plasmodium protein, unknown function	19	19	0	0	0	0	0	0	0	0	0	0	0	0	0	0	0	0	0	0
PBANKA_1225400	gamete release protein	0	0	0	0	0	0	0	0	1	2	0	0	0	0	0	0	0	0	0	0
PBANKA_1225500	conserved protein, unknown function	0	0	0	0	0	0	0	0	0	18	0	0	0	0	0	4	0	0	0	0
PBANKA_1225700	GTPase-activating protein, putative	3	3	1	1	0	0	0	0	0	6	0	0	0	0	0	3	0	0	5	3
PBANKA_1225800	peptidyl-prolyl cis-trans isomerase, putative	1	1	2	3	0	0	0	0	0	0	0	0	0	0	0	3	1	2	0	0
PBANKA_1226100	conserved Plasmodium protein, unknown function	0	0	0	0	0	0	9	0	0	0	0	0	0	0	0	0	0	1	17	43
PBANKA_1226500	proteasome subunit beta type-4, putative	4	5	2	3	2	0	0	1	0	0	1	0	0	0	0	6	3	4	3	3
PBANKA_1226600	tubulin gamma chain, putative	1	1	2	2	1	0	0	1	1	0	0	0	0	2	1	2	2	1	0	2
PBANKA_1226800	DNA repair and recombination protein RAD54, putative	1	1	1	0	0	0	0	0	0	0	0	0	0	0	0	3	0	0	2	3
PBANKA_1227100	U3 small nucleolar RNA-associated protein 14, putative	0	0	0	0	0	0	0	0	0	0	0	0	0	0	0	0	0	0	0	0
PBANKA_1227200	peptidyl-prolyl cis-trans isomerase, putative	0	1	1	4	0	0	0	0	0	0	0	0	0	1	0	0	0	0	0	0
PBANKA_1227400	serine/threonine protein phosphatase 2B catalytic subunit A	3	5	1	2	1	0	0	2	0	0	0	0	0	2	0	0	1	2	4	4
PBANKA_1227700	inositol 5-phosphatase, putative	0	0	0	2	0	0	0	0	0	0	0	0	0	0	0	0	1	0	0	4
PBANKA_1228000	1-cys peroxiredoxin, putative	8	6	5	6	0	0	0	0	0	5	0	0	0	0	0	2	1	5	3	8
PBANKA_1228100	AP2 domain transcription factor, putative	0	0	0	0	0	0	0	0	0	0	0	0	0	0	0	2	0	0	0	0
PBANKA_1228200	glutamate dehydrogenase, putative	6	8	2	5	2	0	0	0	0	0	1	0	0	0	0	3	2	5	3	6
PBANKA_1228300	lysine-specific histone demethylase, putative	1	1	0	0	0	0	0	0	0	7	0	0	0	0	0	3	1	2	0	0
PBANKA_1228400	mannose-6-phosphate isomerase, putative	0	0	0	0	0	0	0	0	0	0	0	0	0	0	0	0	1	1	0	2
PBANKA_1228500	sentrin-specific protease 2, putative	0	0	1	0	0	0	0	0	0	0	0	0	0	0	0	0	0	0	0	0
PBANKA_1229000	Plasmodium exported protein (PHIST), unknown function	1	1	21	16	18	0	6	15	0	0	25	0	0	21	0	4	15	0	5	9
PBANKA_1229100	pre-mRNA-splicing factor CWF7, putative	0	0	0	0	0	0	0	0	0	3	0	0	0	0	0	0	0	0	0	0
PBANKA_1229200	60S ribosomal protein L19, putative	2	4	4	3	0	4	2	0	2	4	0	3	3	0	0	0	3	5	3	4
PBANKA_1229400	F-box protein FBXO6, putative	2	3	0	0	0	0	0	0	0	0	0	0	0	0	0	0	0	2	0	0
PBANKA_1229900	conserved protein, unknown function	0	0	0	0	0	0	0	0	0	0	0	0	0	0	0	0	0	0	0	0
PBANKA_1230100	ribonuclease, putative	0	0	0	0	0	0	0	0	0	2	0	0	0	0	0	0	0	0	0	0
PBANKA_1230200	cdc2-related protein kinase 5	3	0	0	2	0	0	0	0	1	0	0	0	0	0	0	0	1	0	0	0
PBANKA_1230300	zinc finger protein, putative	1	1	1	1	0	0	0	0	0	0	0	0	0	0	0	0	1	1	0	0
PBANKA_1230500	THO complex subunit 4, putative	3	1	3	3	0	0	0	0	0	0	0	0	0	0	0	0	1	0	0	0
PBANKA_1230800	pyridoxal kinase, putative	0	0	0	0	0	0	0	0	0	0	0	0	0	0	0	4	0	1	0	0
PBANKA_1231000	40S ribosomal protein S11, putative	9	12	7	10	2	4	2	2	5	6	1	3	4	2	3	0	7	8	5	8
PBANKA_1231200	phosducin-like protein 1, putative	0	0	0	0	0	0	0	0	0	0	0	0	0	0	0	0	0	0	3	0
PBANKA_1231500	ubiquitin carboxyl-terminal hydrolase 2, putative	7	10	3	5	0	0	0	0	0	0	0	0	0	0	0	2	3	7	2	2
PBANKA_1231600	AP2 domain transcription factor AP2-O2	0	0	3	3	0	0	0	0	0	3	0	0	0	0	0	15	0	0	0	4
PBANKA_1231700	60S ribosomal protein L2, putative	9	11	6	7	1	4	5	1	2	3	2	2	4	1	1	8	7	6	0	8
PBANKA_1231800	60S ribosomal protein L12, putative	5	8	7	6	1	4	2	1	2	7	1	2	0	1	0	3	5	6	5	8
PBANKA_1231900	conserved protein, unknown function	0	0	0	0	0	0	0	0	0	0	0	0	0	0	0	0	0	0	0	0
PBANKA_1232000	conserved Plasmodium protein, unknown function	0	0	0	0	0	0	0	0	2	3	0	0	0	0	0	0	0	0	0	0
PBANKA_1232100	serine/arginine-rich splicing factor 1, putative	9	7	10	13	5	8	6	3	8	0	5	0	2	5	0	2	11	8	6	8
PBANKA_1232200	FACT complex subunit SPT16	37	32	13	22	2	0	0	7	0	0	4	0	0	8	0	0	20	11	12	11
PBANKA_1232500	eukaryotic translation initiation factor 3 subunit B, putative	9	9	8	6	1	0	0	1	4	0	1	3	0	2	0	2	5	6	6	10
PBANKA_1233000	SWIB/MDM2 domain-containing protein, putative	0	0	0	0	0	0	0	0	0	5	0	0	0	0	0	2	0	0	0	0
PBANKA_1233300	ATP-dependent RNA helicase DDX23, putative	0	0	0	0	0	0	0	0	0	2	0	0	0	0	0	0	0	0	0	2
PBANKA_1233500	mRNA-binding protein PUF1	1	0	1	1	0	0	0	0	0	0	0	0	0	0	0	4	0	0	0	0
PBANKA_1233600	secreted ookinete protein, putative	0	0	0	0	0	0	0	0	0	13	0	0	0	0	0	9	0	0	0	0
PBANKA_1233700	conserved protein, unknown function	0	0	0	0	0	0	0	0	2	0	0	0	0	0	0	0	0	0	0	0
PBANKA_1234200	40S ribosomal protein S24, putative	2	3	0	2	1	3	2	1	6	11	1	3	2	2	1	2	0	0	3	7
PBANKA_1234500	FoP domain-containing protein, putative	8	5	6	11	4	8	8	3	0	9	3	5	3	3	0	7	4	2	4	8
PBANKA_1234600	EELM2 domain-containing protein, putative	0	0	1	0	0	0	0	0	0	0	0	0	0	0	0	0	1	0	0	0
PBANKA_1234800	40S ribosomal protein S9, putative	8	7	6	5	1	3	0	2	8	13	0	0	3	1	1	5	5	5	6	11
PBANKA_1235600	adenosylhomocysteinase, putative	21	32	12	13	4	0	0	7	0	7	3	0	0	0	0	7	13	25	15	19
PBANKA_1236400	AFG1-like ATPase, putative	0	0	0	0	0	0	0	0	0	2	0	0	0	0	0	0	0	0	0	0
PBANKA_1236600	conserved Plasmodium protein, unknown function	0	0	0	0	0	0	0	0	0	0	0	0	0	0	0	2	0	0	0	0
PBANKA_1236800	conserved Plasmodium protein, unknown function	0	0	0	0	0	0	0	0	0	6	0	0	0	0	0	7	1	0	0	0
PBANKA_1237100	conserved Plasmodium protein, unknown function	0	0	0	0	0	0	0	0	0	0	0	0	0	0	0	0	0	0	5	19
PBANKA_1237300	magnesium transporter NIPA, putative	0	0	0	0	0	0	0	0	0	0	0	0	0	0	0	0	0	0	0	2
PBANKA_1237600	zinc finger protein, putative	0	0	2	2	0	0	0	0	0	16	0	0	0	0	0	0	0	0	0	5
PBANKA_1237800	multidrug resistance protein 1, putative	4	3	2	3	0	0	0	0	0	2	0	0	0	0	0	8	1	8	3	9
PBANKA_1237900	mitochondrial-processing peptidase subunit alpha, putative	0	0	0	0	0	0	0	0	0	7	0	0	0	0	0	6	0	0	0	0
PBANKA_1238000	heptatricopeptide repeat-containing protein, putative	0	0	0	0	0	0	0	0	0	0	0	0	0	0	0	0	0	0	0	0
PBANKA_1238200	DnaJ protein, putative	1	1	1	0	0	0	0	0	0	0	0	0	0	0	0	0	0	3	9	15
PBANKA_1238600	divalent metal transporter, putative	0	0	1	1	1	0	0	0	0	0	1	0	0	0	0	0	1	0	5	6
PBANKA_1238800	karyopherin beta, putative	39	44	30	25	10	9	7	8	2	32	11	3	6	9	2	28	22	37	31	42
PBANKA_1239100	conserved Plasmodium protein, unknown function	0	0	0	0	0	0	0	0	0	0	0	0	0	0	0	2	0	0	0	0
PBANKA_1239200	ribosome-interacting GTPase 1, putative	1	1	1	1	0	0	0	0	0	0	0	0	0	0	0	0	1	2	0	2
PBANKA_1239400	50S ribosomal protein L12, apicoplast, putative	0	0	0	0	0	0	0	0	0	0	0	0	0	0	0	0	0	0	0	0
PBANKA_1239500	mitochondrial import receptor subunit TOM22, putative	1	0	0	0	0	0	0	0	1	0	0	0	0	0	1	0	0	0	0	0
PBANKA_1239600	ubiquitin fusion degradation protein 1, putative	0	0	0	1	0	0	0	0	0	0	0	0	0	0	0	0	0	0	0	2
PBANKA_1239800	zinc finger protein, putative	2	2	0	0	0	0	0	0	0	0	0	0	0	0	0	0	1	1	0	0
PBANKA_1239900	acyl-CoA synthetase, putative	3	10	0	1	0	0	0	0	0	5	0	0	0	0	0	5	0	9	21	23
PBANKA_1240100	conserved protein, unknown function	0	0	0	0	0	0	0	0	0	7	0	0	0	0	0	4	0	0	0	0
PBANKA_1241000	ADP-ribosylation factor GTPase-activating protein 2, putative	6	17	4	6	0	7	2	0	0	0	0	0	4	0	0	0	1	6	4	3
PBANKA_1241800	DNA replication licensing factor MCM3, putative	35	27	20	30	12	0	0	11	0	0	10	0	0	15	0	2	27	18	16	30
PBANKA_1241900	ubiquitin-conjugating enzyme E2 N, putative	0	0	0	0	0	0	0	0	0	8	0	0	0	0	0	7	0	0	0	0
PBANKA_1242000	ubiquitin carboxyl-terminal hydrolase 14, putative	2	2	0	0	0	0	0	0	0	0	0	0	0	0	0	0	0	1	0	0
PBANKA_1242300	Hsc70-interacting protein, putative	8	12	5	5	1	2	2	1	0	7	1	0	3	3	0	5	4	10	5	8
PBANKA_1242400	conserved Plasmodium protein, unknown function	0	0	0	0	0	0	0	0	0	0	0	0	0	0	0	0	0	0	0	0
PBANKA_1242500	ATP-dependent RNA helicase DDX41, putative	1	0	2	2	0	0	0	0	1	0	0	0	0	0	0	0	0	0	0	0
PBANKA_1242700	AP-1/2 complex subunit beta, putative	34	48	16	25	1	37	38	4	0	0	0	18	21	5	0	3	9	28	28	38
PBANKA_1242800	eukaryotic translation initiation factor 3 subunit E, putative	4	6	3	3	0	7	0	0	0	2	0	0	0	0	0	2	1	3	7	8
PBANKA_1243600	conserved Plasmodium protein, unknown function	0	0	0	0	0	0	0	0	0	0	0	0	0	0	0	0	0	0	2	0
PBANKA_1243900	conserved Plasmodium protein, unknown function	1	1	2	2	0	0	0	1	0	6	0	0	0	1	0	0	3	0	4	4
PBANKA_1244000	cell cycle regulator protein, putative	0	2	0	0	0	0	0	0	0	0	0	0	0	0	0	0	0	0	2	3
PBANKA_1244400	conserved Plasmodium protein, unknown function	0	0	0	0	0	0	0	0	0	4	0	0	0	0	0	0	0	0	0	0
PBANKA_1245300	formin 1, putative	1	0	0	1	0	0	0	0	0	0	0	0	0	0	0	0	0	0	0	0
PBANKA_1246600	cleft-like protein 1	0	0	1	1	0	0	0	0	0	0	0	0	0	0	0	0	1	0	0	0
PBANKA_1300700	LCCL domain-containing protein	0	0	0	0	0	0	0	0	0	18	0	0	0	0	0	17	0	0	0	0
PBANKA_1301300	trailer hitch homolog	16	14	20	21	2	3	4	6	8	31	4	0	4	11	3	35	8	3	11	20
PBANKA_1301400	proteasome subunit alpha type-1, putative	8	6	3	4	2	2	0	2	0	5	1	0	0	1	0	2	3	7	4	5
PBANKA_1302200	translocation protein SEC62, putative	0	0	0	0	0	0	0	0	0	0	0	0	0	0	0	0	0	1	0	0
PBANKA_1302300	metacaspase-2, putative	0	0	0	0	0	0	0	0	0	0	0	0	0	0	0	0	0	0	0	0
PBANKA_1302500	conserved protein, unknown function	2	2	1	2	0	0	0	0	0	0	0	0	0	0	0	0	0	0	0	0
PBANKA_1302600	DNA primase small subunit, putative	8	4	1	6	0	0	0	1	0	2	0	0	0	0	0	0	2	2	0	2
PBANKA_1302800	thioredoxin peroxidase 1	33	27	28	28	21	16	12	20	0	14	22	12	13	26	0	24	18	18	24	36
PBANKA_1303000	DEAD/DEAH box helicase, putative	0	0	0	0	0	0	0	0	0	0	0	0	0	0	0	0	0	0	0	0
PBANKA_1303300	cytochrome b-c1 complex subunit Rieske, putative	0	0	0	0	0	0	0	0	0	2	0	0	0	0	0	3	0	0	0	0
PBANKA_1303400	oocyst rupture protein 2	0	0	1	0	0	0	0	0	0	0	0	0	0	0	0	0	0	0	0	0
PBANKA_1303600	leucine carboxyl methyltransferase, putative	1	1	0	0	0	0	0	0	0	0	0	0	0	0	0	0	0	1	0	0
PBANKA_1303700	vesicle-associated membrane protein, putative	10	7	5	5	3	0	0	3	1	4	1	0	5	5	0	3	6	7	9	14
PBANKA_1303800	triosephosphate isomerase, putative	22	26	11	18	6	3	3	3	0	6	4	0	0	0	0	6	12	20	11	15
PBANKA_1303900	conserved Plasmodium protein, unknown function	0	0	0	0	0	0	0	0	0	0	0	0	0	0	0	0	0	0	0	0
PBANKA_1304500	protein SOC3	0	0	0	0	0	0	0	0	0	3	0	0	0	0	0	2	0	0	0	0
PBANKA_1305000	conserved Plasmodium protein, unknown function	0	0	0	0	0	0	0	0	0	8	0	0	0	0	0	5	0	0	0	0
PBANKA_1305100	60S ribosomal protein L1, putative	6	8	4	4	1	4	2	0	0	10	1	0	0	0	1	6	4	3	2	5
PBANKA_1305200	serine/threonine protein kinase, putative	0	0	0	0	0	0	0	0	0	0	0	0	0	0	0	0	0	1	0	0
PBANKA_1305300	FACT complex subunit SSRP1, putative	18	14	5	11	3	0	0	5	1	0	3	0	0	5	0	0	10	5	6	7
PBANKA_1305700	vacuolar protein sorting-associated protein 60, putative	2	1	3	1	0	0	0	0	0	9	0	0	0	0	0	9	1	1	0	4
PBANKA_1306000	replication factor A protein 3, putative	0	1	0	0	1	0	0	0	0	2	1	0	0	3	0	3	0	0	0	3
PBANKA_1306200	tRNA import protein tRIP	4	6	3	4	1	0	0	1	0	3	1	0	0	0	0	4	3	5	3	4
PBANKA_1306800	Sec7 domain-containing protein ARFGEF, putative	0	0	0	0	0	0	0	0	0	0	0	0	0	0	0	0	0	0	0	2
PBANKA_1306900	serine/threonine protein kinase, putative	0	0	0	0	0	0	0	0	0	0	0	0	0	0	0	0	0	0	0	3
PBANKA_1307000	conserved Plasmodium protein, unknown function	2	0	1	1	0	0	0	0	0	0	0	0	0	0	0	0	1	0	0	0
PBANKA_1307500	gamma-tubulin complex component, putative	0	0	0	0	0	0	0	0	0	0	0	0	0	0	0	0	0	0	0	0
PBANKA_1308000	conserved Plasmodium protein, unknown function	0	0	0	0	0	0	0	0	0	0	0	0	0	0	0	0	0	0	0	0
PBANKA_1308200	1-acyl-sn-glycerol-3-phosphate acyltransferase, putative	0	0	0	0	0	0	0	0	0	0	0	0	0	0	0	2	0	0	0	0
PBANKA_1308600	fructose-bisphosphate aldolase 2	35	35	24	25	22	19	17	18	0	17	17	18	18	15	0	16	31	35	33	32
PBANKA_1308900	histidine--tRNA ligase, putative	2	6	0	0	0	0	0	0	0	0	0	0	0	0	0	0	0	3	0	0
PBANKA_1309400	RNA-binding protein, putative	0	0	0	0	0	0	0	0	0	2	0	0	0	0	0	0	0	0	0	0
PBANKA_1309500	conserved Plasmodium protein, unknown function	5	5	3	3	0	0	0	0	0	0	0	0	0	1	0	0	0	1	0	6
PBANKA_1309700	ATP-dependent RNA helicase DDX5, putative	10	7	9	11	0	3	0	0	3	0	1	0	0	1	0	2	7	3	2	5
PBANKA_1309900	M17 leucyl aminopeptidase, putative	3	3	1	1	1	0	0	1	0	8	1	0	0	0	0	11	3	5	4	3
PBANKA_1310200	nucleoporin NUP313	0	0	0	0	0	0	0	0	0	3	0	0	0	0	0	4	0	0	0	0
PBANKA_1310400	centrin-2, putative	4	4	3	3	1	0	0	2	3	4	1	0	0	3	0	10	2	1	4	8
PBANKA_1310500	conserved Plasmodium protein, unknown function	1	0	0	0	0	0	0	0	0	0	0	0	0	1	0	0	0	0	0	0
PBANKA_1310800	40S ribosomal protein S5, putative	9	15	8	8	2	6	4	2	11	5	1	3	2	4	2	4	10	13	10	13
PBANKA_1311300	inner membrane complex protein, putative	0	0	0	0	0	0	0	0	6	0	0	0	0	0	0	0	0	0	0	0
PBANKA_1311400	conserved protein, unknown function	0	0	0	0	0	0	0	0	0	2	0	0	0	0	0	0	0	0	0	0
PBANKA_1311600	calponin homology domain-containing protein, putative	0	0	1	1	0	0	0	0	0	0	0	0	0	0	0	0	0	0	0	0
PBANKA_1311700	multidrug resistance protein 2, putative	0	0	0	0	0	0	0	0	0	0	0	0	0	0	0	0	0	0	0	5
PBANKA_1312000	condensin-2 complex subunit G2, putative	3	0	0	1	0	0	0	0	0	0	0	0	0	0	0	0	1	0	0	0
PBANKA_1312100	conserved protein, unknown function	0	0	0	0	0	0	0	0	1	2	0	0	0	0	0	2	0	0	0	0
PBANKA_1312300	SNARE protein, putative	0	0	0	0	0	0	0	0	0	0	0	0	0	0	0	0	0	0	3	3
PBANKA_1312700	gamete egress and sporozoite traversal protein	2	2	3	3	1	0	0	1	1	22	1	0	0	1	0	15	3	0	8	10
PBANKA_1312800	CLASP domain-containing protein, putative	0	0	0	1	0	0	0	0	0	8	0	0	0	0	0	4	0	0	0	4
PBANKA_1313200	AP2 domain transcription factor AP2-O5, putative	0	0	0	0	0	0	0	0	0	3	0	0	0	0	0	0	0	0	0	0
PBANKA_1313300	conserved protein, unknown function	0	0	0	0	0	0	0	0	0	0	0	0	0	0	0	0	0	0	0	0
PBANKA_1313400	exosome complex exonuclease RRP6, putative	0	0	1	0	0	0	0	0	0	2	0	0	0	0	0	0	0	0	0	0
PBANKA_1313700	serine/threonine protein kinase, putative	0	0	0	0	0	0	0	0	0	0	0	0	0	0	0	0	0	0	3	4
PBANKA_1313800	signal recognition particle subunit SRP54, putative	5	4	0	1	0	0	0	0	0	0	0	0	0	0	0	2	0	3	3	6
PBANKA_1313900	conserved Plasmodium protein, unknown function	0	0	0	0	0	0	0	0	0	3	0	0	0	0	0	2	0	0	0	0
PBANKA_1314100	E3 ubiquitin-protein ligase ZNF598, putative	0	1	0	0	0	0	0	0	0	0	0	0	0	0	0	0	0	1	0	0
PBANKA_1314800	elongation factor 2, putative	45	52	28	30	16	16	15	15	0	21	15	16	12	15	0	16	25	42	36	46
PBANKA_1315300	LCCL domain-containing protein	0	0	0	0	0	0	0	0	0	12	0	0	0	0	0	2	0	0	0	0
PBANKA_1315500	sortilin, putative	9	15	4	5	0	5	6	0	0	0	0	4	4	0	0	2	2	9	6	9
PBANKA_1315700	rhoptry neck protein 2	0	0	0	1	0	0	0	0	0	0	0	0	0	0	0	0	0	0	0	4
PBANKA_1316400	U1 snRNP-associated protein, putative	3	4	3	2	0	0	0	0	0	0	0	0	0	1	0	0	1	2	0	0
PBANKA_1316500	conserved Plasmodium protein, unknown function	0	0	0	0	0	0	0	0	0	4	0	0	0	0	0	3	0	0	0	0
PBANKA_1317300	RAP protein, putative	0	1	0	0	0	0	0	0	0	0	0	0	0	0	0	0	0	0	0	0
PBANKA_1317400	HSP90 co-chaperone p23, putative	3	5	0	2	0	0	0	0	0	0	0	0	0	0	0	7	2	2	4	4
PBANKA_1317500	glucose-6-phosphate dehydrogenase-6-phosphogluconolactonase, putative	8	13	2	3	3	0	0	0	0	0	2	0	0	1	0	0	1	9	6	10
PBANKA_1317700	RNA-binding protein, putative	0	0	0	1	0	0	0	0	0	0	0	0	0	0	0	0	0	0	0	0
PBANKA_1317900	conserved Plasmodium protein, unknown function	0	0	1	2	0	0	0	0	0	0	0	0	0	0	0	0	1	3	0	0
PBANKA_1318100	aminopeptidase P, putative	0	1	0	0	0	0	0	0	0	5	0	0	0	0	0	8	0	1	2	0
PBANKA_1318400	6-phosphogluconate dehydrogenase, decarboxylating, putative	11	15	4	9	6	3	2	3	0	3	4	0	3	6	0	4	6	11	13	15
PBANKA_1318500	conserved Plasmodium protein, unknown function	0	0	0	0	0	0	0	0	4	5	0	0	0	0	0	3	0	0	0	0
PBANKA_1318600	conserved protein, unknown function	0	0	0	0	0	0	0	0	5	8	0	0	0	0	0	0	0	0	0	0
PBANKA_1318900	methyltransferase, putative	2	1	0	0	0	0	0	0	0	0	0	0	0	0	0	0	0	0	0	0
PBANKA_1319200	AP-1 complex subunit gamma, putative	36	41	18	27	0	32	32	2	0	2	0	18	21	3	0	4	14	30	26	30
PBANKA_1319500	LCCL domain-containing protein	0	0	0	0	0	0	0	0	0	12	0	0	0	0	0	11	0	0	0	0
PBANKA_1320100	conserved Plasmodium protein, unknown function	0	0	7	5	0	0	0	0	4	3	0	0	0	2	1	0	8	0	8	15
PBANKA_1320200	STAG domain-containing protein, putative	3	1	3	6	0	0	0	0	0	0	0	0	0	0	0	3	5	0	4	9
PBANKA_1320400	conserved Plasmodium protein, unknown function	2	4	2	3	0	0	0	0	0	0	0	0	0	0	0	0	2	2	0	0
PBANKA_1320500	V-type H(+)-translocating pyrophosphatase, putative	0	0	0	0	0	0	0	0	0	0	0	0	0	0	0	0	0	0	5	7
PBANKA_1320800	conserved Plasmodium protein, unknown function	0	0	0	0	0	0	0	0	1	5	0	0	0	0	0	3	0	0	0	0
PBANKA_1320900	thioredoxin 1, putative	2	4	1	0	0	0	0	0	0	6	0	0	0	0	0	8	1	2	0	2
PBANKA_1321000	MA3 domain-containing protein, putative	6	5	3	3	1	0	0	2	0	5	1	0	0	2	0	11	1	2	7	11
PBANKA_1321100	conserved Plasmodium protein, unknown function	0	0	0	0	0	0	0	0	0	0	0	0	0	0	0	0	0	0	0	0
PBANKA_1321200	vacuolar protein sorting-associated protein 4, putative	0	0	0	0	0	0	0	0	0	0	0	0	0	0	0	0	0	0	0	3
PBANKA_1321600	conserved Plasmodium protein, unknown function	0	0	0	0	0	0	0	0	0	0	0	0	0	0	0	0	0	0	0	3
PBANKA_1321700	berghepain-1	0	2	1	1	0	0	0	0	0	0	0	0	0	0	0	0	0	1	3	0
PBANKA_1322000	alpha/beta hydrolase, putative	1	1	0	1	0	0	0	0	0	0	0	0	0	0	0	0	0	1	0	4
PBANKA_1322200	spindle assembly abnormal protein 4, putative	1	0	0	0	0	0	0	0	0	0	0	0	0	0	0	0	0	0	0	0
PBANKA_1322300	zinc finger protein, putative	0	0	0	1	0	0	0	0	0	0	0	0	0	0	0	0	0	0	0	0
PBANKA_1322400	exonuclease V, mitochondrial, putative	2	2	2	1	0	0	0	0	0	0	0	0	0	0	0	0	1	0	0	0
PBANKA_1322700	ATP-dependent RNA helicase DBP5, putative	2	6	2	3	0	0	0	0	0	0	0	0	0	0	0	4	3	4	2	3
PBANKA_1323000	conserved protein, unknown function	0	0	0	0	0	0	0	0	0	0	0	0	0	0	0	0	0	0	0	4
PBANKA_1323200	conserved Plasmodium protein, unknown function	85	117	34	51	1	36	32	1	0	6	0	19	28	6	0	9	19	66	36	68
PBANKA_1323600	biotin--protein ligase 2	0	0	0	0	0	0	0	0	0	0	0	0	0	0	0	0	0	0	3	3
PBANKA_1323700	FYVE and coiled-coil domain-containing protein, putative	0	0	1	4	0	0	0	0	0	0	0	0	0	0	0	0	2	0	0	4
PBANKA_1324100	ubiquitin carboxyl-terminal hydrolase isozyme L3, putative	1	2	0	1	0	0	0	0	0	0	0	0	0	0	0	0	1	2	0	0
PBANKA_1324200	conserved Plasmodium protein, unknown function	0	0	0	0	0	0	0	0	0	0	0	0	0	0	0	0	0	0	0	0
PBANKA_1324400	60S ribosomal protein L27, putative	11	9	9	8	0	7	5	0	3	7	0	0	3	0	0	0	8	8	5	5
PBANKA_1324800	conserved Plasmodium protein, unknown function	1	2	0	1	0	0	0	0	0	5	0	0	0	0	0	3	0	0	0	4
PBANKA_1325000	40S ribosomal protein S28e, putative	1	2	0	2	1	0	0	1	1	3	1	0	0	1	0	2	0	0	0	0
PBANKA_1325100	MORN repeat protein, putative	1	0	1	1	0	0	0	0	0	0	0	0	0	0	0	0	0	0	0	0
PBANKA_1325300	splicing factor 3B subunit 2, putative	0	0	1	2	0	0	0	0	0	5	0	0	0	0	0	0	1	0	0	0
PBANKA_1325500	conserved Plasmodium protein, unknown function	0	0	0	0	0	0	0	0	0	0	0	0	0	0	0	0	0	0	0	0
PBANKA_1325600	valine--tRNA ligase, putative	4	5	0	1	0	0	0	0	0	3	0	0	0	0	0	3	1	6	0	2
PBANKA_1325900	conserved protein, unknown function	0	0	0	0	0	0	0	0	0	2	0	0	0	0	0	0	0	0	0	0
PBANKA_1326000	GTP-binding protein, putative	0	0	0	0	0	0	0	0	0	3	0	0	0	0	0	2	0	0	0	3
PBANKA_1326200	conserved Plasmodium protein, unknown function	0	0	0	0	0	0	0	0	0	0	0	0	0	0	0	0	0	0	9	18
PBANKA_1326300	cytochrome c1, heme protein, mitochondrial, putative	0	0	0	0	0	0	0	0	0	4	0	0	0	0	0	5	0	0	0	0
PBANKA_1326400	glyceraldehyde-3-phosphate dehydrogenase	48	60	35	41	32	29	24	26	5	30	26	16	17	25	2	37	40	52	34	55
PBANKA_1326800	replication factor C subunit 3, putative	15	12	8	9	4	0	0	5	0	0	4	0	0	9	0	0	9	7	7	12
PBANKA_1326900	DNA polymerase alpha subunit B, putative	5	4	2	1	0	0	0	2	0	0	1	0	0	1	0	0	1	1	0	0
PBANKA_1327900	conserved Plasmodium protein, unknown function	0	0	0	0	0	0	0	0	0	0	0	0	0	0	0	0	0	0	0	0
PBANKA_1328100	ATP synthase (C/AC39) subunit, putative	1	1	0	0	0	0	0	0	0	5	0	0	0	0	0	10	1	4	14	21
PBANKA_1328400	cytochrome c oxidase subunit ApiCOX25, putative	0	0	0	0	0	0	0	0	0	2	0	0	0	0	0	3	0	0	0	0
PBANKA_1328900	potassium channel K2	0	0	0	0	0	0	0	0	0	0	0	0	0	0	0	0	0	0	2	4
PBANKA_1329200	dynein beta chain, putative	1	2	0	0	0	0	0	0	0	0	0	0	0	0	0	0	0	0	0	0
PBANKA_1329300	40S ribosomal protein S3, putative	5	7	2	5	3	4	2	2	7	11	3	0	0	3	2	11	2	5	6	6
PBANKA_1329500	protein phosphatase containing kelch-like domains	2	2	1	1	0	0	0	0	0	0	0	0	0	0	0	0	0	0	0	2
PBANKA_1329700	26S proteasome regulatory subunit RPN2, putative	17	16	5	6	2	0	0	0	1	4	1	0	0	0	0	8	3	18	4	8
PBANKA_1329900	conserved Plasmodium protein, unknown function	0	0	0	0	0	0	0	0	0	2	0	0	0	0	0	3	0	0	0	0
PBANKA_1330000	enkurin domain-containing protein, putative	2	1	1	1	0	0	0	0	0	3	0	0	0	0	0	0	1	0	3	6
PBANKA_1330300	conserved Plasmodium protein, unknown function	0	0	1	0	0	0	0	0	0	0	0	0	0	0	0	2	0	0	0	0
PBANKA_1331000	conserved Plasmodium protein, unknown function	0	0	0	0	0	0	0	0	0	2	0	0	0	0	0	0	0	0	0	0
PBANKA_1331200	rab GTPase activator, putative	0	0	0	0	0	0	0	0	0	0	0	0	0	0	0	0	0	0	8	8
PBANKA_1331300	conserved Plasmodium protein, unknown function	0	0	0	0	0	0	0	0	0	0	0	0	0	0	0	0	0	0	0	2
PBANKA_1331400	MORC family protein, putative	3	1	13	13	0	0	0	1	0	4	1	0	0	1	0	10	9	1	6	20
PBANKA_1331900	eukaryotic initiation factor 4a, putative	13	13	14	13	14	6	7	12	9	16	12	2	4	12	5	23	9	15	14	26
PBANKA_1332000	splicing factor U2AF large subunit, putative	0	0	2	0	0	0	0	0	0	0	0	0	0	0	0	0	1	0	0	2
PBANKA_1332100	zinc finger protein, putative	4	4	6	6	0	0	0	0	0	0	0	0	0	0	0	5	3	2	3	5
PBANKA_1333700	cGMP-specific 3',5'-cyclic phosphodiesterase delta	0	0	0	0	0	0	0	0	0	0	0	0	0	0	0	0	0	0	4	5
PBANKA_1334100	proteasome subunit beta type-2, putative	5	5	1	2	3	0	0	0	0	4	1	0	0	0	0	3	5	6	2	2
PBANKA_1334300	exported protein 2	1	0	0	0	0	0	0	0	0	0	0	0	0	0	0	0	0	1	2	2
PBANKA_1334400	inorganic anion antiporter, putative	0	0	0	0	0	0	0	0	0	0	0	0	0	0	0	2	0	0	10	11
PBANKA_1334600	diacylglycerol kinase, putative	0	0	0	0	0	0	0	0	0	0	0	0	0	0	0	0	0	0	5	10
PBANKA_1334700	transmembrane protein 43, putative	0	0	0	0	0	0	0	0	0	2	0	0	0	0	0	0	0	0	0	0
PBANKA_1334800	conserved Plasmodium protein, unknown function	0	0	0	0	0	0	0	0	13	39	0	0	0	0	0	7	0	0	0	0
PBANKA_1334900	conserved Plasmodium protein, unknown function	0	0	0	0	0	0	0	0	6	0	0	0	0	0	0	2	0	0	0	0
PBANKA_1335400	histone deacetylase, putative	2	0	14	11	2	0	0	2	0	0	1	0	0	3	0	0	13	0	7	15
PBANKA_1335700	conserved Plasmodium protein, unknown function	0	0	0	0	0	0	0	0	0	0	0	0	0	0	0	0	0	0	3	2
PBANKA_1336100	dihydroorotase, putative	1	0	0	0	0	0	0	0	0	0	0	0	0	0	0	0	0	1	0	0
PBANKA_1336300	GTPase-activating protein, putative	2	0	1	0	0	0	0	0	0	10	0	0	0	0	0	5	0	0	0	3
PBANKA_1336400	DnaJ protein, putative	2	1	4	4	0	0	0	0	0	8	0	0	0	0	0	5	3	1	0	0
PBANKA_1336600	conserved protein, unknown function	11	10	0	0	0	0	0	0	0	0	0	0	0	0	0	0	0	4	0	0
PBANKA_1336700	conserved Plasmodium protein, unknown function	0	4	1	2	0	0	0	0	0	2	0	0	0	0	0	3	0	2	0	0
PBANKA_1336900	conserved Plasmodium protein, unknown function	6	2	0	3	0	0	0	1	0	0	0	0	0	1	0	0	3	1	0	5
PBANKA_1337100	splicing factor 1, putative	1	0	2	1	0	0	0	0	0	0	0	0	0	0	0	0	1	0	0	2
PBANKA_1337300	conserved protein, unknown function	0	0	0	0	0	0	0	0	0	4	0	0	0	0	0	0	0	0	0	0
PBANKA_1337500	TOG domain-containing protein, putative	2	2	1	3	0	0	0	0	0	0	0	0	0	0	0	0	1	0	0	5
PBANKA_1337600	conserved Plasmodium protein, unknown function	4	0	1	1	0	0	0	0	0	0	0	0	0	2	0	0	4	1	0	0
PBANKA_1338300	60S ribosomal protein L6, putative	8	9	6	7	0	4	0	0	1	9	0	0	0	0	1	7	6	8	3	4
PBANKA_1338400	V-type proton ATPase subunit G, putative	2	3	1	3	1	0	2	1	0	5	0	0	0	1	0	3	4	5	10	9
PBANKA_1338600	60S ribosomal protein L23, putative	3	6	3	3	0	0	0	0	0	0	0	0	0	0	0	0	3	3	0	3
PBANKA_1338900	glideosome associated protein with multiple membrane spans 1, putative	0	0	0	0	0	0	0	0	3	0	0	0	0	0	0	0	0	0	0	0
PBANKA_1339100	protein BCP1, putative	1	0	1	0	0	0	0	0	0	0	0	0	0	0	0	0	1	1	0	0
PBANKA_1339900	SNARE protein, putative	2	2	0	1	0	0	0	0	0	0	0	0	0	0	0	2	0	1	2	5
PBANKA_1340000	dihydrofolate synthase/folylpolyglutamate synthase, putative	3	3	1	1	0	0	0	0	0	0	0	0	0	0	0	0	0	0	0	0
PBANKA_1340100	L-lactate dehydrogenase	16	26	11	11	8	10	7	5	0	30	7	4	7	4	0	42	13	22	16	19
PBANKA_1340200	U6 snRNA-associated Sm-like protein LSm6, putative	1	0	0	1	0	0	0	0	0	0	0	0	0	0	0	0	0	1	0	0
PBANKA_1340300	phosphoribosylpyrophosphate synthetase, putative	0	0	0	0	0	0	0	0	1	4	0	0	0	0	0	3	0	0	0	0
PBANKA_1340400	lactate dehydrogenase, putative	13	19	4	9	1	2	0	1	0	11	1	0	0	1	0	3	8	9	24	32
PBANKA_1340600	conserved Plasmodium protein, unknown function	0	0	0	1	0	0	0	0	0	0	0	0	0	0	0	0	1	0	0	0
PBANKA_1341100	conserved Plasmodium protein, unknown function	0	0	0	0	0	0	0	0	0	4	0	0	0	0	0	3	0	0	0	0
PBANKA_1341500	RNA-binding protein, putative	2	2	4	3	1	0	0	2	0	0	1	0	0	1	0	3	0	0	0	4
PBANKA_1341600	translation initiation factor eIF-2B subunit gamma, putative	0	1	0	0	0	0	0	0	0	0	0	0	0	0	0	0	0	0	0	0
PBANKA_1342500	conserved Plasmodium protein, unknown function	0	0	0	0	0	0	0	0	20	49	0	0	0	0	0	7	0	0	0	0
PBANKA_1343200	conserved Plasmodium protein, unknown function	9	3	4	8	1	0	0	1	0	0	0	0	0	3	0	0	4	0	0	7
PBANKA_1343300	proteasome subunit beta type-7, putative	6	4	3	3	0	0	0	0	0	0	0	0	0	0	0	0	5	6	0	3
PBANKA_1343400	conserved Plasmodium protein, unknown function	0	0	0	0	0	0	0	0	0	0	0	0	0	0	0	0	0	0	0	0
PBANKA_1343900	PUB domain-containing protein, putative	0	0	0	0	0	0	0	0	0	2	0	0	0	0	0	0	0	0	0	2
PBANKA_1344100	myosin F	1	1	6	7	0	0	0	0	2	0	0	0	0	1	0	0	2	0	3	5
PBANKA_1344200	conserved Plasmodium protein, unknown function	0	0	0	0	0	0	0	0	0	0	0	0	0	0	0	0	0	0	0	6
PBANKA_1344300	chromatin assembly factor 1 subunit B, putative	5	4	1	3	1	0	0	1	0	0	1	0	0	1	0	0	2	2	0	0
PBANKA_1344400	AMP deaminase	0	1	0	0	0	0	0	0	0	0	0	0	0	0	0	0	0	1	0	0
PBANKA_1345300	DnaJ protein, putative	0	0	0	0	0	0	0	0	0	2	0	0	0	0	0	2	0	0	0	0
PBANKA_1345600	elongation factor Tu, putative	0	0	0	0	0	0	0	0	0	2	0	0	0	0	0	5	0	0	0	0
PBANKA_1345800	RNA-binding protein, putative	0	2	1	1	0	0	0	0	0	0	0	0	0	0	0	2	0	0	0	0
PBANKA_1346500	protein tyrosine phosphatase-like protein	0	0	0	0	0	0	0	0	0	0	0	0	0	0	0	0	0	0	0	0
PBANKA_1346600	glutamine--tRNA ligase, putative	13	12	4	5	1	2	3	2	0	2	2	0	3	0	0	7	4	9	8	9
PBANKA_1346700	60S ribosomal protein L23, putative	6	7	6	6	2	2	0	2	6	6	2	2	2	2	2	6	5	7	6	9
PBANKA_1346800	Qa-SNARE protein, putative	0	0	0	0	0	0	0	0	0	2	0	0	0	0	0	0	0	0	0	2
PBANKA_1347200	nucleotidyltransferase, putative	0	0	0	0	0	0	0	0	0	0	0	0	0	0	0	2	0	0	0	0
PBANKA_1347700	isoleucine--tRNA ligase, putative	8	16	2	2	2	0	0	1	0	4	0	0	0	0	0	5	0	13	8	16
PBANKA_1348100	AMMECR1 domain-containing protein, putative	2	2	1	1	0	0	0	0	0	0	0	0	0	0	0	0	1	2	2	4
PBANKA_1348400	histone H3-like centromeric protein CSE4, putative	0	0	0	0	0	0	0	0	0	0	0	0	0	0	0	0	0	0	0	0
PBANKA_1348800	conserved protein, unknown function	1	0	0	1	0	0	0	2	0	0	0	0	0	2	0	0	0	0	2	3
PBANKA_1348900	chaperone binding protein, putative	5	5	1	3	0	0	0	0	0	3	0	0	0	1	0	5	1	3	4	5
PBANKA_1349400	DNA replication complex GINS protein, putative	6	4	1	1	0	0	0	0	0	0	0	0	0	1	0	0	2	0	0	0
PBANKA_1350600	nuclear movement protein, putative	1	3	0	0	0	0	0	0	0	0	0	0	0	0	0	0	0	2	0	0
PBANKA_1350700	tryptophan--tRNA ligase, putative	0	2	0	0	0	0	0	0	0	3	0	0	0	0	0	4	0	1	2	2
PBANKA_1351300	conserved Plasmodium protein, unknown function	0	0	0	3	0	0	0	0	0	15	0	0	0	0	0	7	0	0	0	0
PBANKA_1351800	26S proteasome regulatory subunit RPN3, putative	2	5	0	0	0	0	0	1	0	5	0	0	0	1	0	5	0	2	0	4
PBANKA_1351900	60S ribosomal protein L6, putative	6	9	2	4	0	0	0	0	3	8	0	0	0	0	1	8	6	6	2	3
PBANKA_1352000	elongation factor 1-gamma, putative	20	20	9	10	5	8	4	4	0	14	3	4	6	5	0	8	7	19	13	17
PBANKA_1352400	conserved protein, unknown function	0	0	0	2	0	0	0	0	0	0	0	0	0	0	0	0	0	0	0	0
PBANKA_1352600	serine/threonine protein kinase, putative	0	0	0	0	0	0	0	0	0	0	0	0	0	0	0	0	0	0	0	0
PBANKA_1353100	conserved Plasmodium protein, unknown function	0	0	0	0	0	0	0	0	0	0	0	0	0	0	0	0	0	0	0	0
PBANKA_1353400	secreted ookinete protein, putative	0	0	0	0	0	0	0	0	0	29	0	0	0	0	0	3	0	0	0	0
PBANKA_1353800	conserved Plasmodium protein, unknown function	0	0	0	0	0	0	0	0	8	7	0	0	0	0	0	0	0	0	0	0
PBANKA_1353900	conserved Plasmodium protein, unknown function	0	0	0	0	0	0	0	0	0	0	0	0	0	0	0	0	0	0	0	0
PBANKA_1354100	ras-related protein Rab-11B, putative	1	0	0	0	0	0	0	0	0	0	0	0	0	0	0	2	2	4	4	0
PBANKA_1354400	60S ribosomal protein L18, putative	10	13	9	8	1	9	9	3	0	9	2	5	7	3	0	5	7	10	9	9
PBANKA_1354500	60S ribosomal protein L18-2, putative	2	2	2	3	1	3	3	0	2	3	0	0	2	2	1	0	0	1	0	0
PBANKA_1354600	inner membrane complex suture component, putative	0	0	0	0	0	0	0	0	5	0	0	0	0	0	0	0	0	0	0	0
PBANKA_1354900	inner membrane complex protein 1k, putative	0	0	0	0	0	0	0	0	9	9	0	0	0	0	0	0	0	0	0	0
PBANKA_1355000	V-type proton ATPase subunit D, putative	1	1	0	1	0	0	0	0	0	7	0	0	0	0	0	3	1	1	8	8
PBANKA_1355100	40S ribosomal protein S6, putative	9	11	8	10	1	3	4	1	5	9	1	0	4	3	1	8	8	7	8	12
PBANKA_1355200	aconitate hydratase, putative	0	0	0	0	0	0	0	0	0	7	0	0	0	0	0	8	0	0	0	0
PBANKA_1355500	casein kinase II beta chain, putative	3	4	2	3	2	0	0	1	0	0	0	0	0	2	0	0	3	4	2	3
PBANKA_1355600	sporozoite protein essential for cell traversal	0	0	0	0	0	0	0	0	0	2	0	0	0	0	0	2	0	0	0	0
PBANKA_1355700	myosin A	0	0	0	0	0	0	0	0	2	15	0	0	0	0	0	0	0	0	0	0
PBANKA_1356300	CDT1-like protein, putative	9	3	4	7	0	0	0	1	0	4	1	0	0	2	0	3	6	0	0	6
PBANKA_1356400	DNA repair protein RAD5, putative	9	2	0	4	0	0	0	0	0	0	0	0	0	2	0	0	2	1	0	2
PBANKA_1356700	kelch protein K13, putative	1	5	2	3	0	0	0	0	0	0	0	0	0	0	0	3	1	1	0	4
PBANKA_1356800	conserved Plasmodium protein, unknown function	0	0	0	0	0	0	0	0	0	0	0	0	0	0	0	0	0	0	5	29
PBANKA_1356900	U4/U6 small nuclear ribonucleoprotein PRP4, putative	1	1	2	2	0	0	0	0	0	0	0	0	0	0	0	0	0	0	0	0
PBANKA_1357200	endoplasmic reticulum chaperone GRP170, putative	0	0	0	0	0	0	0	0	0	6	0	0	0	0	0	8	0	0	0	0
PBANKA_1357500	lipoyl synthase	0	0	0	0	0	0	0	0	0	0	0	0	0	0	0	0	0	0	0	0
PBANKA_1357700	aspartate carbamoyltransferase, putative	0	0	0	0	0	0	0	0	0	2	0	0	0	0	0	0	0	0	0	0
PBANKA_1357800	conserved Plasmodium protein, unknown function	2	1	2	3	3	0	0	2	0	3	1	0	0	1	0	0	3	0	5	10
PBANKA_1357900	conserved Plasmodium protein, unknown function	0	0	2	1	0	0	0	0	0	0	0	0	0	0	0	0	0	0	0	2
PBANKA_1358000	thioredoxin 2	0	0	1	0	0	0	0	0	0	0	0	0	0	0	0	0	0	0	0	0
PBANKA_1358300	conserved Plasmodium protein, unknown function	4	2	1	2	0	0	0	1	0	0	0	0	0	1	0	0	3	0	0	2
PBANKA_1358600	isocitrate dehydrogenase [NADP], mitochondrial, putative	0	0	0	0	0	0	0	0	0	13	0	0	0	0	0	14	0	0	0	0
PBANKA_1358700	conserved Plasmodium protein, unknown function	2	6	1	0	0	0	0	0	0	0	0	0	0	0	0	4	36	103	2	6
PBANKA_1358800	kinetochore protein SPC25, putative	2	0	0	3	0	0	0	0	0	0	0	0	0	0	0	0	2	2	0	0
PBANKA_1358900	dynactin subunit 2, putative	0	0	4	0	0	0	0	0	0	8	0	0	0	0	0	9	0	0	0	5
PBANKA_1359000	protein transport protein SEC61 subunit alpha, putative	0	0	0	0	0	0	0	0	0	2	0	0	0	0	0	0	0	0	0	3
PBANKA_1359200	DNA/RNA-binding protein Alba 2, putative	4	4	5	5	0	0	0	0	0	3	0	0	0	0	0	5	4	1	0	2
PBANKA_1359300	VPS13 domain-containing protein, putative	2	1	1	1	0	4	0	0	0	0	0	0	0	0	0	2	0	1	0	4
PBANKA_1359600	6-cysteine protein	0	0	0	0	0	0	0	0	0	0	0	0	0	0	0	0	0	0	0	4
PBANKA_1359700	6-cysteine protein P47	0	1	0	0	0	0	0	0	1	13	0	0	0	0	0	12	0	0	2	5
PBANKA_1359800	conserved Plasmodium protein, unknown function	1	1	0	0	0	0	0	0	0	0	0	0	0	0	0	0	1	0	0	0
PBANKA_1360100	nucleoside transporter 1	0	0	0	0	0	0	0	0	0	0	0	0	0	0	0	0	1	1	2	0
PBANKA_1360300	DNA/RNA-binding protein Alba 4, putative	13	12	19	20	1	15	14	2	7	19	4	7	9	6	1	11	13	13	11	18
PBANKA_1360500	ethanolamine-phosphate cytidylyltransferase	3	4	0	1	0	0	0	0	0	0	0	0	0	0	0	0	0	1	0	4
PBANKA_1360800	conserved Plasmodium protein, unknown function	0	0	2	0	0	0	0	0	0	0	0	0	0	0	0	0	0	0	0	0
PBANKA_1361400	conserved Plasmodium protein, unknown function	0	0	0	0	0	0	0	0	0	0	0	0	0	0	0	0	0	0	0	3
PBANKA_1361500	WD repeat-containing protein 16, putative	0	0	0	0	0	0	0	0	0	0	0	0	0	0	0	0	0	0	4	5
PBANKA_1361600	E1-E2 ATPase, putative	0	0	0	0	1	0	0	0	0	0	0	0	0	0	0	0	1	2	69	102
PBANKA_1362000	glutamate--tRNA ligase, putative	11	15	4	6	0	0	0	0	0	5	0	0	0	0	0	7	6	11	7	12
PBANKA_1362100	tyrosine kinase-like protein, putative	0	0	0	0	0	0	0	0	0	0	0	0	0	0	0	2	0	0	0	0
PBANKA_1362300	conserved Plasmodium protein, unknown function	0	0	0	0	0	0	0	0	0	0	0	0	0	0	0	0	0	0	2	3
PBANKA_1362400	conserved Plasmodium protein, unknown function	0	0	0	0	0	0	0	0	0	2	0	0	0	0	0	2	0	0	0	0
PBANKA_1362900	lysine--tRNA ligase, putative	20	33	10	10	3	0	2	3	0	17	3	0	0	1	0	11	10	25	17	24
PBANKA_1363000	small nuclear ribonucleoprotein E, putative	1	1	1	2	0	0	0	0	0	0	0	0	0	0	0	0	0	0	0	0
PBANKA_1363600	conserved Plasmodium protein, unknown function	0	0	0	0	0	0	0	0	0	2	0	0	0	0	0	2	0	0	0	0
PBANKA_1363800	phosphatidylinositol transfer protein, putative	0	0	0	0	0	0	0	0	0	0	0	0	0	0	0	0	0	0	0	0
PBANKA_1364200	60S ribosomal protein L17, putative	5	6	3	3	1	0	0	1	1	3	1	0	0	1	0	3	2	3	2	5
PBANKA_1364300	glycerol kinase, putative	4	7	2	2	5	0	2	2	0	5	1	0	0	1	0	12	2	2	7	11
PBANKA_1364400	inner membrane complex protein 1f, putative	0	0	0	0	0	0	0	0	13	13	0	0	0	0	0	3	0	0	0	0
PBANKA_1365100	conserved Plasmodium protein, unknown function	3	0	3	5	0	0	0	0	1	0	1	0	0	2	0	0	1	0	6	9
PBANKA_1365200	thioredoxin-related protein, putative	0	0	0	0	2	0	0	1	0	4	2	0	0	2	0	6	0	0	3	4
PBANKA_1365300	intron-binding protein aquarius, putative	0	0	1	2	0	0	0	0	0	0	0	0	0	0	0	0	1	0	0	0
PBANKA_1365400	vacuolar fusion protein MON1, putative	0	0	2	2	0	0	0	0	0	2	0	0	0	0	0	0	0	0	0	0
PBANKA_1365500	exported protein IBIS1	1	0	3	2	4	0	0	4	0	2	5	0	0	1	0	8	3	1	0	0
PBANKA_1400091	reticulocyte binding protein, putative	0	1	0	0	0	0	0	0	0	0	0	0	0	0	0	0	0	0	0	0
PBANKA_1400600	cytoadherence linked asexual protein, putative	4	5	3	3	0	0	0	0	0	0	0	0	0	0	0	0	3	4	0	2
PBANKA_1400700	Plasmodium exported protein, unknown function	0	1	0	0	2	0	0	1	0	0	1	0	0	0	0	0	0	0	0	0
PBANKA_1401200	ATP-dependent RNA helicase DHR1, putative	0	0	0	0	0	0	0	0	0	0	0	0	0	0	0	0	0	0	0	0
PBANKA_1401300	40S ribosomal protein S7, putative	10	8	7	8	1	6	3	1	6	15	1	0	0	2	2	10	7	6	5	4
PBANKA_1402000	sodium/hydrogen exchanger, putative	0	0	0	0	0	0	0	0	0	0	0	0	0	0	0	0	0	0	8	14
PBANKA_1402300	conserved Plasmodium protein, unknown function	0	0	0	0	0	0	0	0	0	0	0	0	0	0	0	2	0	0	0	0
PBANKA_1402600	DNA ligase I, putative	15	8	5	9	3	0	0	2	0	0	2	0	0	4	0	0	8	6	4	4
PBANKA_1402700	CorA-like Mg2+ transporter protein, putative	0	0	0	0	0	0	0	0	0	0	0	0	0	0	0	0	0	0	0	3
PBANKA_1402900	PUB domain-containing protein, putative	4	3	2	3	3	0	0	1	0	0	2	0	0	1	0	0	3	1	2	3
PBANKA_1403300	NLI interacting factor-like phosphatase	0	0	0	0	0	0	0	0	0	0	0	0	0	0	0	0	0	0	2	8
PBANKA_1403400	DNA-directed RNA polymerase II subunit RPB11, putative	0	0	0	0	0	0	0	0	0	2	0	0	0	0	0	0	0	1	0	0
PBANKA_1403500	MCL1 domain-containing protein, putative	0	0	4	6	0	0	0	0	0	0	0	0	0	0	0	0	0	0	0	8
PBANKA_1403800	translational activator GCN1, putative	0	1	0	0	0	0	0	0	0	3	0	0	0	0	0	0	0	0	0	2
PBANKA_1404200	conserved Plasmodium protein, unknown function	0	0	0	0	0	0	0	0	0	2	0	0	0	0	0	0	0	0	0	0
PBANKA_1404900	26S protease regulatory subunit 10B, putative	7	6	1	2	1	0	0	1	0	4	1	0	0	1	0	6	0	5	5	7
PBANKA_1405000	MORN repeat protein, putative	1	0	1	1	0	0	0	0	0	0	0	0	0	0	0	0	2	0	37	56
PBANKA_1405100	V-type proton ATPase subunit H, putative	0	2	0	0	0	0	0	0	0	2	0	0	0	0	0	3	2	0	6	6
PBANKA_1405300	RED-like protein, putative	1	1	0	0	0	0	0	0	0	0	0	0	0	0	0	0	0	0	0	0
PBANKA_1405400	U1 small nuclear ribonucleoprotein A, putative	0	0	0	2	0	0	0	0	0	0	0	0	0	0	0	2	0	0	0	0
PBANKA_1406200	TOM1-like protein, putative	6	17	6	4	0	0	0	0	0	2	0	0	3	0	0	7	2	7	8	20
PBANKA_1406300	FHA domain-containing protein, putative	0	0	0	0	0	0	0	0	0	0	0	0	0	0	0	0	0	0	0	0
PBANKA_1406500	conserved Plasmodium protein, unknown function	0	0	0	0	0	0	0	0	0	0	0	0	0	0	0	0	0	0	0	4
PBANKA_1406600	CCAAT-binding transcription factor, putative	2	0	1	0	0	0	0	0	0	3	0	0	0	0	0	0	2	0	0	0
PBANKA_1406700	carbamoyl phosphate synthetase, putative	21	40	15	11	2	7	5	5	0	0	1	0	3	3	0	3	18	34	32	46
PBANKA_1406800	40S ribosomal protein S27, putative	1	1	0	0	0	0	0	0	0	0	0	0	0	0	0	0	0	0	0	0
PBANKA_1406900	conserved Plasmodium protein, unknown function	0	0	0	0	0	0	0	0	0	0	0	0	0	0	0	0	0	0	0	0
PBANKA_1407000	conserved Plasmodium protein, unknown function	3	1	1	1	0	0	0	0	0	3	0	0	0	0	0	7	0	0	3	7
PBANKA_1407400	mRNA-decapping enzyme 2, putative	0	0	0	0	0	0	0	0	0	3	0	0	0	0	0	3	0	0	0	2
PBANKA_1407600	60S ribosomal protein L24, putative	6	7	6	7	1	3	3	3	1	4	0	2	3	1	1	0	6	5	4	6
PBANKA_1407700	protein phosphatase PPM6	0	0	0	0	0	0	0	0	0	0	0	0	0	0	0	0	0	0	6	9
PBANKA_1407800	U4/U6 small nuclear ribonucleoprotein PRP3, putative	0	0	1	1	0	0	0	0	0	4	0	0	0	0	0	0	1	0	0	0
PBANKA_1408000	H/ACA ribonucleoprotein complex subunit 1, putative	1	0	1	2	0	0	0	0	0	0	0	0	0	0	0	0	0	1	0	0
PBANKA_1408500	ATP synthase subunit O, mitochondrial, putative	0	0	0	0	0	0	0	0	0	5	0	0	0	0	0	3	0	0	0	0
PBANKA_1408900	conserved Plasmodium protein, unknown function	2	1	0	0	1	0	0	0	0	0	0	0	0	0	0	0	0	0	0	0
PBANKA_1409200	RNA-binding protein, putative	0	0	0	0	0	0	0	0	6	0	0	0	0	0	0	3	0	0	0	0
PBANKA_1409300	tetratricopeptide repeat protein, putative	1	1	0	0	0	0	0	0	0	0	0	0	0	0	0	0	0	2	0	0
PBANKA_1409600	meiosis-specific nuclear structural protein 1, putative	7	4	4	6	3	0	0	0	0	11	1	2	0	1	0	7	10	5	19	27
PBANKA_1409800	ATP synthase subunit gamma, mitochondrial, putative	0	0	0	0	0	0	0	0	0	0	0	0	0	0	0	2	0	0	0	0
PBANKA_1409900	AP-1 complex subunit mu-1, putative	22	35	6	14	2	10	13	2	1	0	1	5	6	4	0	0	4	18	7	14
PBANKA_1410000	26S protease regulatory subunit 7, putative	5	8	4	4	3	0	0	0	0	4	1	0	0	0	0	7	2	5	0	6
PBANKA_1410300	M1-family alanyl aminopeptidase, putative	6	11	2	2	0	0	0	0	0	20	0	0	0	0	0	15	4	12	3	7
PBANKA_1410400	V-type proton ATPase catalytic subunit A, putative	15	13	5	7	1	0	0	1	0	6	0	0	0	1	0	5	6	13	37	40
PBANKA_1410950	apical ring associated protein 1	0	0	0	0	0	0	0	0	2	0	0	0	0	0	0	0	0	0	0	0
PBANKA_1411100	2-oxoisovalerate dehydrogenase subunit alpha, mitochondrial	0	0	0	0	0	0	0	0	0	3	0	0	0	0	0	5	0	0	0	0
PBANKA_1411200	conserved Plasmodium protein, unknown function	0	0	2	1	0	0	0	0	0	0	0	0	0	0	0	4	1	0	0	2
PBANKA_1411300	eukaryotic translation initation factor 4 gamma, putative	10	18	6	6	0	0	0	0	1	13	0	0	0	0	0	11	5	9	10	9
PBANKA_1411400	ubiquitin-like protein nedd8 homologue, putative	13	13	1	0	0	0	0	0	0	0	0	0	0	1	0	0	3	4	0	0
PBANKA_1411500	conserved Plasmodium protein, unknown function	0	0	0	0	0	0	0	0	0	0	0	0	0	0	0	0	0	0	0	0
PBANKA_1412100	Maf-like protein, putative	0	2	0	0	0	0	0	0	0	0	0	0	0	0	0	0	0	0	0	0
PBANKA_1412200	conserved Plasmodium protein, unknown function	0	0	1	1	0	0	0	0	0	0	0	0	0	0	0	0	0	0	0	0
PBANKA_1412500	conserved Plasmodium protein, unknown function	24	43	0	0	0	0	0	0	0	0	0	0	0	0	0	0	0	0	0	0
PBANKA_1412900	conserved protein, unknown function	0	0	0	0	0	0	0	0	0	4	0	0	0	0	0	0	0	0	0	0
PBANKA_1413200	pinin/SDK/MemA domain-containing protein, putative	2	1	4	4	1	0	0	1	0	0	0	0	0	1	0	0	1	1	0	2
PBANKA_1413900	zinc finger (CCCH type) protein, putative	2	2	2	2	0	0	0	0	0	0	0	0	0	0	0	0	0	0	0	0
PBANKA_1414400	exportin-T, putative	2	1	2	2	0	0	0	0	0	0	0	0	0	0	0	0	2	2	0	2
PBANKA_1414800	conserved Plasmodium protein, unknown function	0	0	0	0	0	0	0	0	0	4	0	0	0	0	0	3	0	0	0	0
PBANKA_1415000	pre-mRNA-processing factor 40, putative	1	0	2	3	0	0	0	0	0	0	0	0	0	0	0	0	2	0	0	4
PBANKA_1415600	DNA replication licensing factor MCM4, putative	30	23	22	28	16	0	0	17	0	0	16	0	0	23	0	2	32	14	17	28
PBANKA_1415900	zinc finger protein, putative	1	1	1	2	0	0	0	0	0	0	0	0	0	0	0	0	0	2	0	0
PBANKA_1416300	40S ribosomal protein S19, putative	3	4	2	2	0	4	5	2	5	4	0	3	3	2	1	7	2	2	0	3
PBANKA_1416900	structural maintenance of chromosomes protein 2	14	6	6	6	0	0	0	0	0	0	0	0	0	3	0	0	5	0	0	5
PBANKA_1417200	protein AAP4, putative	0	0	0	0	0	0	0	0	4	0	0	0	0	0	0	0	0	0	0	0
PBANKA_1417300	translocation protein SEC63, putative	2	5	1	1	0	0	0	0	0	0	0	0	0	0	0	3	1	3	7	13
PBANKA_1417400	conserved Plasmodium protein, unknown function	0	0	0	0	0	0	0	0	8	8	0	0	0	0	0	0	0	0	0	0
PBANKA_1417600	ubiquitin carboxyl-terminal hydrolase MINDY, putative	0	0	0	0	0	0	0	0	0	0	0	0	0	0	0	0	0	0	3	5
PBANKA_1417700	conserved Plasmodium protein, unknown function	0	0	0	0	0	0	0	0	0	0	0	0	0	0	0	0	0	0	0	0
PBANKA_1417800	tRNA (guanine(26)-N(2))-dimethyltransferase, putative	0	0	0	1	0	0	0	0	0	0	0	0	0	0	0	0	0	1	0	0
PBANKA_1417900	conserved Plasmodium protein, unknown function	21	7	3	6	1	0	0	2	0	0	2	0	0	1	0	0	2	3	0	2
PBANKA_1418300	golgi protein 1, putative	1	2	2	2	0	0	0	0	0	0	0	0	0	0	0	0	1	0	0	0
PBANKA_1418800	SNARE protein, putative	0	1	0	0	0	0	0	0	0	0	0	0	0	0	0	0	0	2	0	3
PBANKA_1418900	ras-related protein Rab-11A	0	1	0	1	0	0	0	0	0	5	0	0	0	0	0	0	0	0	8	10
PBANKA_1419000	conserved Plasmodium protein, unknown function	0	0	0	0	0	0	0	0	0	0	0	0	0	0	0	0	0	0	6	10
PBANKA_1419100	dihydrolipoyllysine-residue succinyltransferase component of 2-oxoglutarate dehydrogenase complex, putative	0	0	0	0	0	0	0	0	0	0	0	0	0	0	0	3	0	0	0	0
PBANKA_1419300	conserved Plasmodium protein, unknown function	0	0	0	0	0	0	0	0	0	0	0	0	0	0	0	2	0	0	0	0
PBANKA_1419500	conserved protein, unknown function	0	2	0	0	0	0	0	0	0	0	0	0	0	0	0	0	0	0	0	0
PBANKA_1420200	ribosomal protein S5, mitochondrial, putative	1	0	0	0	0	0	0	0	0	0	0	0	0	0	0	0	0	1	0	0
PBANKA_1420300	conserved Plasmodium protein, unknown function	0	0	0	0	0	0	0	0	0	3	0	0	0	0	0	2	0	0	7	6
PBANKA_1420600	histone H2B variant, putative	2	1	2	2	1	0	0	0	3	8	0	0	0	0	0	4	2	2	0	2
PBANKA_1420800	conserved Plasmodium protein, unknown function	0	0	0	0	0	0	0	0	0	4	0	0	0	0	0	0	0	0	0	0
PBANKA_1421100	transcription elongation factor s-II, putative	3	1	0	1	0	0	0	0	0	0	0	0	0	0	0	3	0	0	0	2
PBANKA_1421400	C-Myc-binding protein, putative	0	0	0	0	0	0	0	0	0	2	0	0	0	0	0	0	0	0	0	0
PBANKA_1421700	secreted ookinete protein, putative	0	0	0	0	0	0	0	0	0	2	0	0	0	0	0	0	0	0	0	0
PBANKA_1421800	ATP synthase subunit epsilon, mitochondrial, putative	0	0	0	0	0	0	0	0	0	3	0	0	0	0	0	0	0	0	0	0
PBANKA_1422400	importin subunit beta, putative	5	6	3	2	0	0	0	0	0	7	0	0	0	0	0	5	4	2	2	8
PBANKA_1422700	superoxide dismutase [Fe], putative	0	0	0	0	0	0	0	0	0	4	0	0	0	0	0	5	0	0	0	0
PBANKA_1422900	conserved protein, unknown function	0	0	0	0	0	0	0	0	0	6	0	0	0	0	0	0	0	0	0	0
PBANKA_1423100	phospholipase DDHD1, putative	0	0	0	0	0	0	0	0	0	2	0	0	0	0	0	2	0	0	0	0
PBANKA_1423300	DNA/RNA-binding protein Alba 1, putative	10	14	13	13	1	3	6	3	2	11	1	6	5	2	2	22	11	8	6	12
PBANKA_1423500	60S ribosomal protein L13-2, putative	10	13	11	10	1	4	3	1	5	11	1	0	0	1	0	8	12	11	5	9
PBANKA_1423600	40S ribosomal protein S16, putative	11	14	10	13	2	7	6	4	5	3	3	4	5	3	2	6	10	11	7	6
PBANKA_1423900	translation initiation factor SUI1, putative	1	0	0	0	0	0	0	0	0	0	0	0	0	0	0	2	0	0	0	0
PBANKA_1424000	PUB domain-containing protein, putative	0	0	0	0	0	0	0	0	0	0	0	0	0	0	0	0	0	0	3	5
PBANKA_1424200	conserved protein, unknown function	1	7	2	3	0	0	0	0	0	0	0	0	0	0	0	3	3	3	2	5
PBANKA_1424300	conserved protein, unknown function	7	9	11	10	4	4	5	3	0	2	2	0	0	3	0	7	6	7	4	6
PBANKA_1424400	CS domain protein, putative	1	1	0	0	0	0	0	0	0	0	0	0	0	0	0	0	0	1	0	0
PBANKA_1424500	conserved Plasmodium protein, unknown function	0	0	2	0	1	0	0	1	0	3	1	0	0	1	0	3	0	0	0	2
PBANKA_1425000	RNA-binding protein, putative	2	1	6	9	1	0	0	0	0	0	0	0	0	0	0	0	4	1	2	4
PBANKA_1425100	karyopherin alpha, putative	11	12	9	11	2	0	3	2	2	3	3	0	0	2	0	4	8	11	9	12
PBANKA_1425400	proteasome activator complex subunit 4, putative	2	2	1	0	0	0	0	0	0	0	0	0	0	0	0	0	0	2	2	3
PBANKA_1426000	histone-arginine methyltransferase CARM1, putative	0	1	0	0	0	0	0	0	0	0	0	0	0	0	0	0	0	1	0	0
PBANKA_1426100	conserved protein, unknown function	3	5	1	3	0	0	0	0	0	0	0	0	0	0	0	0	2	3	2	5
PBANKA_1426200	CCR4-associated factor 1, putative	0	1	1	1	0	0	0	0	0	5	0	0	0	0	0	0	1	0	2	2
PBANKA_1426300	ER membrane protein complex subunit 1, putative	1	1	0	1	0	0	0	0	0	0	0	0	0	0	0	0	1	1	0	2
PBANKA_1426500	cullin-1, putative	111	102	2	6	1	0	0	2	0	0	3	0	0	2	0	0	29	60	2	2
PBANKA_1426700	hydroxymethyldihydropterin pyrophosphokinase-dihydropteroate synthase, putative	4	7	0	0	0	0	0	0	0	3	0	0	0	0	0	3	0	3	3	2
PBANKA_1426900	ATP-dependent RNA helicase DBP1, putative	27	23	19	26	4	6	5	5	18	30	4	2	6	5	2	25	12	13	22	29
PBANKA_1427000	protein phosphatase PPM7	1	0	0	1	0	0	0	0	0	0	0	0	0	0	0	0	0	1	0	0
PBANKA_1427200	protein phosphatase PPM5	7	4	2	4	2	0	0	0	0	0	0	0	0	0	0	0	2	3	7	8
PBANKA_1427300	ABC1 family, putative	0	0	0	0	0	0	0	0	0	2	0	0	0	0	0	0	0	0	0	0
PBANKA_1427500	acyl-CoA binding protein, putative	2	2	2	3	1	0	0	0	0	0	0	0	0	0	0	3	2	3	2	3
PBANKA_1427700	RuvB-like helicase 1, putative	0	2	0	0	0	0	0	0	1	0	0	0	0	0	0	0	0	0	2	4
PBANKA_1427800	peptidase family C50, putative	1	0	0	1	0	0	0	0	0	0	0	0	0	1	0	0	1	0	0	2
PBANKA_1428500	glycerol-3-phosphate 1-O-acyltransferase, putative	0	0	0	0	0	0	0	0	0	0	0	0	0	0	0	0	0	0	2	0
PBANKA_1428700	eukaryotic translation initiation factor 3 subunit A, putative	10	13	12	10	0	0	3	1	2	6	1	0	0	1	1	8	7	8	9	13
PBANKA_1428800	succinate dehydrogenase [ubiquinone] iron-sulfur subunit, mitochondrial, putative	0	0	0	0	0	0	0	0	0	0	0	0	0	0	0	2	0	0	0	0
PBANKA_1428900	bromodomain protein 2, putative	0	0	1	2	0	0	0	0	0	0	0	0	0	0	0	0	0	0	0	0
PBANKA_1429400	dynein light chain 1, putative	1	0	0	1	0	0	0	0	0	0	0	0	0	0	0	0	0	0	0	0
PBANKA_1429600	proline--tRNA ligase	3	7	0	0	0	0	0	0	0	0	0	0	0	0	0	2	1	6	2	5
PBANKA_1429700	W2 domain-containing protein, putative	3	1	0	1	0	0	0	0	0	0	0	0	0	0	0	0	1	2	0	0
PBANKA_1430300	conserved Plasmodium protein, unknown function	0	0	0	0	0	0	0	0	0	0	0	0	0	0	0	3	0	0	0	0
PBANKA_1430800	thioredoxin peroxidase 2, putative	0	0	0	0	0	0	0	0	0	7	0	0	0	0	0	6	0	0	0	0
PBANKA_1431050	10 kDa chaperonin, putative	0	0	0	0	0	0	0	0	0	7	0	0	0	0	0	11	0	0	0	0
PBANKA_1431500	radial spoke head protein 9, putative	1	0	1	0	0	0	0	0	1	0	0	0	0	0	0	0	1	1	0	3
PBANKA_1431600	serpentine receptor, putative	0	0	0	0	0	0	0	0	0	0	0	0	0	0	0	2	0	0	0	0
PBANKA_1431900	glycerol-3-phosphate dehydrogenase [NAD(+)], putative	1	4	0	0	0	0	0	0	0	0	0	0	0	0	0	0	1	1	2	2
PBANKA_1432000	signal recognition particle subunit SRP19, putative	2	3	1	1	0	0	0	0	0	4	0	0	0	0	0	0	0	1	0	2
PBANKA_1432200	male development gene 1	4	2	2	3	1	0	0	0	0	10	0	0	0	0	0	59	2	1	3	7
PBANKA_1432300	cell traversal protein for ookinetes and sporozoites	0	0	0	0	0	0	0	0	0	10	0	0	0	0	0	0	0	0	0	0
PBANKA_1432400	perforin-like protein 2	5	2	2	3	0	0	0	0	0	0	0	0	0	1	0	10	3	1	4	7
PBANKA_1432500	DNA-binding chaperone, putative	0	0	0	0	0	0	0	0	0	2	0	0	0	0	0	2	0	0	0	3
PBANKA_1433000	conserved protein, unknown function	20	16	0	0	0	0	0	0	0	0	0	0	0	0	0	0	1	1	0	0
PBANKA_1433500	PPPDE peptidase domain-containing protein, putative	3	5	1	0	0	0	0	0	0	0	0	0	0	0	0	2	0	4	2	4
PBANKA_1434100	dynamin-like protein, putative	0	4	5	3	0	0	0	0	1	0	0	0	0	0	0	0	3	0	0	7
PBANKA_1434200	arginine--tRNA ligase, putative	6	6	2	3	2	0	0	1	0	0	1	0	0	0	0	0	2	5	5	5
PBANKA_1434700	clathrin heavy chain, putative	331	469	144	211	47	209	239	66	46	0	34	165	170	88	12	0	117	277	202	237
PBANKA_1434800	aminophospholipid-transporting P-ATPase, putative	0	0	0	0	0	0	0	0	0	0	0	0	0	0	0	0	0	1	35	44
PBANKA_1435200	zinc finger protein, putative	0	0	1	4	0	0	0	0	0	4	0	0	0	0	0	4	0	0	2	3
PBANKA_1436200	histone-lysine N-methyltransferase, H3 lysine-4 specific, putative	0	0	0	0	0	0	0	0	0	0	0	0	0	0	0	3	0	0	0	0
PBANKA_1436300	conserved Plasmodium protein, unknown function	0	0	0	0	0	0	0	0	0	3	0	0	0	0	0	0	0	0	0	0
PBANKA_1436600	inner membrane complex protein 1h	0	0	0	0	0	0	0	0	13	30	0	0	0	0	0	23	0	0	0	0
PBANKA_1437300	endoplasmin, putative	6	5	1	2	2	0	0	2	1	35	1	0	0	0	0	43	2	5	0	0
PBANKA_1437600	glideosome-associated protein 45, putative	0	0	0	0	0	0	0	0	1	6	0	0	0	0	0	0	0	0	0	0
PBANKA_1437700	conserved Plasmodium protein, unknown function	0	0	0	0	0	0	0	0	0	2	0	0	0	0	0	2	0	0	0	0
PBANKA_1438000	cAMP-dependent protein kinase regulatory subunit, putative	2	2	0	0	0	0	0	0	0	7	0	0	0	0	0	4	0	2	2	3
PBANKA_1438300	phospholipid-transporting ATPase, putative	0	0	0	1	0	0	0	0	0	0	0	0	0	0	0	2	1	2	12	18
PBANKA_1439100	BRO1 domain-containing protein, putative	0	0	0	0	0	0	0	0	0	2	0	0	0	0	0	0	0	0	0	0
PBANKA_1439200	polyadenylate-binding protein 1, putative	25	26	28	44	0	7	9	1	0	40	0	2	5	5	0	39	24	17	13	33
PBANKA_1439900	conserved Plasmodium protein, unknown function	0	0	0	0	0	0	0	1	0	0	0	0	0	0	0	0	0	0	0	0
PBANKA_1440600	VAC14 domain-containing protein, putative	13	2	37	36	4	0	0	7	0	0	2	0	3	11	0	2	29	19	19	33
PBANKA_1440700	ubiquitin-activating enzyme E1, putative	6	5	1	2	0	0	0	0	0	8	0	0	0	0	0	7	0	8	2	8
PBANKA_1441100	haloacid dehalogenase-like hydrolase, putative	11	11	5	6	2	2	0	1	0	16	2	0	0	1	0	5	6	12	6	8
PBANKA_1441200	Mic1 domain-containing protein, putative	0	0	0	0	0	0	0	1	0	0	0	0	0	0	0	0	0	0	0	2
PBANKA_1441400	proliferating cell nuclear antigen 2	2	2	1	2	0	0	0	0	0	5	0	0	0	0	0	3	0	0	0	2
PBANKA_1441600	ataxin-3, putative	2	3	1	1	1	0	0	1	0	0	0	0	0	1	0	0	0	0	0	0
PBANKA_1441900	DNA helicase 60, putative	0	0	0	0	0	0	0	0	0	3	0	0	0	0	0	0	0	0	0	0
PBANKA_1442000	potassium channel K1	0	0	0	0	0	0	0	0	0	0	0	0	0	0	0	0	0	0	3	7
PBANKA_1442200	protein SOC2	7	0	2	3	1	0	0	1	0	0	0	0	0	1	0	0	3	0	0	4
PBANKA_1442300	conserved Plasmodium protein, unknown function	2	0	3	2	0	0	0	0	0	3	0	0	0	1	0	0	5	0	0	0
PBANKA_1442400	protein KIC2, putative	0	0	0	0	0	0	0	0	0	0	0	0	0	0	0	0	0	0	0	0
PBANKA_1443000	NIMA related kinase 1, putative	0	0	0	0	0	0	0	0	0	0	0	0	0	0	0	0	0	0	0	3
PBANKA_1443300	merozoite surface protein 9, putative	0	0	0	0	1	0	0	0	0	0	1	0	0	0	0	3	0	0	0	0
PBANKA_1443800	multidrug resistance-associated protein 2	0	1	0	0	0	0	0	0	0	0	0	0	0	0	0	0	0	3	24	29
PBANKA_1443900	conserved Plasmodium protein, unknown function	0	0	0	0	0	0	0	0	0	6	0	0	0	0	0	6	0	0	2	0
PBANKA_1444000	macrophage migration inhibitory factor	6	6	3	5	3	4	0	1	0	0	2	2	3	1	0	3	3	5	4	4
PBANKA_1444100	T-complex protein 1 subunit gamma, putative	25	38	10	11	1	6	3	1	0	12	2	0	7	1	0	7	12	27	19	24
PBANKA_1444800	thioredoxin-like associated protein 1, putative	0	0	0	0	0	0	0	0	2	17	0	0	0	0	0	0	0	0	0	0
PBANKA_1445000	subpellicular microtubule protein 2, putative	0	0	0	0	0	0	0	0	1	3	0	0	0	0	0	0	0	0	0	0
PBANKA_1445400	protein transport protein SEC13	0	4	2	2	0	0	0	0	0	15	1	0	0	0	0	4	1	0	0	2
PBANKA_1445500	pre-mRNA-splicing regulator WTAP, putative	0	0	0	1	0	0	0	0	0	0	0	0	0	0	0	0	1	0	2	3
PBANKA_1445800	ras-related protein Rab-2, putative	0	0	0	0	0	0	0	0	0	2	0	0	0	0	0	0	0	0	0	2
PBANKA_1446000	conserved Plasmodium protein, unknown function	0	0	0	0	0	0	0	0	0	0	0	0	0	0	0	2	0	0	0	0
PBANKA_1446300	pre-mRNA-splicing factor ATP-dependent RNA helicase PRP2, putative	1	0	0	0	0	0	0	0	0	0	0	0	0	1	0	0	0	0	0	4
PBANKA_1446500	asparagine-rich protein, putative	1	5	1	0	0	0	4	0	0	0	0	0	0	0	0	0	2	4	0	0
PBANKA_1446800	60 kDa chaperonin, putative	0	2	1	1	0	0	0	0	0	0	0	0	0	0	0	6	0	0	0	0
PBANKA_1446900	dihydrolipoyl dehydrogenase, mitochondrial, putative	0	0	0	0	0	0	0	0	0	0	0	0	0	0	0	2	0	0	0	0
PBANKA_1447000	cytochrome b5, putative	0	0	0	0	0	0	0	0	0	7	0	0	0	0	0	2	0	0	0	0
PBANKA_1447200	CG2-related protein, putative	29	28	0	0	0	0	0	0	0	0	0	0	0	0	0	0	4	21	0	0
PBANKA_1448200	asparagine/aspartate rich protein, putative	6	8	2	0	0	0	0	0	0	0	0	0	0	0	0	0	1	5	0	0
PBANKA_1448400	conserved protein, unknown function	0	0	0	0	0	0	0	0	0	0	0	0	0	0	0	0	0	0	0	0
PBANKA_1448500	sentrin-specific protease 1, putative	0	0	1	3	0	0	0	0	0	0	0	0	0	0	0	0	2	0	2	9
PBANKA_1448900	DNA polymerase epsilon subunit B, putative	6	5	0	1	0	0	0	0	0	0	0	0	0	2	0	0	1	0	0	4
PBANKA_1449000	microgamete surface protein MiGS, putative	5	4	3	4	1	0	0	1	0	4	1	0	0	1	0	4	3	2	6	6
PBANKA_1449400	splicing factor 3B subunit 3, putative	1	1	3	7	0	0	0	0	0	0	0	0	0	0	0	0	2	1	2	4
PBANKA_1449500	CHCH domain-containing protein, putative	0	0	0	0	0	0	0	0	0	7	0	0	0	0	0	0	0	0	0	0
PBANKA_1449700	conserved protein, unknown function	2	0	0	0	0	0	0	0	0	3	0	0	0	0	0	0	0	0	0	0
PBANKA_1449800	inorganic pyrophosphatase, putative	0	0	0	0	0	0	0	0	0	0	0	0	0	0	0	0	0	0	0	2
PBANKA_1450100	N6-adenosine-methyltransferase, putative	0	0	0	0	0	0	0	0	0	3	0	0	0	0	0	0	0	0	2	3
PBANKA_1450200	serine hydroxymethyltransferase, putative	5	6	1	3	2	0	0	2	0	15	0	0	0	0	0	9	0	4	6	8
PBANKA_1450300	ATP synthase subunit beta, mitochondrial	1	0	0	0	0	0	0	0	1	12	0	0	0	0	0	23	0	0	0	3
PBANKA_1450600	vesicle transport v-SNARE protein VTI1, putative	0	0	0	0	0	0	0	0	0	0	0	0	0	0	0	2	0	0	0	0
PBANKA_1450700	clustered-asparagine-rich protein, putative	5	4	4	2	0	0	0	0	0	5	0	0	0	1	0	6	3	2	3	3
PBANKA_1451200	p25-alpha family protein, putative	0	0	0	0	0	0	0	0	0	8	0	0	0	0	0	0	0	0	0	0
PBANKA_1451500	conserved Plasmodium protein, unknown function	7	4	2	1	0	0	0	0	0	2	0	0	0	0	0	3	0	1	0	4
PBANKA_1451600	SUMO-activating enzyme subunit 2, putative	4	3	2	3	0	0	0	0	0	0	0	0	0	0	0	2	0	3	0	2
PBANKA_1452100	conserved Plasmodium protein, unknown function	0	0	2	2	0	0	0	0	0	4	0	0	0	0	0	9	0	0	0	0
PBANKA_1452300	conserved protein, unknown function	0	0	0	0	0	0	0	0	0	3	0	0	0	0	0	4	0	0	0	2
PBANKA_1452500	conserved Plasmodium protein, unknown function	0	0	0	1	0	0	0	0	0	6	0	0	0	0	0	11	0	0	0	2
PBANKA_1452600	calcyclin binding protein, putative	7	7	4	4	0	0	0	0	0	3	0	0	0	0	0	4	3	7	4	6
PBANKA_1452800	pre-mRNA-splicing factor CWC22, putative	0	0	0	1	0	0	0	0	0	0	0	0	0	0	0	0	1	0	0	0
PBANKA_1452900	conserved protein, unknown function	0	0	0	0	0	0	0	0	0	2	0	0	0	0	0	0	0	0	0	0
PBANKA_1453300	acyl-CoA synthetase, putative	0	3	0	0	0	0	0	0	0	2	0	0	0	0	0	3	0	0	14	21
PBANKA_1453500	HD superfamily phosphohydrolase protein, putative	0	1	0	0	0	0	0	0	0	0	0	0	0	0	0	0	0	0	0	2
PBANKA_1454100	ATP-dependent zinc metalloprotease FTSH 1, putative	0	1	0	0	0	0	0	0	0	0	0	0	0	0	0	0	1	0	0	0
PBANKA_1454200	conserved Plasmodium protein, unknown function	1	0	1	1	1	0	0	0	0	0	0	0	0	0	0	2	1	1	0	0
PBANKA_1454300	vacuolar protein sorting-associated protein 16, putative	0	0	1	1	0	0	0	0	0	0	0	0	0	0	0	0	0	0	0	0
PBANKA_1454600	conserved Plasmodium protein, unknown function	2	0	3	5	0	0	0	0	1	0	0	0	0	0	0	0	1	0	2	2
PBANKA_1454800	RNA-binding protein, putative	1	0	1	5	0	0	0	0	0	0	0	0	0	0	0	4	0	0	0	0
PBANKA_1454900	conserved Plasmodium protein, unknown function	0	0	0	0	0	0	0	0	0	0	0	0	0	0	0	0	0	0	0	0
PBANKA_1455100	replication factor C subunit 4, putative	16	11	4	11	3	0	0	6	1	0	4	0	0	9	0	0	9	9	6	9
PBANKA_1455300	tetratricopeptide repeat protein, putative	3	2	0	0	0	0	0	0	0	0	0	0	0	0	0	2	0	2	0	3
PBANKA_1456100	40S ribosomal protein S17, putative	7	10	4	7	1	0	0	0	9	7	0	0	0	1	2	3	8	9	2	4
PBANKA_1456200	rab specific GDP dissociation inhibitor, putative	7	8	5	4	1	0	0	0	0	8	0	0	0	0	0	5	6	8	12	15
PBANKA_1456400	syntaxin-16, putative	0	0	0	0	0	0	0	0	0	0	0	0	0	0	0	2	0	0	0	0
PBANKA_1456700	conserved Plasmodium protein, unknown function	0	0	0	0	0	0	0	0	5	0	0	0	0	0	0	0	0	0	0	0
PBANKA_1456800	vacuolar-sorting protein SNF7, putative	2	0	0	0	0	0	0	0	0	2	0	0	0	0	0	7	0	0	3	4
PBANKA_1456900	translation initiation factor SUI1, putative	5	7	2	1	0	0	0	1	0	0	0	0	0	0	0	10	4	4	0	3
PBANKA_1457200	double C2-like domain-containing protein, putative	0	0	0	0	0	0	0	0	0	0	0	0	0	0	0	0	0	0	7	10
PBANKA_1457300	glucose inhibited division protein a homologue, putative	0	0	0	0	0	0	0	0	0	0	0	0	0	0	0	0	0	0	0	0
PBANKA_1457400	N-alpha-acetyltransferase 15, NatA auxiliary subunit, putative	0	2	0	0	0	0	0	0	0	0	0	0	0	0	0	0	0	1	2	2
PBANKA_1457700	conserved Plasmodium protein, unknown function	0	0	0	0	0	0	0	0	0	2	0	0	0	0	0	4	0	0	0	0
PBANKA_1457800	ADP-ribosylation factor GTPase-activating protein 1, putative	3	5	1	1	0	0	0	0	0	3	0	0	0	0	0	18	2	1	2	3
PBANKA_1458000	translation machinery-associated protein 46, putative	1	4	0	0	0	0	0	0	0	2	0	0	0	0	0	0	0	2	0	0
PBANKA_1458300	kinesin-13, putative	5	4	5	9	2	0	0	1	0	5	1	0	0	2	0	7	4	2	2	7
PBANKA_1458700	conserved Plasmodium protein, unknown function	0	0	0	0	0	0	0	0	0	0	0	0	0	0	0	2	0	0	0	2
PBANKA_1458800	kinesin-15, putative	1	1	1	0	0	0	0	0	2	0	0	0	0	0	0	2	3	3	42	58
PBANKA_1458900	epsin-like protein, putative	0	0	0	0	0	0	0	0	0	0	0	0	0	0	0	0	0	0	0	2
PBANKA_1459300	actin I	18	22	12	16	8	7	9	7	5	21	6	4	2	7	4	26	10	19	16	28
PBANKA_1459800	conserved Plasmodium protein, unknown function	0	1	0	0	0	0	0	0	0	0	0	0	0	0	0	0	0	0	0	0
PBANKA_1459900	signal recognition particle receptor subunit beta, putative	0	0	0	0	0	0	0	0	0	2	0	0	0	0	0	0	0	0	2	4
PBANKA_1460400	peptidyl-prolyl cis-trans isomerase FKBP35, putative	11	18	3	3	0	0	0	0	0	0	0	0	0	0	0	2	6	15	6	10
PBANKA_1460500	serine/threonine protein kinase, putative	3	2	0	2	0	0	0	0	0	2	0	0	0	0	0	4	1	0	0	5
PBANKA_1461300	conserved Plasmodium protein, unknown function	0	0	0	0	0	0	0	0	0	14	0	0	0	0	0	0	0	0	0	0
PBANKA_1461600	conserved Plasmodium protein, unknown function	0	0	1	0	0	0	0	0	0	4	0	0	0	0	0	0	0	0	0	0
PBANKA_1461800	26S protease regulatory subunit 8, putative	13	14	5	6	1	0	0	0	0	6	0	0	0	0	0	5	6	14	0	7
PBANKA_1462700	THO complex subunit 2, putative	1	0	2	1	0	0	0	0	0	0	0	0	0	0	0	0	1	0	0	0
PBANKA_1463000	osmiophilic body protein G377	31	11	44	47	0	0	0	0	39	23	1	0	0	1	33	132	22	2	31	52
PBANKA_1463100	CSC1-like protein, putative	0	0	0	0	0	0	0	0	0	0	0	0	0	0	0	0	0	0	8	12
PBANKA_1463200	vacuolar protein sorting-associated protein 26, putative	1	1	0	1	0	0	0	2	0	0	0	0	0	1	0	0	0	0	2	2
PBANKA_1463300	conserved Plasmodium protein, unknown function	0	0	0	0	0	0	0	0	0	0	0	0	0	0	0	5	0	0	0	0
PBANKA_1463500	translation initiation factor eIF-2B subunit beta, putative	0	0	0	0	0	0	0	0	0	2	0	0	0	0	0	0	0	0	0	0
PBANKA_1463700	DNA repair protein rhp16, putative	2	0	0	0	0	0	0	0	0	0	0	0	0	0	0	0	0	0	0	0
PBANKA_1463900	HSP20-like chaperone, putative	0	0	0	0	0	0	0	1	0	14	1	0	0	0	0	10	0	0	0	0
