# Supplementary material for: The Skp1-Cullin1-FBXO1 complex is a pleiotropic regulator required for the formation of gametes and motile forms in Plasmodium berghei
Source: Nat Commun. 2023 Mar 10;14:1312. doi: 10.1038/s41467-023-36999-8 (PMC10006092; doi:10.1038/s41467-023-36999-8)
Supplement: Supplementary file 6 — Supplementary Data 3 [file 41467_2023_36999_MOESM6_ESM.xlsx]

## Sheet: Proteome WT vs FBXO1-KO 4 min
Gene ID	Protein Description	-log10[Qval*]	log2[FBXO1-KO/WT]	* paired two-tailed t-test
PBANKA_0001001	PIR protein	2.98635	-0.625372
PBANKA_0001201	PIR protein	1.81597	-1.29687
PBANKA_0001601	fam-a protein	1.40134	-0.79852
PBANKA_0100200	Plasmodium exported protein, unknown function	0.0556168	-0.126455
PBANKA_0100400	reticulocyte binding protein, putative	1.00317	-1.28368
PBANKA_0100500	PIR protein	4.50864	-0.964166
PBANKA_0100600	schizont membrane associated cytoadherence protein	0.864654	-0.176996
PBANKA_0100700	Plasmodium exported protein, unknown function	1.05601	-1.0281
PBANKA_0100800	zinc finger protein, putative	3.82053	0.3031
PBANKA_0100900	ATP-dependent RNA helicase MTR4, putative	1.18498	-0.258817
PBANKA_0101000	MYND-type zinc finger protein, putative	0.10435	-0.0374691
PBANKA_0101300	geranylgeranyl transferase type-2 subunit beta, putative	1.86713	-1.18987
PBANKA_0101400	SAC3 domain-containing protein, putative	0.344698	-0.106135
PBANKA_0101800	SDE2 domain-containing protein, putative	0.0338446	-0.0599413
PBANKA_0101900	RNA-binding protein, putative	0.425348	-0.385901
PBANKA_0102000	mitochondrial chaperone BCS1, putative	0.0183537	-0.2331
PBANKA_0102100	dihydroorotate dehydrogenase, putative	0.0192532	-0.40605
PBANKA_0102200	trophozoite exported protein 1, putative	0.274307	-0.48365
PBANKA_0102300	cation/H+ antiporter	0.33293	-0.0439769
PBANKA_0102400	AT-rich interactive domain-containing protein, putative	0.167271	-0.0447248
PBANKA_0102700	conserved Plasmodium protein, unknown function	0.111234	0.0712312
PBANKA_0103100	conserved Plasmodium protein, unknown function	0.958735	0.543952
PBANKA_0103300	GYF domain-containing protein, putative	0.306018	-0.227837
PBANKA_0103900	RNA-binding protein, putative	0.202745	-0.188341
PBANKA_0104100	serine/threonine protein kinase ARK1, putative	3.44104	0.826376
PBANKA_0104400	nucleoside diphosphate kinase, putative	1.96409	0.00556778
PBANKA_0104600	DNA repair protein RAD50, putative	0.614085	-0.0300157
PBANKA_0104700	elongation of fatty acids protein, putative	3.87052	1.16076
PBANKA_0104800	protein KIC1, putative	0.946151	-0.623592
PBANKA_0104900	RNA-binding protein, putative	1.9182	-0.722738
PBANKA_0105000	ubiquitin-conjugating enzyme E2 PEX4, putative	0.0856204	-0.742442
PBANKA_0105200	polypyrimidine tract-binding protein, putative	0.130615	-0.312897
PBANKA_0105300	conserved Plasmodium protein, unknown function	0.2763	-0.0898609
PBANKA_0105400	coatomer alpha subunit, putative	1.48034	0.0513448
PBANKA_0105500	glutaredoxin-like protein	0.755767	0.173096
PBANKA_0105600	translation initiation factor IF-2, putative	3.25658	0.148019
PBANKA_0105700	MYND-type zinc finger protein, putative	1.02833	0.252756
PBANKA_0105900	uroporphyrinogen III decarboxylase	0.622553	-0.270485
PBANKA_0106000	G-protein associated signal transduction protein, putative	0.370558	0.0280268
PBANKA_0106200	spindle assembly abnormal protein 6	0.00248614	0.0152618
PBANKA_0106950	sorting assembly machinery 50 kDa subunit, putative	0.217241	0.221855
PBANKA_0107100	proteasome subunit alpha type-2, putative	1.79186	-0.0336118
PBANKA_0107200	conserved Plasmodium protein, unknown function	0.567763	0.00731832
PBANKA_0107300	T-complex protein 1 subunit zeta, putative	7.09474	0.491871
PBANKA_0107400	ornithine aminotransferase, putative	4.83268	0.198163
PBANKA_0107500	conserved Plasmodium protein, unknown function	1.2607	-0.819939
PBANKA_0107600	nucleoporin NUP637, putative	3.27188	-0.365318
PBANKA_0108100	conserved Plasmodium protein, unknown function	0.017504	-0.245736
PBANKA_0108200	protein KIC6, putative	0.334317	-0.71963
PBANKA_0108700	RNA-binding protein 25, putative	0.239362	-0.0702135
PBANKA_0108800	histone H3, putative	0.519381	-0.193883
PBANKA_0109000	conserved Plasmodium protein, unknown function	0.200195	-1.00398
PBANKA_0109100	transketolase, putative	2.6623	0.144485
PBANKA_0109200	transcription elongation factor SPT5, putative	1.11139	0.161047
PBANKA_0109600	ATP synthase-associated protein, putative	0.569174	-0.0676173
PBANKA_0109700	SWI/SNF-related matrix-associated actin-dependent regulator of chromatin, putative	2.95257	-0.620926
PBANKA_0110000	60S ribosomal protein L39, putative	2.09096	1.48593
PBANKA_0110100	conserved Plasmodium protein, unknown function	1.52825	-0.406999
PBANKA_0110200	lsm12, putative	1.40009	0.218961
PBANKA_0110400	eukaryotic translation initiation factor 3 subunit L, putative	0.595237	-0.0247684
PBANKA_0110900	cytoplasmic tRNA 2-thiolation protein 1, putative	0.0952375	-0.556301
PBANKA_0111000	6-cysteine protein P12, putative	1.64224	-0.667737
PBANKA_0111200	nucleolar GTP-binding protein 1, putative	5.59517	-0.651751
PBANKA_0111800	AP-3 complex subunit beta, putative	0.187685	-1.06531
PBANKA_0112000	syntaxin-binding protein, putative	1.20661	0.42
PBANKA_0112100	AP2 domain transcription factor, putative	1.42859	-0.668151
PBANKA_0112200	myosin E	1.91134	-1.71625
PBANKA_0112300	filamin domain-containing protein, putative	0.799404	0.356654
PBANKA_0112600	fam-b protein	2.80112	-1.37478
PBANKA_0112641	fam-b protein	1.30434	-2.82539
PBANKA_0201340	fam-c protein	0.121004	0.206043
PBANKA_0201500	Plasmodium exported protein, unknown function	2.88355	-2.07076
PBANKA_0201600	early transcribed membrane protein	1.88321	-0.671309
PBANKA_0201800	TatD-like deoxyribonuclease	2.37441	0.351842
PBANKA_0202300	UMP-CMP kinase, putative	0.474424	-0.0132434
PBANKA_0202400	conserved Plasmodium protein, unknown function	0.447476	-0.806773
PBANKA_0202500	P-loop containing nucleoside triphosphate hydrolase, putative	0.551082	0.0725928
PBANKA_0202700	kinesin-8B	4.2993	0.166685
PBANKA_0202900	transcription initiation factor TFIIB, putative	0.212093	-0.165309
PBANKA_0203000	chromatin assembly factor 1 subunit C, putative	8.8729	0.507238
PBANKA_0203100	phosphatidylinositol-4-phosphate 5-kinase, putative	1.49644	-0.414566
PBANKA_0203200	bromodomain protein 3, putative	0.145777	0.231946
PBANKA_0203300	DNA-directed RNA polymerase II subunit RPB9, putative	0.432204	0.146396
PBANKA_0203500	selenocysteine-specific elongation factor, putative	0.942849	-1.18454
PBANKA_0203650	conserved protein, unknown function	0.393941	-0.186292
PBANKA_0203800	phenylalanine--tRNA ligase alpha subunit, putative	0.386901	0.033816
PBANKA_0204200	tubulin-specific chaperone a, putative	1.67999	-0.460377
PBANKA_0204500	LCCL domain-containing protein, putative	9.00174	0.281024
PBANKA_0204700	mitochondrial carrier protein, putative	0.811314	-0.384216
PBANKA_0204800	secreted ookinete protein, putative	0.279947	-0.112121
PBANKA_0205000	EELM2 domain-containing protein, putative	0.5417	-0.437459
PBANKA_0205200	conserved Plasmodium protein, unknown function	0.352753	0.00376358
PBANKA_0205300	conserved protein, unknown function	0.0724755	0.598169
PBANKA_0205400	proteasome subunit beta type-3, putative	1.17286	-0.65417
PBANKA_0205800	eukaryotic translation initiation factor 2-alpha kinase 2	2.17397	-0.450111
PBANKA_0205900	Niemann-Pick type C1-related protein, putative	1.78316	-0.538837
PBANKA_0206000	ATP synthase-associated protein, putative	0.0406022	0.157206
PBANKA_0206300	centrin-1, putative	0.0481584	0.153779
PBANKA_0206500	ras-related protein Rab-5C, putative	1.41891	0.29394
PBANKA_0206600	asparagine and aspartate rich protein 2, putative	0.0708204	-0.136746
PBANKA_0206900	pre-rRNA-processing protein TSR2, putative	0.760898	-0.455774
PBANKA_0207000	calcium-transporting ATPase, putative	3.91754	0.239541
PBANKA_0207200	V-type proton ATPase subunit C, putative	1.81098	0.0426087
PBANKA_0207300	conserved protein, unknown function	0.0956596	0.212793
PBANKA_0207500	cyclin-dependent kinases regulatory subunit, putative	1.78477	-0.422078
PBANKA_0207700	FtsJ-like methyltransferase, putative	0.0811794	-0.121112
PBANKA_0208000	cyclase-associated protein	1.66738	0.720713
PBANKA_0208100	heptatricopeptide repeat and RAP domain-containing protein, putative	2.72976	0.299828
PBANKA_0208400	major facilitator superfamily-related transporter, putative	0.277773	-0.0328222
PBANKA_0208600	conserved protein, unknown function	2.17004	-0.902397
PBANKA_0208700	4-hydroxy-3-methylbut-2-enyl diphosphate reductase, putative	0.729445	-1.52906
PBANKA_0208800	ubiquitin carboxyl-terminal hydrolase 1, putative	0.184176	-0.139013
PBANKA_0208900	StAR-related lipid transfer protein, putative	8.17198	-2.16989
PBANKA_0209200	parasite-infected erythrocyte surface protein	1.49758	0.0408307
PBANKA_0209300	actin-related protein	0.628612	-0.267373
PBANKA_0209900	nucleoside transporter 4, putative	1.63094	-0.239438
PBANKA_0210100	vacuolar protein sorting-associated protein VTA1, putative	1.59409	-0.306619
PBANKA_0210200	aspartate--tRNA ligase, putative	2.36017	0.0918453
PBANKA_0210400	DNA mismatch repair protein PMS1, putative	0.0484283	-0.0377916
PBANKA_0210500	conserved Plasmodium protein, unknown function	1.95897	-0.452562
PBANKA_0210600	ubiquitin carboxyl-terminal hydrolase, putative	0.0577904	-0.16517
PBANKA_0211000	mitochondrial import inner membrane translocase subunit TIM50, putative	0.837922	0.610603
PBANKA_0211300	cysteine desulfurase IscS, putative	0.122711	-0.00559096
PBANKA_0211500	proteasome subunit alpha type-5, putative	0.610329	-0.246731
PBANKA_0211900	cation transporting ATPase, putative	0.652686	-0.0618092
PBANKA_0212100	eukaryotic translation initiation factor 2 subunit alpha	3.35027	0.17231
PBANKA_0212200	anaphase-promoting complex subunit 1, putative	1.02377	0.311014
PBANKA_0212300	actin-like protein, putative	0.298578	-0.745925
PBANKA_0212700	RING zinc finger protein, putative	1.54034	0.632397
PBANKA_0212800	alpha/beta hydrolase, putative	0.175207	0.751267
PBANKA_0213200	conserved Plasmodium protein, unknown function	0.435125	-0.10276
PBANKA_0213400	60S ribosomal export protein NMD3, putative	1.15759	-0.303073
PBANKA_0213500	ribosome biogenesis protein BRX1, putative	0.334887	-0.63801
PBANKA_0213600	N6-adenosine-methyltransferase MT-A70, putative	0.0245287	-0.661299
PBANKA_0214000	dynein heavy chain, putative	7.37882	0.0680969
PBANKA_0214300	AP-4 complex subunit beta, putative	0.128271	-0.0943924
PBANKA_0214400	AP2 domain transcription factor AP2-L	3.62421	-1.52787
PBANKA_0214500	IMP1-like protein, putative	0.142703	-0.0117356
PBANKA_0214600	Plasmodium exported protein, unknown function	3.93803	-1.2023
PBANKA_0214700	Plasmodium exported protein, unknown function	5.64016	-0.925602
PBANKA_0214800	heat shock protein, putative	3.13512	-1.93388
PBANKA_0215800	fam-b protein	1.8946	-1.01644
PBANKA_0216061	PIR protein	1.09794	-4.97495
PBANKA_0300300	PIR protein	0.531456	-0.731094
PBANKA_0300600	Plasmodium exported protein, unknown function	0.323462	-0.0987198
PBANKA_0301000	repetitive organellar protein, putative	0.87906	-0.227364
PBANKA_0301200	ERCC1 nucleotide excision repair protein, putative	0.975606	-0.882337
PBANKA_0301300	conserved Plasmodium protein, unknown function	3.05257	0.721912
PBANKA_0301400	conserved Plasmodium protein, unknown function	0.488439	0.106686
PBANKA_0301800	condensin-2 complex subunit H2, putative	0.529834	-0.117754
PBANKA_0301900	Sel1 repeat-containing protein, putative	0.663889	-0.0708509
PBANKA_0302000	conserved Plasmodium protein, unknown function	3.44453	-0.84308
PBANKA_0302200	dynein light chain, putative	1.06492	1.18755
PBANKA_0302300	aspartate aminotransferase, putative	0.694408	-0.266171
PBANKA_0302500	hexose transporter	0.166979	-0.361936
PBANKA_0302700	2-methoxy-6-polyprenyl-1,4-benzoquinol methylase, mitochondrial, putative	1.1814	-0.455841
PBANKA_0302800	conserved Plasmodium protein, unknown function	3.55063	0.427563
PBANKA_0302900	MORN repeat protein, putative	0.2918	-0.0376175
PBANKA_0303000	conserved Plasmodium protein, unknown function	1.38983	0.526543
PBANKA_0303100	PCI domain-containing protein, putative	0.165708	-0.692612
PBANKA_0303300	conserved Plasmodium protein, unknown function	2.11919	0.169182
PBANKA_0303600	26S proteasome regulatory subunit RPN1, putative	2.00952	0.0272759
PBANKA_0303700	DNA repair protein RAD2, putative	1.60828	-1.05514
PBANKA_0303900	pantothenate transporter	0.0791278	-0.330134
PBANKA_0304300	adenylosuccinate lyase, putative	0.611484	-0.0470941
PBANKA_0304500	conserved Plasmodium protein, unknown function	1.32451	-0.35367
PBANKA_0304800	serine repeat antigen 4	0.179083	-0.430267
PBANKA_0304900	serine repeat antigen 3	2.52656	-0.357718
PBANKA_0305000	serine repeat antigen 2	1.20669	-0.7167
PBANKA_0305100	serine repeat antigen 1	10.6757	-0.724668
PBANKA_0305300	KRR1 small subunit processome component, putative	2.14455	-1.44019
PBANKA_0305800	SHS2 domain-containing protein, putative	0.0162385	0.119352
PBANKA_0305900	conserved Plasmodium protein, unknown function	2.19962	-0.648572
PBANKA_0306000	6-cysteine protein P230p	2.53303	0.220582
PBANKA_0306100	6-cysteine protein P230	3.96159	0.166974
PBANKA_0306200	patatin-like phospholipase 1, putative	0.942971	-1.02002
PBANKA_0306300	exosome complex component MTR3, putative	0.267987	-0.232939
PBANKA_0306500	conserved protein, unknown function	1.07496	-0.00546734
PBANKA_0306800	ATP-dependent RNA helicase UAP56, putative	7.13549	0.31265
PBANKA_0307000	60S ribosomal protein L37ae, putative	4.42366	0.525064
PBANKA_0307100	conserved Plasmodium protein, unknown function	0.458768	0.163757
PBANKA_0307600	syntaxin, putative	0.2712	-0.692733
PBANKA_0307800	conserved Plasmodium protein, unknown function	2.80862	0.433493
PBANKA_0308000	ras-related protein Rab-5A, putative	0.197787	-0.531911
PBANKA_0308600	asparagine--tRNA ligase, putative	4.21396	0.0471062
PBANKA_0309100	eukaryotic peptide chain release factor subunit 1, putative	1.86694	0.117119
PBANKA_0309200	conserved Plasmodium protein, unknown function	1.95325	-0.408862
PBANKA_0309400	conserved Plasmodium protein, unknown function	0.228011	-0.241364
PBANKA_0309600	SRR1-like protein	2.986	-0.817165
PBANKA_0309800	arginyl-tRNA--protein transferase, putative	0.0860372	-0.0708611
PBANKA_0310000	protein SIS1, putative	0.888017	0.0148832
PBANKA_0310300	protein kinase 7	0.0251946	0.0581834
PBANKA_0310400	tetratricopeptide repeat protein, putative	1.20554	-0.293963
PBANKA_0310500	conserved Plasmodium protein, unknown function	1.05592	0.108738
PBANKA_0310800	RTR1 domain-containing protein, putative	0.978732	1.3182
PBANKA_0310900	T-complex protein 1 subunit theta, putative	5.30016	0.169908
PBANKA_0311000	protein transport protein SEC31, putative	2.57994	0.123818
PBANKA_0311200	conserved protein, unknown function	1.07616	-0.487428
PBANKA_0311600	conserved Plasmodium protein, unknown function	0.514697	-0.448895
PBANKA_0311700	rhoptry neck protein 6, putative	3.52225	-1.72472
PBANKA_0311800	acyl-CoA synthetase, putative	0.0178973	-0.382564
PBANKA_0311900	RING zinc finger protein, putative	0.0475457	-0.943767
PBANKA_0312100	conserved Plasmodium protein, unknown function	0.528222	-0.338884
PBANKA_0312200	conserved Plasmodium protein, unknown function	2.42422	-0.155231
PBANKA_0312300	conserved Plasmodium protein, unknown function	0.97904	-0.66263
PBANKA_0312400	DNA-directed RNA polymerase II subunit RPB2, putative	0.719214	-0.0868779
PBANKA_0312500	origin recognition complex subunit 5, putative	0.730258	0.0913671
PBANKA_0313100	vacuolar protein sorting-associated protein 45, putative	1.84742	-0.357452
PBANKA_0313300	sugar transporter, putative	1.31627	-0.355644
PBANKA_0313600	conserved Plasmodium protein, unknown function	0.475812	-0.127382
PBANKA_0313800	ATP synthase subunit alpha, mitochondrial, putative	1.28799	-0.013742
PBANKA_0314200	calcium-dependent protein kinase 1	2.57523	0.121563
PBANKA_0314500	40S ribosomal protein S26, putative	1.53159	0.428316
PBANKA_0314600	thioesterase/thiol ester dehydrase-isomerase, putative	1.77871	0.172947
PBANKA_0314700	replication factor C subunit 2, putative	8.44129	0.882165
PBANKA_0314900	SUZ domain-containing protein, putative	1.39611	-0.318643
PBANKA_0315100	ATP-dependent RNA helicase DDX47, putative	0.0454783	-0.239094
PBANKA_0315200	small nuclear ribonucleoprotein Sm D2, putative	1.16236	0.23992
PBANKA_0315300	patatin-like phospholipase, putative	1.21526	-0.535983
PBANKA_0315400	pre-mRNA-processing protein 45, putative	0.880764	-0.170212
PBANKA_0315600	40S ribosomal protein S30, putative	0.331136	-0.0663651
PBANKA_0315800	ribosome associated membrane protein RAMP4, putative	0.335866	-0.117594
PBANKA_0316000	replication factor C subunit 1, putative	6.97881	0.37404
PBANKA_0316100	Plasmodium exported protein, unknown function	0.180761	-0.073602
PBANKA_0316200	Plasmodium exported protein, unknown function	0.204669	0.0360539
PBANKA_0316300	fam-b protein	2.6202	-1.90163
PBANKA_0316800	erythrocyte membrane associated protein 2	0.0622003	-0.138583
PBANKA_0316921	fam-b protein, pseudogene	7.44612	-0.826274
PBANKA_0316981	reticulocyte binding protein, putative	0.00916192	0.908002
PBANKA_0317061	fam-a protein	8.78781	-2.71938
PBANKA_0317141	fam-a protein	4.55909	-0.881304
PBANKA_0401000	pre-mRNA-splicing factor PRP46, putative	0.0994815	-0.550443
PBANKA_0401100	serine/threonine protein kinase, putative	2.23855	0.0757159
PBANKA_0401400	RNA-binding protein, putative	0.472817	-0.118732
PBANKA_0401500	exportin-1, putative	8.09259	0.564521
PBANKA_0401600	N-ethylmaleimide-sensitive fusion protein, putative	0.506331	-0.327308
PBANKA_0401700	CLP1 P-loop domain-containing protein, putative	0.897408	-0.2237
PBANKA_0401800	HAD superfamily protein, putative	1.01004	-0.0854633
PBANKA_0402000	palmitoyltransferase DHHC1, putative	0.718681	-0.0383928
PBANKA_0402100	spindle pole body protein, putative	1.99474	0.182197
PBANKA_0402200	plasmoredoxin	0.997379	-1.07617
PBANKA_0402300	lipoamide acyltransferase component of branched-chain alpha-keto acid dehydrogenase complex, putative	3.12558	0.344902
PBANKA_0402400	IBR domain protein, putative	0.427938	-0.636658
PBANKA_0402800	EH domain-containing protein, putative	0.157961	-0.327978
PBANKA_0403000	60S ribosomal protein L44, putative	3.75978	1.30347
PBANKA_0403600	conserved Plasmodium protein, unknown function	0.169224	-0.0556924
PBANKA_0403700	GRIP domain-containing protein, putative	0.0956944	-0.0763015
PBANKA_0403800	transporter, putative	0.372941	0.00175947
PBANKA_0404000	conserved Plasmodium protein, unknown function	2.88661	-0.363705
PBANKA_0404100	DNA-(apurinic or apyrimidinic site) lyase, putative	0.416688	-0.293652
PBANKA_0404200	ubiquitin-conjugating enzyme E2, putative	0.380337	0.00804238
PBANKA_0404300	P-loop containing nucleoside triphosphate hydrolase, putative	3.3841	0.253427
PBANKA_0404400	cytochrome b-c1 complex subunit 8, putative	1.65384	0.69552
PBANKA_0404600	activator of Hsp90 ATPase, putative	1.06439	0.00659888
PBANKA_0404700	glutaredoxin 1, putative	0.135356	0.260619
PBANKA_0404800	FAD-dependent glycerol-3-phosphate dehydrogenase, putative	9.4168	0.485176
PBANKA_0404900	cytochrome c oxidase subunit ApiCOX35, putative	0.547201	-0.1935
PBANKA_0405000	ATP synthase-associated protein, putative	1.1563	-0.34124
PBANKA_0405200	T-complex protein 1 subunit beta, putative	5.48413	0.0744655
PBANKA_0405300	40S ribosomal protein S23, putative	1.45472	0.396234
PBANKA_0405400	40S ribosomal protein S12, putative	0.854683	-0.210693
PBANKA_0405500	60S ribosomal protein L7, putative	3.75928	0.370093
PBANKA_0405600	microtubule-associated protein RP/EB family, putative	0.452169	-0.000270802
PBANKA_0405800	spindle and kinetochore-associated protein 2, putative	0.0566598	-0.195801
PBANKA_0406000	conserved Plasmodium protein, unknown function	0.621602	-0.143827
PBANKA_0406200	conserved Plasmodium protein, unknown function	2.48506	0.0278012
PBANKA_0406300	DNA polymerase delta small subunit, putative	0.685736	0.0697844
PBANKA_0406400	zinc finger protein, putative	1.62884	-1.61907
PBANKA_0406500	T-complex protein 1 subunit eta, putative	5.05849	0.272489
PBANKA_0406800	pre-mRNA-processing factor 19, putative	0.21036	-0.131824
PBANKA_0407100	splicing factor 3B subunit 1, putative	0.381451	-0.327763
PBANKA_0407200	dual specificity protein phosphatase	0.371787	-0.0915372
PBANKA_0407300	OMD protein	1.75107	0.0400904
PBANKA_0407400	serine/threonine protein kinase ARK2, putative	2.16628	0.144238
PBANKA_0407500	N2227-like protein, putative	0.544078	-0.149914
PBANKA_0407600	asparagine synthetase [glutamine-hydrolyzing]	9.53165	0.335378
PBANKA_0407700	60S acidic ribosomal protein P2, putative	0.934063	0.133312
PBANKA_0408300	phd finger protein, putative	0.108146	0.077158
PBANKA_0408400	phosphoglycerate mutase, putative	9.10458	0.367707
PBANKA_0408500	parasite-infected erythrocyte surface protein	0.931615	-0.507836
PBANKA_0408600	eukaryotic translation initiation factor 3 subunit K, putative	3.10455	0.531333
PBANKA_0409100	pre-mRNA splicing factor, putative	0.0835138	-2.7767
PBANKA_0409300	phosphatidylinositol 3- and 4-kinase, putative	0.778867	0.0117155
PBANKA_0409800	ATP synthase F0 subunit d-like protein, putative	1.04697	0.0795708
PBANKA_0410200	tetratricopeptide repeat protein, putative	1.13327	0.230291
PBANKA_0410300	26S proteasome regulatory subunit RPN12, putative	0.794746	0.0405394
PBANKA_0410400	glycogen synthase kinase 3, putative	1.63637	0.171355
PBANKA_0410600	60S ribosomal protein L26, putative	4.11182	0.436912
PBANKA_0411300	conserved Plasmodium protein, unknown function	0.796124	0.047224
PBANKA_0411700	HSP20-like chaperone, putative	1.97408	1.01846
PBANKA_0411800	vesicle transport v-SNARE protein, putative	0.182241	0.0258261
PBANKA_0412100	serine/threonine protein phosphatase 6	0.881319	0.37834
PBANKA_0412800	eukaryotic translation initiation factor 4E, putative	1.72049	0.0718656
PBANKA_0412900	circumsporozoite- and TRAP-related protein	0.254367	-0.587627
PBANKA_0413000	conserved Plasmodium protein, unknown function	1.22383	0.155846
PBANKA_0414000	conserved Plasmodium protein, unknown function	0.113961	-0.170722
PBANKA_0414100	inorganic pyrophosphatase, putative	0.147642	0.231949
PBANKA_0414300	kinetochore protein NUF2, putative	0.642795	0.138887
PBANKA_0414400	formate-nitrite transporter, putative	2.29754	-0.596536
PBANKA_0414500	protein YOP1, putative	0.881764	0.210407
PBANKA_0414600	40S ribosomal protein S15A, putative	3.09613	0.364916
PBANKA_0414800	arginase	0.812657	-0.634577
PBANKA_0414900	dynein intermediate light chain, putative	0.728776	0.0303524
PBANKA_0415000	Maf-like protein, putative	4.17522	0.489335
PBANKA_0415200	vacuolar protein sorting-associated protein 46, putative	0.959665	-0.374724
PBANKA_0415300	exoribonuclease II, putative	0.238725	0.0845045
PBANKA_0415500	coatomer subunit beta, putative	1.31951	-0.0485223
PBANKA_0415600	conserved Plasmodium protein, unknown function	0.405884	0.144699
PBANKA_0415800	WD repeat-containing protein 66, putative	2.29835	0.185507
PBANKA_0416000	high molecular weight rhoptry protein 3, putative	0.0663484	-0.268249
PBANKA_0416100	dynein heavy chain, putative	15.0711	0.242518
PBANKA_0416300	nucleoporin NUP221	1.07065	-0.396517
PBANKA_0416400	conserved Plasmodium protein, unknown function	0.797722	-0.191615
PBANKA_0416500	copper-transporting ATPase	0.629752	-0.212922
PBANKA_0416600	replication protein A1, small fragment	2.50985	0.134596
PBANKA_0416700	bacterial histone-like protein, putative	2.49212	-0.660392
PBANKA_0416800	ubiquitin specific protease, putative	0.345599	-0.455615
PBANKA_0417000	signal peptidase complex subunit 3, putative	0.185301	-0.251994
PBANKA_0417300	AP-4 complex subunit epsilon, putative	0.513017	-0.0909352
PBANKA_0417400	GTPase-activating protein, putative	2.80337	0.352761
PBANKA_0417500	60S ribosomal protein L32, putative	2.38562	0.360581
PBANKA_0417700	alpha tubulin 1	4.09963	0.246325
PBANKA_0417800	conserved protein, unknown function	2.88777	0.651238
PBANKA_0417900	nucleoporin NUP138	0.501183	0.110725
PBANKA_0418000	ATP-dependent RNA helicase DDX60, putative	3.55051	0.150264
PBANKA_0418200	ras-related protein RAB7, putative	0.827242	-0.132879
PBANKA_0500741	fam-b protein	1.48583	-1.22088
PBANKA_0501051	fam-a protein	2.59888	-0.70015
PBANKA_0501100	early transcribed membrane protein	1.27774	0.283852
PBANKA_0501300	DNA polymerase delta catalytic subunit, putative	5.96257	0.277758
PBANKA_0501400	rhoptry neck protein 12	5.95078	-1.7744
PBANKA_0501700	phosphomannomutase, putative	0.39456	-0.0551576
PBANKA_0502200	26S proteasome regulatory subunit p55, putative	2.64528	0.162447
PBANKA_0502400	conserved Plasmodium protein, unknown function	0.819788	0.0540355
PBANKA_0502600	peptidase, putative	1.32021	-0.465949
PBANKA_0503200	eukaryotic translation initiation factor subunit eIF2A, putative	1.98583	-0.371636
PBANKA_0503400	conserved Plasmodium protein, unknown function	0.285845	0.103756
PBANKA_0503600	60S ribosomal protein L30e, putative	0.127335	0.050067
PBANKA_0504100	autophagy-related protein 8	1.87421	-0.648583
PBANKA_0504200	RNA-binding protein 34, putative	2.5281	-0.739384
PBANKA_0504500	cytoplasmic dynein intermediate chain, putative	0.454996	0.0173892
PBANKA_0504800	conserved Plasmodium protein, unknown function	0.662823	0.0962677
PBANKA_0504900	N-acetyltransferase, GNAT family, putative	0.0112415	-0.161899
PBANKA_0505100	ADP-ribosylation factor, putative	5.58838	0.641509
PBANKA_0505300	conserved Plasmodium protein, unknown function	0.691355	0.156833
PBANKA_0505400	conserved Plasmodium protein, unknown function	1.30006	0.10699
PBANKA_0505600	endomembrane protein 70, putative	1.07741	-0.495736
PBANKA_0505700	ATP-dependent RNA helicase ROK1, putative	0.176473	-0.350665
PBANKA_0505800	deoxyribose-phosphate aldolase, putative	6.23359	0.490756
PBANKA_0506100	PHAX domain-containing protein, putative	0.126445	-0.0327797
PBANKA_0506300	methyltransferase, putative	1.88422	-0.691221
PBANKA_0506600	serine/arginine-rich splicing factor 4, putative	0.317886	-0.0996657
PBANKA_0506700	citrate synthase, mitochondrial, putative	2.74127	0.253994
PBANKA_0506800	kelch protein K10, putative	2.09302	-0.597825
PBANKA_0506900	phospholipid scramblase, putative	1.76429	0.418371
PBANKA_0507000	4-hydroxy-3-methylbut-2-en-1-yl diphosphate synthase (ferredoxin), putative	0.275352	-0.101166
PBANKA_0507100	CDGSH iron-sulfur domain-containing protein, putative	0.0249024	-0.160565
PBANKA_0507300	dynein heavy chain, putative	15.4295	0.303966
PBANKA_0507400	orotidine 5'-phosphate decarboxylase, putative	0.281122	0.260013
PBANKA_0507800	conserved protein, unknown function	0.199151	-0.0090956
PBANKA_0507900	conserved Plasmodium protein, unknown function	0.470828	0.0119318
PBANKA_0508100	chromodomain-helicase-DNA-binding protein 1, putative	0.589994	-0.155177
PBANKA_0508500	ATP synthase-associated protein, putative	0.0363768	-0.361143
PBANKA_0508600	conserved Plasmodium protein, unknown function	2.05041	0.551357
PBANKA_0509000	exported protein 3, putative	0.10808	0.119212
PBANKA_0509200	Eps15-like protein, putative	0.935717	-0.531246
PBANKA_0509300	glutamine--fructose-6-phosphate aminotransferase [isomerizing], putative	0.597805	0.121107
PBANKA_0509500	conserved protein, unknown function	0.410802	-0.365147
PBANKA_0509700	conserved Plasmodium protein, unknown function	1.68939	0.0969478
PBANKA_0509800	cytochrome c oxidase copper chaperone, putative	2.60739	0.307581
PBANKA_0510000	conserved protein, unknown function	0.125353	-0.310302
PBANKA_0510100	conserved protein, unknown function	0.0719995	0.200268
PBANKA_0510200	conserved Plasmodium protein, unknown function	0.740642	0.0108207
PBANKA_0510900	40S ribosomal protein S2, putative	1.10684	0.122856
PBANKA_0511200	U3 small nucleolar ribonucleoprotein protein MPP10, putative	1.58626	-0.574509
PBANKA_0511400	peroxiredoxin, putative	0.232276	-0.315207
PBANKA_0511500	DNA-directed RNA polymerase II subunit RPB7, putative	0.396498	0.508277
PBANKA_0511900	60S ribosomal protein L3, putative	9.51856	0.750764
PBANKA_0512700	conserved Plasmodium protein, unknown function	0.394044	0.221141
PBANKA_0512800	merozoite TRAP-like protein	0.47347	0.377122
PBANKA_0513200	WD repeat-containing protein, putative	0.175875	-0.118193
PBANKA_0513400	LEM3/CDC50 family protein, putative	1.15494	-0.52828
PBANKA_0513500	conserved Plasmodium protein, unknown function	0.372914	-0.229958
PBANKA_0513600	adenosine deaminase, putative	1.1031	-0.352694
PBANKA_0513900	conserved Plasmodium protein, unknown function	2.68928	0.383146
PBANKA_0514000	transcription elongation factor SPT4, putative	0.630398	0.0199334
PBANKA_0514100	pre-mRNA-splicing factor ATP-dependent RNA helicase PRP22, putative	4.53313	-0.494387
PBANKA_0514500	26S proteasome regulatory subunit RPN9, putative	0.459925	-0.104817
PBANKA_0514600	tRNA N6-adenosine threonylcarbamoyltransferase, putative	0.319005	-0.069005
PBANKA_0514900	ookinete surface protein P28	4.05948	0.989163
PBANKA_0515000	ookinete surface protein P25	5.18642	0.580694
PBANKA_0515200	MORN repeat-containing protein 1, putative	1.33548	-2.19044
PBANKA_0515400	protein GEXP15	1.32212	-0.936483
PBANKA_0515900	mRNA-decapping enzyme subunit 1, putative	0.691403	-0.167502
PBANKA_0516300	DER1-like protein, putative	0.278799	-0.632705
PBANKA_0516500	conserved Plasmodium protein, unknown function	0.270083	-0.533074
PBANKA_0516600	leucine-rich repeat protein, putative	2.53851	0.143343
PBANKA_0516700	RNA polymerase II-associated protein 1, putative	0.482989	-0.352071
PBANKA_0516900	S-adenosylmethionine decarboxylase/ornithine decarboxylase, putative	0.441138	-0.420595
PBANKA_0517000	early transcribed membrane protein	0.56276	-0.030547
PBANKA_0517100	conserved protein, unknown function	0.0106724	0.0774315
PBANKA_0517200	haloacid dehalogenase-like hydrolase, putative	0.440339	-0.272171
PBANKA_0517300	WD repeat-containing protein 70, putative	1.46999	-0.654805
PBANKA_0517400	pre-mRNA-splicing factor CEF1, putative	0.707832	-0.115601
PBANKA_0517500	bromodomain protein 1, putative	0.00188946	-0.326381
PBANKA_0517800	Sec1 family protein, putative	2.36655	-0.409651
PBANKA_0517900	conserved protein, unknown function	1.03388	-0.67813
PBANKA_0518200	flavoprotein subunit of succinate dehydrogenase, putative	1.68392	0.277475
PBANKA_0518300	conserved Plasmodium protein, unknown function	1.37725	-0.261825
PBANKA_0518500	ADP-ribosylation factor, putative	0.0833746	-0.393976
PBANKA_0518700	methionine--tRNA ligase, putative	6.67572	0.247949
PBANKA_0519000	S-antigen, putative	3.87875	-0.935947
PBANKA_0519100	conserved Plasmodium protein, unknown function	1.59327	-0.360135
PBANKA_0519200	conserved Plasmodium protein, unknown function	1.97429	-0.336403
PBANKA_0519300	conserved Plasmodium protein, unknown function	2.77095	-0.923014
PBANKA_0519400	conserved Plasmodium protein, unknown function	2.33858	-0.695152
PBANKA_0519700	phosducin-like protein 2, putative	0.605907	-0.0687327
PBANKA_0519800	acetyl-CoA transporter, putative	0.639736	-0.215752
PBANKA_0519900	conserved Plasmodium protein, unknown function	0.999353	0.143544
PBANKA_0520000	pyruvate kinase 2, putative	2.15111	-0.65501
PBANKA_0520100	conserved Plasmodium protein, unknown function	0.669008	-0.590506
PBANKA_0520200	ADP/ATP transporter on adenylate translocase, putative	2.77754	0.158367
PBANKA_0520400	dynamin-like protein, putative	0.0161636	-0.304329
PBANKA_0520500	TFIIH basal transcription factor complex helicase XPB subunit, putative	0.926533	-0.838883
PBANKA_0520600	enhancer of rudimentary homolog, putative	2.19488	1.52353
PBANKA_0520700	conserved Plasmodium protein, unknown function	0.101904	-0.130032
PBANKA_0520900	antigen UB05, putative	0.166958	0.683069
PBANKA_0521000	GDP dissociation inhibitor, putative	0.866863	-0.399872
PBANKA_0521200	conserved Plasmodium protein, unknown function	0.752479	0.260946
PBANKA_0521300	zinc finger protein, putative	1.74237	-1.34005
PBANKA_0521500	conserved Plasmodium protein, unknown function	0.153529	-0.101434
PBANKA_0521800	ribosome-recycling factor, putative	0.239582	-0.572559
PBANKA_0522000	conserved Plasmodium protein, unknown function	0.38011	-0.150764
PBANKA_0522100	conserved Plasmodium protein, unknown function	0.239264	-0.134366
PBANKA_0522400	steroid dehydrogenase, putative	0.406571	0.0658977
PBANKA_0522500	transmembrane emp24 domain-containing protein, putative	0.527028	-0.246756
PBANKA_0522600	erythrocyte membrane-associated antigen, putative	0.51117	0.218374
PBANKA_0522700	alpha tubulin 2	5.95078	0.987026
PBANKA_0522800	40S ribosomal protein S19, putative	3.69519	0.889135
PBANKA_0522900	pre-mRNA-splicing helicase BRR2, putative	0.0523636	-0.173132
PBANKA_0523100	eukaryotic initiation factor 4A-III, putative	0.908999	0.0851151
PBANKA_0523200	serpentine receptor, putative	1.22721	-0.791596
PBANKA_0523500	AP-4 complex subunit sigma, putative	1.06243	-0.374126
PBANKA_0523900	glideosome associated protein with multiple membrane spans 2, putative	0.740351	-0.122394
PBANKA_0524000	conserved Plasmodium protein, unknown function	2.54912	-0.487244
PBANKA_0524200	early transcribed membrane protein	0.93054	0.231244
PBANKA_0524300	tryptophan-rich protein	1.06147	-0.575572
PBANKA_0524800	early transcribed membrane protein	0.808015	-0.534192
PBANKA_0600051	PIR protein	6.48017	-1.21811
PBANKA_0600061	fam-b protein	0.857782	-1.61611
PBANKA_0600500	GPN-loop GTPase, putative	2.24122	-0.473622
PBANKA_0601100	mitochondrial phosphate carrier protein, putative	1.66403	0.121454
PBANKA_0601200	dynein heavy chain, putative	1.22887	0.0730179
PBANKA_0601600	nuclear export mediator factor NEMF, putative	0.750082	0.1688
PBANKA_0601700	conserved Plasmodium protein, unknown function	0.366453	0.0500461
PBANKA_0601800	DNA/RNA-binding protein, putative	1.53047	-1.2061
PBANKA_0601900	high mobility group protein B1, putative	0.44097	-0.0407555
PBANKA_0602000	origin recognition complex subunit 1, putative	1.10338	0.0754887
PBANKA_0602200	signal recognition particle subunit SRP14, putative	1.66595	2.22858
PBANKA_0602300	TBCC domain-containing protein, putative	0.637154	0.516195
PBANKA_0602500	threonylcarbamoyl-AMP synthase, putative	0.0254549	-0.689475
PBANKA_0602700	nucleosome assembly protein, putative	4.86967	0.384635
PBANKA_0602800	ubiquitin-conjugating enzyme E2, putative	0.962427	2.55572
PBANKA_0602900	conserved Plasmodium protein, unknown function	0.268128	-0.22042
PBANKA_0603200	eukaryotic translation initiation factor 5A, putative	4.25964	0.59486
PBANKA_0603700	conserved protein, unknown function	0.722845	-0.314575
PBANKA_0603800	O-phosphoseryl-tRNA(Sec) selenium transferase, putative	2.34788	-0.625976
PBANKA_0604200	zinc finger protein, putative	2.07077	0.207121
PBANKA_0604300	tetratricopeptide repeat protein, putative	12.5114	0.435642
PBANKA_0604500	high mobility group protein B3, putative	1.54051	-1.14773
PBANKA_0604600	conserved protein, unknown function	0.0269591	-0.0924125
PBANKA_0604700	shewanella-like protein phosphatase 2, putative	0.436987	0.460329
PBANKA_0604800	eukaryotic translation initiation factor 3 subunit C, putative	2.02543	0.125019
PBANKA_0605200	DNA-directed RNA polymerase III subunit RPC2, putative	0.335577	0.465085
PBANKA_0605300	eukaryotic translation initiation factor 5, putative	0.00439379	-0.0959624
PBANKA_0605400	conserved Plasmodium protein, unknown function	0.303071	-0.527958
PBANKA_0605500	conserved Plasmodium protein, unknown function	0.262296	0.000340715
PBANKA_0605600	conserved Plasmodium protein, unknown function	1.71942	0.137405
PBANKA_0605700	pre-rRNA-processing protein ESF1, putative	0.915582	0.62661
PBANKA_0606100	tRNA dimethylallyltransferase, putative	0.269545	0.161233
PBANKA_0606300	conserved Plasmodium protein, unknown function	1.77948	-0.327684
PBANKA_0606600	conserved Plasmodium protein, unknown function	0.378943	-0.55709
PBANKA_0606800	acyl carrier protein, mitochondrial, putative	1.34354	2.47403
PBANKA_0606900	amino acid transporter, putative	0.57021	0.996133
PBANKA_0607300	zinc finger protein, putative	0.00372939	-0.0150041
PBANKA_0607400	protein phosphatase PPM11, putative	6.61083	0.547881
PBANKA_0607700	telomere repeat-binding zinc finger protein, putative	0.208289	-0.464587
PBANKA_0607800	cytosolic iron-sulfur protein assembly protein 1, putative	0.435078	0.228858
PBANKA_0607900	cGMP-specific 3',5'-cyclic phosphodiesterase alpha, putative	0.561252	0.00975009
PBANKA_0609100	conserved Plasmodium protein, unknown function	1.07766	-0.388958
PBANKA_0609500	kinesin-X3, putative	0.789085	0.217326
PBANKA_0609700	conserved Plasmodium protein, unknown function	0.16906	-0.250168
PBANKA_0609800	DNA helicase MCM8, putative	0.243952	1.32147
PBANKA_0609900	heat shock protein DNAJ homologue Pfj4, putative	3.98512	0.442788
PBANKA_0610100	lysine-specific histone demethylase 1, putative	0.806772	-0.440408
PBANKA_0610200	DNA replication licensing factor MCM5, putative	2.00888	0.103894
PBANKA_0610300	polyubiquitin, putative	0.345526	-0.0438322
PBANKA_0610400	non-SERCA-type Ca2+ -transporting P-ATPase, putative	1.05179	-0.0379876
PBANKA_0610500	glutathione peroxidase-like thioredoxin peroxidase	1.8425	-0.520364
PBANKA_0610600	peripheral plastid protein 1, putative	1.87574	-1.0203
PBANKA_0610800	eukaryotic translation initiation factor eIF2A, putative	2.5043	0.11808
PBANKA_0610900	HSP40, subfamily A, putative	3.67315	0.276176
PBANKA_0611000	trafficking protein particle complex subunit 5, putative	0.956641	0.746723
PBANKA_0611100	succinyl-CoA ligase, putative	1.15897	-1.36539
PBANKA_0611600	ribonucleoside-diphosphate reductase large subunit, putative	14.4647	0.399615
PBANKA_0611700	conserved protein, unknown function	1.48614	-0.929057
PBANKA_0611800	N-acetyltransferase, GNAT family, putative	0.0917957	-0.0456243
PBANKA_0611900	histidine triad protein, putative	1.32017	-0.257182
PBANKA_0612200	conserved Plasmodium protein, unknown function	0.535065	0.137586
PBANKA_0612300	conserved Plasmodium protein, unknown function	1.3229	0.149991
PBANKA_0613000	conserved Plasmodium protein, unknown function	0.2313	0.085054
PBANKA_0613200	DNA polymerase alpha catalytic subunit A, putative	3.27972	0.141258
PBANKA_0613300	LITAF-like zinc finger protein, putative	0.677075	-0.198114
PBANKA_0613500	conserved Plasmodium protein, unknown function	0.905614	0.111106
PBANKA_0613700	RNA-binding protein, putative	0.974064	0.0490368
PBANKA_0614000	conserved protein, unknown function	1.12891	0.0972104
PBANKA_0614500	eukaryotic translation initiation factor 3 subunit I, putative	0.945746	-0.194648
PBANKA_0614800	conserved Plasmodium protein, unknown function	0.526362	-0.0759413
PBANKA_0615000	transcription initiation factor IIE subunit alpha, putative	2.24537	-1.05255
PBANKA_0615100	queuine tRNA-ribosyltransferase, putative	1.40938	-0.77866
PBANKA_0615200	calcium-dependent protein kinase 4	7.59346	0.416313
PBANKA_0615400	serine--tRNA ligase, putative	4.26841	0.20444
PBANKA_0615600	thioredoxin-like protein	1.57081	0.538541
PBANKA_0615700	dynein heavy chain, putative	3.16887	0.155024
PBANKA_0615800	exported serine/threonine protein kinase	0.576277	0.407836
PBANKA_0616100	prefoldin subunit 3, putative	1.18555	0.832528
PBANKA_0616500	conserved protein, unknown function	0.3232	-0.225171
PBANKA_0616700	NIMA related kinase 4	1.03037	0.071294
PBANKA_0616800	actin-related protein, putative	1.6699	-1.30033
PBANKA_0616900	conserved Plasmodium protein, unknown function	0.0230223	-0.324532
PBANKA_0617000	LEM3/CDC50 family protein, putative	0.291082	0.237939
PBANKA_0617100	60S ribosomal protein L11a, putative	0.13966	-0.0444449
PBANKA_0617200	40S ribosomal protein S10, putative	0.210851	-0.125291
PBANKA_0617400	conserved Plasmodium protein, unknown function	3.33698	-0.867344
PBANKA_0617900	apoptosis-inducing factor, putative	3.88687	0.222591
PBANKA_0618200	phosphoinositide-binding protein, putative	0.0315622	-0.0577943
PBANKA_0618300	Ham1-like protein, putative	2.29066	-0.868465
PBANKA_0618400	tetratricopeptide repeat protein, putative	2.19549	-0.758095
PBANKA_0618600	conserved protein, unknown function	0.662413	-0.0111963
PBANKA_0618900	rhoptry protein, putative	0.712739	0.0338337
PBANKA_0619100	40S ribosomal protein S5, putative	4.56543	0.734167
PBANKA_0619200	secreted ookinete protein, putative	5.85387	0.265762
PBANKA_0619300	conserved Plasmodium protein, unknown function	0.295981	0.106716
PBANKA_0619500	conserved Plasmodium protein, unknown function	0.308169	-0.140371
PBANKA_0619600	protein pelota homolog, putative	1.29897	0.360493
PBANKA_0619700	rhoptry-associated leucine zipper-like protein 1, putative	0.0958779	-0.345066
PBANKA_0619900	Obg-like ATPase 1, putative	3.80096	0.18311
PBANKA_0620100	U3 small nucleolar RNA-associated protein 7, putative	1.60042	-0.687858
PBANKA_0620200	conserved protein, unknown function	0.28482	0.173625
PBANKA_0620300	conserved protein, unknown function	2.19757	-1.46928
PBANKA_0620700	conserved Plasmodium protein, unknown function	0.563872	1.34655
PBANKA_0620800	conserved protein, unknown function	0.376646	0.0214639
PBANKA_0620900	conserved Plasmodium protein, unknown function	0.216573	-0.0477558
PBANKA_0621300	conserved Plasmodium protein, unknown function	0.545848	-0.0984339
PBANKA_0621400	RNA-binding protein, putative	0.154042	-0.289146
PBANKA_0621500	Rab GTPase activator and protein kinase, putative	1.02394	-0.542451
PBANKA_0621600	conserved Plasmodium protein, unknown function	0.118931	0.0266503
PBANKA_0621700	type 2A phosphatase-associated protein 42, putative	0.406734	0.601952
PBANKA_0621900	mitochondrial import inner membrane translocase subunit TIM14, putative	0.0152754	-0.332863
PBANKA_0622000	conserved Plasmodium protein, unknown function	2.33495	0.448687
PBANKA_0622200	bromodomain protein 6, putative	0.563716	-0.182579
PBANKA_0622700	mago nashi protein homologue, putative	0.17729	-0.0538965
PBANKA_0622800	conserved protein, unknown function	0.117205	-0.359639
PBANKA_0623100	tryptophan-rich protein	0.863145	-0.368312
PBANKA_0623200	lysophospholipase, putative	3.72003	-1.28712
PBANKA_0623300	tryptophan-rich protein	3.14265	-0.663994
PBANKA_0623400	fam-a protein	1.04872	-0.369854
PBANKA_0623500	fam-a protein	1.64086	-1.64072
PBANKA_0700700	Plasmodium exported protein, unknown function	0.113401	-0.465723
PBANKA_0701000	sporozoite and liver stage tryptophan-rich protein, pseudogene	0.229177	-2.25829
PBANKA_0701100	CRA domain-containing protein, putative	1.53433	-0.343401
PBANKA_0701500	prohibitin 1	0.0102801	-0.29344
PBANKA_0701600	coiled-coil domain-containing protein 124, putative	0.31643	-0.275806
PBANKA_0701700	conserved Plasmodium protein, unknown function	1.97695	-0.300278
PBANKA_0702000	conserved protein, unknown function	1.37583	0.210544
PBANKA_0702200	translation initiation factor eIF-2B subunit alpha, putative	5.3098	-0.672286
PBANKA_0702400	conserved protein, unknown function	0.290316	-0.343247
PBANKA_0702800	protein disulfide-isomerase, putative	3.49084	-0.160501
PBANKA_0703700	ATP-dependent RNA helicase DBP10, putative	0.443619	-0.542258
PBANKA_0703900	receptor for activated c kinase, putative	0.0746963	-0.187259
PBANKA_0704100	ubiquitin conjugation factor E4 B, putative	1.28012	-0.234223
PBANKA_0704200	dehydrodolichyl diphosphate synthetase, putative	1.50617	-0.817981
PBANKA_0704500	HECT-like E3 ubiquitin ligase, putative	2.46474	-0.260345
PBANKA_0704700	conserved Plasmodium protein, unknown function	0.618015	0.18928
PBANKA_0705200	ATP synthase-associated protein, putative	0.0181092	-0.223016
PBANKA_0705500	ankyrin-repeat protein, putative	0.592351	0.432567
PBANKA_0705700	conserved Plasmodium protein, unknown function	0.187288	0.917832
PBANKA_0705800	conserved Plasmodium protein, unknown function	0.453996	-0.319638
PBANKA_0706000	Fe-S cluster assembly protein DRE2, putative	1.3692	0.710707
PBANKA_0706200	nucleoside transporter 2, putative	0.813446	-0.470771
PBANKA_0706400	conserved Plasmodium protein, unknown function	0.118135	-0.0505365
PBANKA_0706700	dicarboxylate/tricarboxylate carrier, putative	1.43707	0.0300129
PBANKA_0706800	DnaJ protein, putative	1.06965	0.0643738
PBANKA_0707100	inner membrane complex protein 1i	0.726897	0.673816
PBANKA_0707300	histone acetyltransferase GCN5, putative	0.413091	-0.299905
PBANKA_0707400	RNA-binding protein, putative	0.263875	-0.0667392
PBANKA_0707700	conserved Plasmodium protein, unknown function	1.22236	-0.780126
PBANKA_0708000	protein transport protein SEC23, putative	0.675131	-0.0824073
PBANKA_0708100	dynein light chain 1	3.4208	0.468613
PBANKA_0708200	conserved Plasmodium protein, unknown function	2.02327	0.395064
PBANKA_0709100	60S ribosomal protein L22, putative	1.22234	0.0251961
PBANKA_0709200	polyribonucleotide 5'-hydroxyl-kinase Clp1, putative	0.125736	-0.297513
PBANKA_0709300	ribosomal RNA small subunit methyltransferase NEP1, putative	0.202868	1.5623
PBANKA_0709400	conserved Plasmodium protein, unknown function	1.89254	0.660456
PBANKA_0709500	ATP-dependent RNA helicase DHX36, putative	1.0956	0.422999
PBANKA_0709700	protein kinase 1	0.505516	-0.48759
PBANKA_0709800	conserved Plasmodium protein, unknown function	1.77836	-0.445783
PBANKA_0710100	2-oxoglutarate dehydrogenase E1 component, putative	2.46723	0.0466934
PBANKA_0710200	conserved protein, unknown function	0.101568	-0.226298
PBANKA_0710300	protein transport protein YIF1, putative	0.0339473	0.0662985
PBANKA_0710600	phosphatidylglycerophosphate synthase, putative	0.992229	0.0646615
PBANKA_0710800	Snf2-related CBP activator, putative	1.35182	-1.0149
PBANKA_0710900	U6 snRNA-associated Sm-like protein LSm3, putative	0.851697	0.523663
PBANKA_0711000	conserved Plasmodium protein, unknown function	2.50713	0.214454
PBANKA_0711200	conserved protein, unknown function	1.01406	-0.309969
PBANKA_0711300	conserved protein, unknown function	0.55736	-0.0912158
PBANKA_0711800	conserved Plasmodium protein, unknown function	0.992211	-0.751196
PBANKA_0711900	heat shock protein 70	14.1818	0.369494
PBANKA_0712000	U3 small nucleolar ribonucleoprotein protein IMP4, putative	1.06693	-0.354843
PBANKA_0712100	DNA helicase, putative	3.49151	0.219848
PBANKA_0712300	zinc finger protein, putative	0.853699	-0.542053
PBANKA_0712400	rRNA-processing protein FCF1, putative	2.03185	-0.8657
PBANKA_0712600	14-3-3 protein	4.47237	-0.165175
PBANKA_0712800	U4/U6.U5 small nuclear ribonucleoprotein, putative	0.0796918	-0.0893979
PBANKA_0712900	high mobility group protein B2	0.637961	-0.0595384
PBANKA_0713100	rhoptry neck protein 5	0.0209653	-0.455888
PBANKA_0713300	histidine triad nucleotide-binding protein 1, putative	1.78975	1.42993
PBANKA_0713900	adenylate kinase 2, putative	1.08012	0.145285
PBANKA_0714000	meiotic recombination protein DMC1	2.21576	1.02025
PBANKA_0714200	chaperone protein ClpB1, putative	0.357501	-0.289017
PBANKA_0714600	vacuolar protein sorting-associated protein 2, putative	1.26029	-0.235774
PBANKA_0714800	ribosome assembly protein RRB1, putative	1.48408	-0.411879
PBANKA_0715000	vacuolar protein sorting-associated protein 9, putative	0.358208	-0.0791712
PBANKA_0715200	eukaryotic translation initiation factor 3 subunit G, putative	0.132257	-0.309993
PBANKA_0715300	conserved Plasmodium protein, unknown function	0.396484	-0.352173
PBANKA_0715400	ATP synthase-associated protein, putative	0.139189	-0.117538
PBANKA_0715500	phosphoglucomutase-2	0.967514	0.157528
PBANKA_0715600	26S protease regulatory subunit 6B, putative	0.0764922	-0.062178
PBANKA_0715700	lysine decarboxylase-like protein, putative	0.346984	-0.052655
PBANKA_0715900	ubiquitin carboxyl-terminal hydrolase 13, putative	2.14565	0.0622821
PBANKA_0716000	structural maintenance of chromosomes protein 3, putative	5.15304	0.259326
PBANKA_0716500	RNA-binding protein, putative	0.245255	0.253158
PBANKA_0716600	acylated pleckstrin-homology domain-containing protein, putative	1.47382	0.25441
PBANKA_0716900	armadillo-domain containing rhoptry protein, putative	2.17432	-1.85755
PBANKA_0717000	arsenical pump-driving ATPase, putative	0.921244	0.0432017
PBANKA_0717200	conserved Plasmodium protein, unknown function	0.137405	0.00102381
PBANKA_0717300	cdc2-related protein kinase 3	0.19449	-0.179663
PBANKA_0717400	coatomer subunit zeta, putative	1.05067	0.744544
PBANKA_0717500	nuclear cap-binding protein subunit 2, putative	3.13799	0.578897
PBANKA_0717600	GTP:AMP phosphotransferase, putative	0.187633	-0.414191
PBANKA_0717800	60S ribosomal protein L15, putative	4.5544	0.381121
PBANKA_0718200	conserved protein, unknown function	0.366332	-0.151705
PBANKA_0718400	histone acetyltransferase, putative	0.241461	-0.392331
PBANKA_0718800	small GTP-binding protein sar1, putative	4.34104	0.545362
PBANKA_0718900	conserved Plasmodium protein, unknown function	2.96058	-1.38076
PBANKA_0719100	conserved Plasmodium protein, unknown function	1.69164	0.302459
PBANKA_0719300	bifunctional dihydrofolate reductase-thymidylate synthase, putative	3.25547	0.186753
PBANKA_0719400	LETM1-like protein, putative	0.972138	0.323838
PBANKA_0719500	conserved Plasmodium protein, unknown function	1.2903	1.30786
PBANKA_0719600	memo-like protein	0.907681	-0.130549
PBANKA_0719700	conserved Plasmodium protein, unknown function	5.7167	0.43482
PBANKA_0720000	conserved Plasmodium protein, unknown function	1.62212	0.312941
PBANKA_0720100	conserved Plasmodium protein, unknown function	2.32103	-0.00104443
PBANKA_0720200	protein SOC1	0.624568	-0.0642782
PBANKA_0720300	eukaryotic translation initiation factor 3 subunit M, putative	0.339787	0.133025
PBANKA_0720600	trafficking protein particle complex subunit 3, putative	0.348853	-0.335942
PBANKA_0721100	conserved Plasmodium protein, unknown function	0.127852	0.00138719
PBANKA_0721500	conserved Plasmodium protein, unknown function	0.123038	0.17808
PBANKA_0721700	ran-specific GTPase-activating protein 1, putative	0.435701	-0.174245
PBANKA_0721900	60S ribosomal protein L7ae/L30e, putative	0.866449	0.216503
PBANKA_0722600	fam-b protein	1.58493	-0.866275
PBANKA_0800300	conserved Plasmodium protein, unknown function	4.94692	-1.48308
PBANKA_0800400	conserved Plasmodium protein, unknown function	0.676352	-0.340465
PBANKA_0800700	conserved Plasmodium protein, unknown function	1.47263	-0.568633
PBANKA_0800800	cytosolic iron-sulfur assembly component 2, putative	0.455209	-0.163283
PBANKA_0801200	erythrocyte membrane-associated antigen, putative	1.99954	0.0707155
PBANKA_0801400	conserved protein, unknown function	7.30627	-2.26982
PBANKA_0801500	conserved Plasmodium protein, unknown function	4.4023	0.333108
PBANKA_0801600	conserved Plasmodium protein, unknown function	6.1945	-0.967967
PBANKA_0801700	conserved Plasmodium protein, unknown function	0.406065	-0.454778
PBANKA_0801900	methyltransferase, putative	0.315036	-0.122503
PBANKA_0802000	conserved Plasmodium protein, unknown function	1.16343	1.292
PBANKA_0802100	phosphoinositide-binding protein, putative	0.266132	-0.197983
PBANKA_0802200	serine/threonine protein kinase, putative	1.65399	0.877243
PBANKA_0802300	HECT-type E3 ubiquitin ligase UT, putative	0.388533	-0.0661927
PBANKA_0802700	mRNA cap guanine-N7 methyltransferase, putative	0.580332	0.110058
PBANKA_0802800	conserved Plasmodium protein, unknown function	0.0883068	-0.0362185
PBANKA_0803000	origin recognition complex subunit 2, putative	0.731301	-0.0606847
PBANKA_0803100	DNA replication licensing factor MCM7, putative	7.10237	0.35111
PBANKA_0803200	inositol-phosphate phosphatase, putative	0.197153	-0.288153
PBANKA_0803400	40S ribosomal protein S29, putative	0.417454	0.143134
PBANKA_0803600	importin-7, putative	0.554496	0.024368
PBANKA_0804000	60S ribosomal protein L37, putative	2.73376	0.748244
PBANKA_0804100	conserved Plasmodium protein, unknown function	0.763921	-0.230777
PBANKA_0804300	DNA mismatch repair protein MSH2	3.35835	0.232141
PBANKA_0804400	conserved Plasmodium protein, unknown function	1.43621	-0.585601
PBANKA_0804500	rhoptry-associated membrane antigen, putative	0.485549	0.515675
PBANKA_0804600	AAA family ATPase, putative	0.374668	-0.137599
PBANKA_0804700	conserved Plasmodium protein, unknown function	2.52864	0.369215
PBANKA_0804800	mediator of RNA polymerase II transcription subunit 10, putative	2.19206	-1.02532
PBANKA_0804900	E3 ubiquitin-protein ligase, putative	1.44028	-0.276487
PBANKA_0805100	ribosomal protein S8e, putative	0.337071	0.146899
PBANKA_0805200	cytoskeleton associated protein, putative	1.29602	0.242493
PBANKA_0805500	conserved Plasmodium protein, unknown function	1.03987	0.0354408
PBANKA_0805600	EKC/KEOPS complex subunit BUD32, putative	0.180701	-0.350801
PBANKA_0805700	heat shock protein 90, putative	23.4001	0.555867
PBANKA_0805800	RNA-binding protein, putative	0.423348	0.270258
PBANKA_0805900	kinesin-8X	0.971616	0.0454883
PBANKA_0806100	CCR4 domain-containing protein 4, putative	1.20855	-0.325444
PBANKA_0806200	E3 ubiquitin-protein ligase RBX1, putative	0.99748	0.470181
PBANKA_0806300	P-type ATPase, putative	0.295082	-0.307373
PBANKA_0806400	conserved protein, unknown function	0.723699	-0.280133
PBANKA_0806700	conserved Plasmodium protein, unknown function	1.01884	-0.235763
PBANKA_0806800	coiled-coil domain-containing protein CCDC148/CCDC112, putative	0.524033	-0.0366571
PBANKA_0806900	conserved Plasmodium protein, unknown function	2.27366	-0.911731
PBANKA_0807000	DNA-directed RNA polymerase II subunit RPB1, putative	0.0777706	-0.220343
PBANKA_0807100	stomatin-like protein	1.32908	-0.483214
PBANKA_0807200	conserved Plasmodium protein, unknown function	0.458902	0.0827473
PBANKA_0807400	26S proteasome non-ATPase regulatory subunit 9, putative	0.901752	-1.89057
PBANKA_0807500	conserved Plasmodium protein, unknown function	0.61363	0.0246733
PBANKA_0807600	40S ribosomal protein S11, putative	2.15023	0.484021
PBANKA_0807700	kinesin-5, putative	1.54816	0.920749
PBANKA_0807800	DNA replication complex GINS protein, putative	0.466775	-0.412937
PBANKA_0807900	conserved Plasmodium protein, unknown function	0.127271	-0.164833
PBANKA_0808000	cdc2-related protein kinase 4, putative	0.921615	-0.129456
PBANKA_0808200	proteasome subunit alpha type-3, putative	0.24618	-0.195572
PBANKA_0808300	E3 ubiquitin-protein ligase, putative	0.432637	0.248651
PBANKA_0808420	tubulin-specific chaperone, putative	0.81176	-0.26942
PBANKA_0808700	GTPase-activating protein, putative	0.848964	-0.204095
PBANKA_0808800	prefoldin-like protein, putative	3.23404	-0.874224
PBANKA_0808900	ATP-dependent protease ATPase subunit ClpY, putative	0.75524	-0.0691274
PBANKA_0809000	translation initiation factor SUI1, putative	1.17296	0.217111
PBANKA_0809100	proteasome activator 28, putative	2.38884	0.0997258
PBANKA_0809400	plasma membrane protein 1	1.86598	0.319097
PBANKA_0810000	mitochondrial carrier protein, putative	0.221638	-0.0839935
PBANKA_0810200	conserved Plasmodium protein, unknown function	0.732959	-0.344381
PBANKA_0810600	exoribonuclease, putative	0.132404	-0.335238
PBANKA_0810800	conserved protein, unknown function	1.25157	0.0347876
PBANKA_0810900	FHA domain protein, putative	0.221801	-0.16843
PBANKA_0811000	small nuclear ribonucleoprotein Sm D3, putative	1.52	0.292126
PBANKA_0811100	helicase SKI2W, putative	0.444314	-0.0621747
PBANKA_0811300	exportin-7, putative	2.06702	0.0966413
PBANKA_0811600	selenide water dikinase, putative	0.144496	-0.143473
PBANKA_0811700	SNARE protein, putative	0.472881	-0.527374
PBANKA_0811800	actin-like protein, putative	0.1488	-0.268006
PBANKA_0811900	cytosolic Fe-S cluster assembly factor NBP35, putative	0.646458	-0.279356
PBANKA_0812000	DNA primase large subunit, putative	2.75247	0.26148
PBANKA_0813000	inhibitor of cysteine proteases	0.316962	-0.179476
PBANKA_0813200	zinc finger protein, putative	0.619927	0.354516
PBANKA_0813400	alkaline phosphatase, putative	0.970745	0.116143
PBANKA_0813500	SAP domain-containing protein, putative	0.417482	-0.0433412
PBANKA_0813600	conserved Plasmodium protein, unknown function	1.04701	0.311422
PBANKA_0813800	tRNA (adenine(58)-N(1))-methyltransferase non-catalytic subunit TRM6, putative	1.36929	-0.70642
PBANKA_0813900	26S proteasome regulatory subunit RPN8, putative	1.56443	0.0433832
PBANKA_0814000	conserved protein, unknown function	2.86342	-0.602826
PBANKA_0814200	elongation factor 1-beta, putative	0.549751	-0.160078
PBANKA_0814300	conserved protein, unknown function	0.0442607	-0.0399962
PBANKA_0814400	conserved Plasmodium protein, unknown function	0.171726	0.529636
PBANKA_0814600	conserved Plasmodium protein, unknown function	0.451428	-0.253514
PBANKA_0815200	phospholipid or glycerol acyltransferase, putative	0.250466	-0.189664
PBANKA_0815300	met-10+ like protein, putative	0.347864	-0.242687
PBANKA_0815600	transcription elongation factor 1, putative	0.60798	0.708001
PBANKA_0815700	major facilitator superfamily-related transporter, putative	0.157827	-0.419384
PBANKA_0815900	BSD-domain protein, putative	0.384194	0.00611118
PBANKA_0816000	type II NADH:ubiquinone oxidoreductase	1.58164	0.285604
PBANKA_0816100	SUMO-conjugating enzyme UBC9, putative	1.00515	0.405196
PBANKA_0816200	ribonuclease H2 subunit C, putative	0.209481	0.0476871
PBANKA_0816400	ATP-dependent 6-phosphofructokinase, putative	11.0595	0.235384
PBANKA_0816700	cytochrome c oxidase subunit ApiCOX30, putative	0.668256	-0.168406
PBANKA_0817000	major facilitator superfamily domain-containing protein, putative	0.279285	-0.191212
PBANKA_0817100	thioredoxin 3, putative	2.02428	-2.96324
PBANKA_0817400	conserved Plasmodium protein, unknown function	1.28813	-1.03904
PBANKA_0817700	RNA-binding protein musashi, putative	0.745984	-0.174643
PBANKA_0818000	merozoite organizing protein, putative	1.64189	0.156846
PBANKA_0818200	conserved protein, unknown function	1.5409	-0.688356
PBANKA_0818500	conserved protein, unknown function	5.05404	0.551761
PBANKA_0818600	pre-mRNA-splicing factor ATP-dependent RNA helicase PRP43, putative	0.0921947	-0.532901
PBANKA_0818800	conserved Plasmodium protein, unknown function	0.614084	-0.401089
PBANKA_0818900	endoplasmic reticulum chaperone BiP, putative	0.116764	-0.149919
PBANKA_0819000	glideosome-associated protein 50, putative	0.562495	0.0336374
PBANKA_0819100	cytochrome b5, putative	0.6105	0.948439
PBANKA_0819300	eukaryotic translation initiation factor 3 subunit F, putative	0.183125	-0.090927
PBANKA_0819400	conserved Plasmodium protein, unknown function	0.737955	0.186816
PBANKA_0819500	ATP-dependent DNA helicase Q1, putative	2.47209	-0.69391
PBANKA_0819800	gamma-glutamylcysteine synthetase	3.19468	0.337201
PBANKA_0819900	nucleosome assembly protein	3.89928	0.024745
PBANKA_0820000	DnaJ protein, putative	2.07316	-0.317863
PBANKA_0820300	protein disulfide-isomerase PDI-Trans	0.687668	-0.000127612
PBANKA_0820600	pyridoxal phosphate homeostasis protein, putative	0.658559	-0.275462
PBANKA_0820700	TLD domain-containing protein	1.29222	-0.230418
PBANKA_0821600	CRAL/TRIO domain-containing protein, putative	0.688775	0.0504437
PBANKA_0821700	inosine-5'-monophosphate dehydrogenase, putative	3.96244	0.15223
PBANKA_0821800	U4/U6 snRNA-associated-splicing factor, putative	0.232583	-0.250399
PBANKA_0821900	ubiquitin-conjugating enzyme E2, putative	0.318973	0.247398
PBANKA_0822700	ribosome production factor 1, putative	0.801017	-0.770419
PBANKA_0822800	conserved Plasmodium protein, unknown function	0.788635	-0.381746
PBANKA_0822900	dynein intermediate chain, putative	0.639391	0.252948
PBANKA_0823000	ubiquitin-like protein, putative	1.77762	0.100372
PBANKA_0823100	S-adenosylmethionine synthetase, putative	0.185212	-0.108399
PBANKA_0823300	para-aminobenzoic acid synthetase, putative	1.17177	-0.84117
PBANKA_0823400	phosphoglycerate kinase, putative	6.91364	0.262492
PBANKA_0823500	glutamine synthetase, putative	1.35463	-0.0775361
PBANKA_0823600	pre-mRNA-splicing factor 18, putative	0.120287	-0.132208
PBANKA_0823700	conserved Plasmodium protein, unknown function	0.208832	0.196206
PBANKA_0823900	DNA-directed RNA polymerase II subunit RPB3, putative	3.73387	-0.898862
PBANKA_0824400	cyclin-dependent kinases regulatory subunit, putative	0.340211	0.0956368
PBANKA_0824500	lipoate-protein ligase 2	0.739215	-0.360874
PBANKA_0824600	conserved protein, unknown function	1.76057	-0.786459
PBANKA_0824700	thioredoxin reductase, putative	6.88941	0.592071
PBANKA_0824800	polyadenylate-binding protein 2, putative	0.243934	-0.0299248
PBANKA_0825000	conserved Plasmodium protein, unknown function	0.300947	-0.377268
PBANKA_0825200	thiamine pyrophosphokinase, putative	1.54229	-0.981665
PBANKA_0825600	splicing factor 3A subunit 3, putative	0.54545	-0.270961
PBANKA_0825800	conserved Plasmodium protein, unknown function	3.33908	-1.00706
PBANKA_0826200	protein phosphatase-beta, putative	0.680891	-0.267279
PBANKA_0826500	histone deacetylase 1, putative	0.704022	0.0135914
PBANKA_0826600	regulator of nonsense transcripts 2, putative	1.72549	-0.835378
PBANKA_0826700	parasitophorous vacuolar protein 5	0.432802	-0.691116
PBANKA_0826900	protein kinase, putative	2.46212	-0.586113
PBANKA_0827000	conserved Plasmodium protein, unknown function	0.623969	-0.526061
PBANKA_0827100	protein kinase, putative	2.15805	0.436794
PBANKA_0827200	monocarboxylate transporter, putative	2.29647	-0.936541
PBANKA_0827500	glutamine-dependent NAD(+) synthetase, putative	0.765673	-0.198187
PBANKA_0827700	replication termination factor, putative	0.258309	0.147072
PBANKA_0827900	conserved protein, unknown function	2.00299	0.703766
PBANKA_0828000	zinc finger protein, putative	0.82332	0.108101
PBANKA_0828100	fumarate hydratase, putative	0.494448	-0.010978
PBANKA_0828200	conserved Plasmodium protein, unknown function	0.0642684	0.083776
PBANKA_0828400	RNA-binding protein, putative	1.87857	0.470523
PBANKA_0828500	serine/threonine protein phosphatase 4	0.710824	-0.365106
PBANKA_0828600	cytochrome c oxidase subunit 5B, putative	0.210404	-0.453554
PBANKA_0828700	phosphatidylserine decarboxylase, putative	0.213995	-0.337581
PBANKA_0828900	conserved Plasmodium protein, unknown function	1.27373	0.15971
PBANKA_0829100	conserved Plasmodium protein, unknown function	0.486113	0.0468579
PBANKA_0829700	guanylate kinase, putative	0.52804	-0.184896
PBANKA_0829800	transcription initiation factor TFIID subunit 7, putative	0.0354455	-0.0910674
PBANKA_0830000	RNA-binding protein, putative	3.55446	0.561753
PBANKA_0830200	high molecular weight rhoptry protein 2	0.0741395	-0.270207
PBANKA_0830300	CH domain-containing protein, putative	0.0194841	-0.733923
PBANKA_0830450	conserved Plasmodium protein, unknown function	0.745414	-0.131508
PBANKA_0830600	conserved Plasmodium protein, unknown function	1.63897	-0.778872
PBANKA_0830900	leucine-rich repeat protein	1.49984	0.0703512
PBANKA_0831000	merozoite surface protein 1	4.06803	-0.468046
PBANKA_0831200	diacylglycerol kinase, putative	0.475483	-0.207057
PBANKA_0831300	peptidyl-prolyl cis-trans isomerase, putative	0.174353	0.110772
PBANKA_0831500	conserved Plasmodium protein, unknown function	0.535812	0.593381
PBANKA_0831800	elongation factor Tu, putative	2.21901	0.342541
PBANKA_0831900	nucleolar protein Nop52, putative	0.279022	-0.31735
PBANKA_0832200	PUB domain-containing protein, putative	0.0550632	0.265093
PBANKA_0832400	conserved protein, unknown function	0.630815	0.273296
PBANKA_0832600	proteasome subunit beta type-6, putative	3.06846	0.446615
PBANKA_0832700	adenylate kinase-like protein 2, putative	0.582089	0.0818779
PBANKA_0833000	profilin	2.55064	0.869915
PBANKA_0833100	M18 aspartyl aminopeptidase, putative	6.17005	0.568426
PBANKA_0833600	importin alpha re-exporter, putative	1.47127	-0.0627155
PBANKA_0833700	conserved Plasmodium protein, unknown function	1.63322	0.553062
PBANKA_0833800	CSTF domain-containing protein, putative	0.27687	0.0189315
PBANKA_0834000	calcyclin-binding protein, putative	0.0817325	0.0116682
PBANKA_0834300	gamma-tubulin complex component, putative	1.28935	0.098881
PBANKA_0834400	mitochondrial-processing peptidase subunit beta, putative	2.17717	0.0703183
PBANKA_0834600	tubulin delta chain, putative	0.0118567	0.0623909
PBANKA_0834900	TFIIH basal transcription factor complex helicase XPD subunit, putative	2.49355	-0.975421
PBANKA_0835100	ATP synthase-associated protein, putative	0.497377	-0.0201664
PBANKA_0835300	V-type proton ATPase subunit E, putative	1.26357	0.135738
PBANKA_0835600	cAMP-dependent protein kinase catalytic subunit, putative	0.184858	0.115787
PBANKA_0836000	vacuolar protein sorting-associated protein 33, putative	0.702573	0.116397
PBANKA_0836200	conserved Plasmodium protein, unknown function	3.6198	-0.838235
PBANKA_0836300	cytoadherence linked asexual protein 9	0.426664	-0.418001
PBANKA_0836700	fam-a protein	1.67158	-0.806171
PBANKA_0836800	erythrocyte membrane associated protein 1	3.11332	0.498377
PBANKA_0836900	PIR protein	3.31528	-1.93351
PBANKA_0901000	fam-a protein	0.111177	-0.0699359
PBANKA_0901100	serine/threonine protein kinase, putative	0.0144237	-0.0309342
PBANKA_0901200	peroxisome assembly protein 22, putative	0.344487	0.128982
PBANKA_0902000	dynein light chain, putative	2.59825	0.617929
PBANKA_0902300	conserved Plasmodium protein, unknown function	0.61762	0.170402
PBANKA_0902400	kinesin-X4, putative	0.26482	-0.286918
PBANKA_0902600	leucine-rich repeat protein	0.137305	0.168155
PBANKA_0903000	ribosome assembly protein 4, putative	0.116906	0.256064
PBANKA_0903200	conserved Plasmodium protein, unknown function	1.85033	-0.885841
PBANKA_0903600	dynamin-like protein, putative	4.13194	0.238908
PBANKA_0903700	cysteine-rich PDZ-binding protein, putative	0.0244221	0.179919
PBANKA_0903900	coatomer subunit gamma, putative	0.738862	-0.146987
PBANKA_0904100	ras-related protein Rab-6	0.156254	-0.271809
PBANKA_0904400	transcription initiation factor IIF subunit beta, putative	0.941955	-0.365379
PBANKA_0904500	SUMO-activating enzyme subunit 1, putative	1.07288	0.0923943
PBANKA_0904800	conserved Plasmodium protein, unknown function	0.700189	0.274739
PBANKA_0905000	40S ribosomal protein S21, putative	1.63109	0.664184
PBANKA_0905100	ATP-dependent (S)-NAD(P)H-hydrate dehydratase, putative	0.0912468	-0.513562
PBANKA_0905300	conserved Plasmodium protein, unknown function	0.0912893	0.0882341
PBANKA_0905400	conserved Plasmodium protein, unknown function	0.162023	0.06136
PBANKA_0905500	conserved Plasmodium protein, unknown function	0.0452698	-0.321912
PBANKA_0905600	translation initiation factor eIF-1A, putative	0.0313953	-0.0587325
PBANKA_0905700	DNA-directed RNA polymerases I and III subunit RPAC1, putative	0.213392	-0.105542
PBANKA_0905800	DnaJ protein, putative	0.231621	0.000350272
PBANKA_0906000	alpha/beta hydrolase, putative	2.13748	0.366809
PBANKA_0906200	ATP synthase-associated protein, putative	2.32121	-0.537236
PBANKA_0906300	methyltransferase, putative	3.00774	-0.764489
PBANKA_0906400	60S ribosomal protein L35ae, putative	0.312775	-0.264327
PBANKA_0906500	60S ribosomal protein L28, putative	0.565754	-0.124723
PBANKA_0906600	coproporphyrinogen-III oxidase, putative	0.38991	0.0667102
PBANKA_0906700	conserved Plasmodium protein, unknown function	0.767134	-0.199511
PBANKA_0906900	conserved Plasmodium protein, unknown function	1.133	-0.0652026
PBANKA_0907200	EELM2 domain-containing protein, putative	0.862362	-0.703292
PBANKA_0907300	OTU domain-containing protein, putative	0.0307094	-0.0555334
PBANKA_0907400	dolichol-phosphate mannosyltransferase, putative	0.538996	-0.44101
PBANKA_0907500	conserved Plasmodium protein, unknown function	0.65032	0.13242
PBANKA_0907700	conserved protein, unknown function	0.825554	-0.247071
PBANKA_0907800	ATP synthase-associated protein, putative	0.372006	0.350737
PBANKA_0908000	conserved Plasmodium protein, unknown function	0.0689425	0.0148847
PBANKA_0908500	myosin K	1.13884	0.29286
PBANKA_0908800	conserved Plasmodium protein, unknown function	1.24741	0.228037
PBANKA_0908900	V-type proton ATPase subunit F, putative	0.224325	-0.106707
PBANKA_0909100	ER membrane protein complex subunit 8, putative	1.4157	-0.348574
PBANKA_0909200	conserved Plasmodium protein, unknown function	1.13909	-0.610041
PBANKA_0909500	AAA family ATPase, putative	1.16108	-0.211868
PBANKA_0909600	AP2 domain transcription factor, putative	0.57121	-0.20322
PBANKA_0909700	VPS9 domain-containing protein, putative	0.530582	-0.635555
PBANKA_0909900	WD repeat-containing protein, putative	0.489579	-0.183592
PBANKA_0910000	protein KIC5, putative	0.665968	-0.340231
PBANKA_0910100	beta-catenin-like protein 1, putative	0.357455	-0.147344
PBANKA_0910200	protein phosphatase PPM2	1.09334	-0.0732123
PBANKA_0910300	guanylyl cyclase alpha, putative	0.517405	0.14137
PBANKA_0910600	ubiquitin-related modifier 1, putative	0.124787	0.410955
PBANKA_0910700	conserved Plasmodium protein, unknown function	0.732594	-0.559772
PBANKA_0910800	conserved Plasmodium protein, unknown function	2.13407	0.23697
PBANKA_0911000	calcium-binding protein, putative	0.74568	0.208761
PBANKA_0911100	conserved Plasmodium protein, unknown function	1.39412	0.370436
PBANKA_0911300	UVB-resistance protein UVR8 homologue, putative	0.203825	-0.0620069
PBANKA_0911400	CLPTM1 domain-containing protein, putative	0.0465944	-0.125044
PBANKA_0911700	subtilisin-like protease 2	2.35783	0.229616
PBANKA_0911800	DnaJ protein, putative	0.0242926	0.0616105
PBANKA_0912000	conserved Plasmodium protein, unknown function	1.00228	-0.806174
PBANKA_0912100	casein kinase 1, putative	2.90921	0.257359
PBANKA_0912200	signal recognition particle subunit SRP72, putative	0.332612	-0.080546
PBANKA_0912300	tudor staphylococcal nuclease, putative	5.41454	0.202099
PBANKA_0912600	conserved Plasmodium protein, unknown function	1.63127	0.312618
PBANKA_0912700	3-oxo-5-alpha-steroid 4-dehydrogenase, putative	0.0661633	-0.385542
PBANKA_0913000	condensin-2 complex subunit D3, putative	0.215525	-0.0951421
PBANKA_0913300	regulator of chromosome condensation, putative	0.264562	-0.112908
PBANKA_0913400	protein phosphatase PPM8	0.300624	-0.248264
PBANKA_0913600	conserved Plasmodium protein, unknown function	0.11878	-0.381919
PBANKA_0913700	coatomer subunit delta, putative	0.0557401	-0.080557
PBANKA_0913800	DNA-directed RNA polymerase I subunit RPA2, putative	1.00818	-0.223663
PBANKA_0914200	conserved Plasmodium protein, unknown function	4.2321	-0.792404
PBANKA_0914300	protein disulfide-isomerase, putative	1.86369	0.148548
PBANKA_0914400	heat shock protein 70, putative	5.25806	-0.366204
PBANKA_0914500	conserved Plasmodium protein, unknown function	0.0777062	-0.329013
PBANKA_0914600	RNA (uracil-5-)methyltransferase, putative	0.0397485	-0.32871
PBANKA_0914700	FHA domain-containing protein, putative	2.02669	-0.437251
PBANKA_0915000	apical membrane antigen 1	7.88941	-0.799349
PBANKA_0915200	conserved Plasmodium protein, unknown function	0.324028	-0.900261
PBANKA_0915600	aquaglyceroporin	1.09238	0.11945
PBANKA_0915800	pre-mRNA-splicing factor 38A, putative	1.48415	-1.01207
PBANKA_0916100	nucleic acid binding protein, putative	2.50912	0.593736
PBANKA_0916200	T-complex protein 1 subunit alpha, putative	4.01547	0.150372
PBANKA_0916400	ubiquitin-like protein, putative	1.51906	-0.261855
PBANKA_0917000	conserved Plasmodium protein, unknown function	2.00816	0.489178
PBANKA_0917400	armadillo repeat protein PF16	3.57647	0.336801
PBANKA_0917500	structural maintenance of chromosomes protein 1, putative	5.20761	0.224274
PBANKA_0917800	conserved oligomeric Golgi complex subunit 2, putative	0.380142	-0.0911678
PBANKA_0917900	26S protease regulatory subunit 6A, putative	0.621352	-0.210404
PBANKA_0918000	60S acidic ribosomal protein P0, putative	5.87615	0.525645
PBANKA_0918100	60S ribosomal protein L38, putative	1.86093	0.398763
PBANKA_0918200	phosphoacetylglucosamine mutase, putative	0.817478	1.16157
PBANKA_0918300	major facilitator superfamily-related transporter, putative	0.580544	-0.387445
PBANKA_0918600	phosphatidylinositol-4-phosphate 5-kinase, putative	0.126083	-0.0570764
PBANKA_0918800	rRNA (cytosine-C(5))-methyltransferase, putative	0.208257	-0.120737
PBANKA_0919000	26S proteasome regulatory subunit RPN7, putative	0.0350092	-0.03953
PBANKA_0919100	parasitophorous vacuolar protein 1	0.904194	0.302637
PBANKA_0919200	fam-d protein	0.57994	-0.920297
PBANKA_0919300	spermidine synthase, putative	1.29687	-0.0452307
PBANKA_0919600	CCR4-NOT transcription complex subunit 2, putative	0.0669102	-0.0796243
PBANKA_0919800	bifunctional farnesyl/geranylgeranyl diphosphate synthase, putative	0.288795	-0.297843
PBANKA_0919900	ATP-dependent 6-phosphofructokinase, putative	2.4146	0.185391
PBANKA_0920000	multiprotein-bridging factor 1, putative	0.618817	-0.28784
PBANKA_0920100	prefoldin subunit 5, putative	0.0530718	-0.151548
PBANKA_0920400	conserved Plasmodium protein, unknown function	0.0262132	-0.570116
PBANKA_0920800	CRAL/TRIO domain-containing protein, putative	3.49809	0.277068
PBANKA_0920900	protein disulfide-isomerase, putative	1.47899	-0.0328374
PBANKA_0921100	tRNA (guanine-N(7)-)-methyltransferase, putative	2.39054	-1.12315
PBANKA_0921300	deoxyuridine 5'-triphosphate nucleotidohydrolase, putative	0.366836	0.56648
PBANKA_0921400	protein phosphatase, putative	0.0662466	-0.556347
PBANKA_0921500	small nuclear ribonucleoprotein F, putative	0.101014	-0.118443
PBANKA_0921600	alternative splicing factor SR-MG	1.02708	0.102439
PBANKA_0921800	steryl ester hydrolase, putative	3.049	-1.11663
PBANKA_0921900	WD repeat-containing protein, putative	0.172886	-0.459038
PBANKA_0922100	40S ribosomal protein S18, putative	5.94692	1.49676
PBANKA_0922200	autophagy-related protein 7, putative	1.65413	-0.368334
PBANKA_0922300	threonine--tRNA ligase, putative	4.62342	0.213819
PBANKA_0922400	XTBD domain-containing protein, putative	0.373757	-0.28083
PBANKA_0922500	kelch domain-containing protein, putative	0.959743	-0.321532
PBANKA_0922700	conserved protein, unknown function	0.323852	-0.0939685
PBANKA_0922800	small nuclear ribonucleoprotein Sm D1, putative	0.433592	0.114657
PBANKA_0922900	mitochondrial import inner membrane translocase subunit TIM44, putative	0.536789	-0.899625
PBANKA_0923200	ATP synthase F0 subunit b-like protein, putative	2.43808	0.141451
PBANKA_0923400	60S ribosomal protein L35, putative	2.41631	0.83256
PBANKA_0923500	ribosome biogenesis regulatory protein, putative	0.249397	-0.259821
PBANKA_0923600	GrpE protein homolog, mitochondrial, putative	2.29335	0.424275
PBANKA_0923700	ethanolamine kinase, putative	0.0224391	0.0113655
PBANKA_0924000	conserved protein, unknown function	3.47245	-0.450977
PBANKA_0924100	thioredoxin-like protein, putative	0.736592	-0.134265
PBANKA_0924200	BEACH domain-containing protein, putative	0.152832	-0.571324
PBANKA_0924300	endoplasmic reticulum oxidoreductin, putative	2.43233	0.310767
PBANKA_0924400	13 kDa ribonucleoprotein-associated protein, putative	0.461182	0.14675
PBANKA_0924800	golgi protein 2	1.61395	-0.0766523
PBANKA_0924900	eukaryotic peptide chain release factor GTP-binding subunit, putative	1.82679	0.0040904
PBANKA_0925100	leucine-rich repeat protein	0.0227626	-0.213384
PBANKA_0925200	calcium-dependent protein kinase 7	0.964409	-0.399896
PBANKA_0925400	dynein heavy chain, putative	15.3747	0.290243
PBANKA_0925600	conserved Plasmodium protein, unknown function	0.0246374	-0.444785
PBANKA_0925700	conserved Plasmodium protein, unknown function	1.5623	-0.038694
PBANKA_0925800	protein KIC10, putative	1.63	1.64774
PBANKA_0925900	conserved Plasmodium protein, unknown function	0.67617	-0.587004
PBANKA_0926000	conserved Plasmodium protein, unknown function	0.524922	-1.55176
PBANKA_0926200	GPI transamidase component GPI16	1.47577	-0.634905
PBANKA_0926400	serine/threonine protein kinase, putative	1.2124	0.325898
PBANKA_0926600	protein GCN20, putative	1.2854	0.0393298
PBANKA_0926700	exported protein 1	0.527582	-0.974705
PBANKA_0926900	WD repeat-containing protein, putative	0.0134499	-0.205361
PBANKA_0927100	conserved protein, unknown function	0.000594913	-0.0967095
PBANKA_0927200	conserved protein, unknown function	4.21538	-0.580761
PBANKA_0927700	DDRGK domain-containing protein, putative	1.18722	0.130544
PBANKA_0927800	tRNA nucleotidyltransferase, putative	1.65031	0.161663
PBANKA_0928100	phosphoglycerate mutase, putative	1.87235	0.124867
PBANKA_0928200	conserved protein, unknown function	0.708886	-0.0875765
PBANKA_0928300	protein transport protein SEC16, putative	0.389204	0.147516
PBANKA_0928500	ATP-dependent zinc metalloprotease FTSH, putative	0.765903	-0.154736
PBANKA_0928600	AP-4 complex subunit mu, putative	0.938786	-0.205257
PBANKA_0928700	ubiquitin-protein ligase, putative	0.0636606	-0.502664
PBANKA_0928800	splicing factor U2AF small subunit, putative	2.63418	0.881315
PBANKA_0929000	tRNA m(1)G methyltransferase, putative	0.219435	-0.950341
PBANKA_0929100	acyl-CoA-binding protein, putative	0.837089	0.17799
PBANKA_0929200	conserved protein, unknown function	0.667111	-0.431143
PBANKA_0929300	actin-related protein 2/3 complex subunit 1, putative	0.906835	-0.215857
PBANKA_0929600	nucleolar protein 56, putative	0.190452	-0.236599
PBANKA_0929700	haloacid dehalogenase-like hydrolase, putative	0.447016	-0.113666
PBANKA_0929800	insulinase, putative	2.82582	0.141359
PBANKA_0929900	heat shock protein 90, putative	1.07397	-0.00878729
PBANKA_0930000	AP-1 complex subunit sigma, putative	2.0144	-0.218078
PBANKA_0930200	DNA mismatch repair protein MLH, putative	0.994709	0.235817
PBANKA_0930300	GTP-binding nuclear protein RAN/TC4, putative	0.904041	0.0364086
PBANKA_0930700	conserved protein, unknown function	0.353735	-0.686217
PBANKA_0930900	ubiquitin carboxyl-terminal hydrolase UCH54, putative	1.62656	0.0431226
PBANKA_0931000	MFS domain-containing protein P115	1.36532	0.394808
PBANKA_0931100	conserved protein, unknown function	0.0830455	0.0233639
PBANKA_0931200	heat shock protein 101	1.0364	-0.368233
PBANKA_0931300	dipeptidyl aminopeptidase 1, putative	0.344013	-0.186862
PBANKA_0931600	guanine nucleotide-exchange factor SEC12, putative	0.766579	-0.0165455
PBANKA_0931700	peptidyl-prolyl cis-trans isomerase, putative	0.37718	-0.521553
PBANKA_0931800	pyridoxine biosynthesis protein PDX2, putative	1.4501	-0.321249
PBANKA_0931900	serine esterase, putative	0.342881	-0.100884
PBANKA_0932000	rhoptry neck protein 4	0.553895	0.0512502
PBANKA_0932200	peptidyl-prolyl cis-trans isomerase, putative	1.79352	0.247399
PBANKA_0932400	berghepain-2	0.53818	-0.731536
PBANKA_0932500	histone-lysine N-methyltransferase SET7, putative	0.723212	-0.183464
PBANKA_0932800	filamin domain-containing protein, putative	0.31646	-0.335441
PBANKA_0933000	cyclin-dependent-like kinase CLK3, putative	0.429697	0.170783
PBANKA_0933100	conserved Plasmodium protein, unknown function	0.14792	0.582573
PBANKA_0933400	GTPase-activating protein, putative	0.0059228	0.00388586
PBANKA_0933500	rhomboid protease ROM1	0.147119	0.114867
PBANKA_0933600	dynein light chain Tctex-type, putative	0.745546	0.235326
PBANKA_0933700	mitogen-activated protein kinase 2	6.14935	0.442234
PBANKA_0933800	conserved Plasmodium protein, unknown function	1.3249	0.1247
PBANKA_0933900	glyoxalase I, putative	1.89405	0.177881
PBANKA_0934200	ubiquitin domain-containing protein DSK2, putative	0.741044	0.0404392
PBANKA_0934500	protein tyrosine phosphatase	0.497636	0.307802
PBANKA_0934700	conserved protein, unknown function	2.81163	0.417473
PBANKA_0934900	conserved Plasmodium protein, unknown function	0.133989	-0.0142499
PBANKA_0935000	ATPase, putative	0.364206	-0.0370652
PBANKA_0935100	RNA transcription, translation and transport factor protein, putative	1.568	-0.384341
PBANKA_0935200	nucleic acid binding protein, putative	0.586986	-1.48113
PBANKA_0935800	peptidyl-prolyl cis-trans isomerase, putative	0.648089	-0.0763255
PBANKA_0936000	endonuclease/exonuclease/phosphatase family protein, putative	2.18648	-0.829109
PBANKA_0936100	acylphosphatase, putative	0.919334	-0.147421
PBANKA_0936300	protein transport protein BOS1, putative	0.367532	-0.0951624
PBANKA_0936400	conserved protein, unknown function	0.00626788	-0.293633
PBANKA_0936500	replication factor C subunit 5, putative	4.51145	0.690265
PBANKA_0936600	conserved Plasmodium protein, unknown function	0.393433	0.483568
PBANKA_0936800	conserved Plasmodium protein, unknown function	0.0227243	0.197599
PBANKA_0936900	actin-like protein, putative	0.0383354	-0.983231
PBANKA_0937100	vacuolar protein sorting-associated protein 35, putative	2.11071	0.15573
PBANKA_0937200	RNA-binding protein, putative	2.13188	-0.172019
PBANKA_0937400	pre-mRNA-processing factor 6, putative	0.108875	-0.211889
PBANKA_0937700	60S ribosomal protein L36, putative	1.87147	0.341376
PBANKA_0937800	essential nuclear protein 1, putative	0.260296	0.299128
PBANKA_0937900	conserved Plasmodium protein, unknown function	1.62848	0.187556
PBANKA_0938100	tetratricopeptide repeat protein, putative	0.157891	-0.0543892
PBANKA_0938300	heat shock protein J2, putative	1.48153	0.427604
PBANKA_0938400	endoplasmic reticulum-resident calcium binding protein, putative	5.99568	0.443875
PBANKA_0938500	succinyl-CoA synthetase alpha subunit, putative	4.92082	0.437222
PBANKA_0938600	casein kinase 2, alpha subunit	5.54668	0.484099
PBANKA_0938900	IWS1-like protein, putative	1.21519	-0.15706
PBANKA_0939000	mechanosensitive ion channel protein, putative	0.0499458	-0.0974772
PBANKA_0939100	AP2 domain transcription factor, putative	2.78245	-0.937706
PBANKA_0939200	pescadillo homolog, putative	1.35993	-0.245265
PBANKA_0939300	conserved Plasmodium protein, unknown function	2.54925	0.196396
PBANKA_0939500	DNA repair protein RAD51	0.25708	-0.223959
PBANKA_0939600	polyadenylate-binding protein-interacting protein 1, putative	0.391688	-0.018392
PBANKA_0939700	conserved protein, unknown function	1.57249	0.0222775
PBANKA_0939800	nucleic acid binding protein, putative	0.568913	0.375937
PBANKA_0939900	U6 snRNA-associated Sm-like protein LSm4, putative	2.82055	-0.548908
PBANKA_0940000	conserved Plasmodium protein, unknown function	0.245793	-0.443683
PBANKA_0940200	DNA replication ATP-dependent helicase/nuclease DNA2, putative	0.245283	-0.433027
PBANKA_0940900	RuvB-like helicase 2, putative	0.939352	-0.139564
PBANKA_0941100	conserved Apicomplexan protein, unknown function	2.30706	0.833088
PBANKA_0941200	tRNA-splicing ligase RtcB, putative	1.05738	0.0433575
PBANKA_0941300	translocon component PTEX88	0.867796	-0.304616
PBANKA_0941400	centrin-4	1.1834	-1.19304
PBANKA_0941500	40S ribosomal protein S4, putative	6.81531	0.444977
PBANKA_0941600	conserved Plasmodium protein, unknown function	0.671052	0.136575
PBANKA_0941800	histone H2B, putative	2.91213	0.568449
PBANKA_0941900	histone H4, putative	6.53611	0.784862
PBANKA_0942300	radial spoke head protein, putative	1.09007	0.144029
PBANKA_0942400	WD repeat-containing protein, putative	4.18243	0.343558
PBANKA_0942500	thioredoxin-like mero protein, putative	3.51914	0.149
PBANKA_0942600	conserved Plasmodium protein, unknown function	0.967267	-0.456783
PBANKA_0942700	chromatin remodeling protein, putative	0.0489006	-0.181292
PBANKA_0942800	syntaxin, putative	0.62151	-0.36898
PBANKA_0942900	phenylalanine--tRNA ligase beta subunit, putative	2.24517	0.227413
PBANKA_0943100	CCR4-NOT transcription complex subunit 1, putative	0.0792307	-0.125925
PBANKA_0943200	casein kinase II beta chain, putative	1.43429	0.640344
PBANKA_0943300	actin-like protein, putative	1.17339	-0.35092
PBANKA_0943600	60S acidic ribosomal protein P1, putative	0.924238	-0.157152
PBANKA_0944000	PIR protein	4.52724	-1.77146
PBANKA_0944101	PIR protein	1.69922	-1.25363
PBANKA_1000500	conserved Plasmodium protein, unknown function	1.33065	-0.866894
PBANKA_1000600	erythrocyte membrane antigen 1	1.10186	0.105651
PBANKA_1000700	regulator of chromosome condensation, putative	0.798066	-0.183298
PBANKA_1000800	pre-mRNA splicing factor, putative	2.68652	1.53346
PBANKA_1001100	ubiquitin specific protease, putative	0.354731	-0.258265
PBANKA_1001400	pre-mRNA-splicing factor CLF1, putative	0.714949	-0.220861
PBANKA_1001600	SET domain protein, putative	0.387466	0.563596
PBANKA_1002000	conserved Plasmodium protein, unknown function	1.00109	0.0509977
PBANKA_1002100	6-cysteine protein P36	0.17424	0.120832
PBANKA_1002600	6-cysteine protein P41, putative	2.6925	-0.609753
PBANKA_1002700	ATP-dependent RNA helicase DDX51, putative	0.764079	-0.974248
PBANKA_1002800	protein transport protein Sec24B, putative	2.05276	-0.56501
PBANKA_1003100	pre-mRNA-processing-splicing factor 8, putative	1.07418	-0.00149506
PBANKA_1003300	TMEM33 domain-containing protein, putative	0.548628	0.27076
PBANKA_1003400	lysine decarboxylase, putative	1.19946	0.0405844
PBANKA_1003800	V-type proton ATPase subunit B, putative	2.21369	0.0324119
PBANKA_1004000	cytosolic glyoxalase II, putative	0.0370193	-0.318671
PBANKA_1004800	peptidyl-tRNA hydrolase 2, putative	0.69596	0.119371
PBANKA_1004900	transcription factor, putative	0.17102	-0.490436
PBANKA_1005300	conserved Plasmodium protein, unknown function	1.08718	-0.533921
PBANKA_1005400	protein CINCH, putative	0.0946282	0.0943646
PBANKA_1005500	AAA family ATPase, putative	0.45636	-0.518931
PBANKA_1005800	conserved Plasmodium protein, unknown function	0.445917	0.106071
PBANKA_1005900	zinc finger Ran-binding domain-containing protein 2, putative	0.164066	0.287374
PBANKA_1006100	flap endonuclease 1, putative	3.22034	0.207572
PBANKA_1006700	U4/U6 small nuclear ribonucleoprotein PRP31, putative	0.0820929	-0.0760481
PBANKA_1006800	protein SOF1, putative	1.791	-0.806149
PBANKA_1006900	methyltransferase, putative	3.08691	-0.705617
PBANKA_1007000	chaperone protein DnaJ, putative	0.47092	-0.0249161
PBANKA_1007200	replication protein A1, large subunit, putative	0.0191842	0.0403257
PBANKA_1007400	zinc finger protein, putative	1.64551	-0.642486
PBANKA_1007500	actin-like protein, putative	1.09228	-0.274528
PBANKA_1007700	protein phosphatase PPM1	0.0741594	-0.533189
PBANKA_1007800	exosome complex component RRP4, putative	0.618192	-0.48933
PBANKA_1008000	armadillo-type repeat protein ATRP, putative	0.316767	-0.31607
PBANKA_1008200	cGMP-dependent protein kinase	0.0691176	-0.208428
PBANKA_1008500	translocon component PTEX150	2.33726	-0.831802
PBANKA_1008800	glucose-6-phosphate isomerase, putative	7.70774	0.327863
PBANKA_1009100	ataxin-2 like protein, putative	0.801555	-0.233098
PBANKA_1009300	clathrin light chain, putative	0.0280954	0.0975856
PBANKA_1009400	ER membrane protein complex subunit 4, putative	0.15733	-0.763344
PBANKA_1009500	glutamate synthase [NADH], putative	7.59346	0.263384
PBANKA_1009700	ribonuclease H2 subunit B, putative	3.30248	0.509659
PBANKA_1010000	mitochondrial acidic protein MAM33, putative	0.166607	0.209073
PBANKA_1010100	mitochondrial import inner membrane translocase subunit TIM17, putative	1.4199	-0.600215
PBANKA_1010200	methionine aminopeptidase 2, putative	2.50237	0.172957
PBANKA_1010300	dynein-related AAA-type ATPase, putative	2.50118	-0.780415
PBANKA_1010500	Hsp70/Hsp90 organizing protein, putative	2.74366	0.0545096
PBANKA_1010600	calmodulin, putative	0.801056	0.602493
PBANKA_1010700	queuine tRNA-ribosyltransferase, putative	0.763529	-0.753109
PBANKA_1010800	CCR4-associated factor 16, putative	3.54433	0.337312
PBANKA_1010900	protein kinase, putative	0.311026	0.0719373
PBANKA_1011100	conserved Plasmodium protein, unknown function	0.732137	-0.498371
PBANKA_1011400	DNA topoisomerase 2, putative	6.65561	0.298687
PBANKA_1011500	PHD finger protein PHD2, putative	0.363175	0.243601
PBANKA_1011600	histone-binding protein RBBP7, putative	3.00633	-1.59659
PBANKA_1011700	conserved Plasmodium protein, unknown function	1.91628	0.180869
PBANKA_1012100	HP12 protein homolog, putative	0.342467	-0.279453
PBANKA_1012200	protein-L-isoaspartate(D-aspartate) O-methyltransferase, putative	0.917485	-0.597988
PBANKA_1012500	leucine-rich repeat protein	3.20797	0.468376
PBANKA_1012600	conserved Plasmodium protein, unknown function	0.385996	-0.271098
PBANKA_1012800	voltage-dependent anion-selective channel protein, putative	2.12217	0.602855
PBANKA_1013000	inner membrane complex suture component, putative	0.38317	0.0438392
PBANKA_1013100	60S ribosomal protein L14, putative	1.17329	0.157077
PBANKA_1013200	succinyl-CoA ligase [ADP-forming] subunit beta, putative	0.543821	-0.221352
PBANKA_1013300	mitogen-activated protein kinase 1	0.256676	0.227413
PBANKA_1013500	large subunit GTPase 1, putative	0.976377	-0.339424
PBANKA_1013600	PhIL1 interacting protein PIP2, putative	0.00766962	-0.107306
PBANKA_1013800	cytochrome c oxidase subunit 2B, putative	1.75724	0.68373
PBANKA_1013900	PhIL1 interacting protein PIP3, putative	0.550792	-0.180516
PBANKA_1014000	NADP-specific glutamate dehydrogenase, putative	1.47147	-0.682067
PBANKA_1014200	conserved Plasmodium protein, unknown function	0.321289	-0.27368
PBANKA_1014400	acid phosphatase, putative	1.28844	-0.0293481
PBANKA_1014600	serine/threonine protein phosphatase 2A activator, putative	0.426706	-0.459385
PBANKA_1014700	conserved protein, unknown function	2.53926	-3.04518
PBANKA_1014900	coatomer subunit beta, putative	2.0903	0.00744382
PBANKA_1015100	conserved Plasmodium protein, unknown function	0.079701	0.0456068
PBANKA_1015200	diphthamide biosynthesis protein 2, putative	0.816712	-0.647783
PBANKA_1015300	rRNA (adenosine-2'-O-)-methyltransferase, putative	1.75758	-0.249652
PBANKA_1015400	CPW-WPC family protein	0.153168	-0.298836
PBANKA_1015500	AP2 domain transcription factor AP2-O3	2.04026	0.294231
PBANKA_1015800	conserved Plasmodium protein, unknown function	2.34143	-0.951558
PBANKA_1015900	transcription initiation TFIID-like, putative	0.287113	0.00919072
PBANKA_1016300	proliferation-associated protein 2g4, putative	4.06905	0.230187
PBANKA_1016700	leucine-rich repeat protein	2.30694	-0.0711146
PBANKA_1016800	exosome complex component RRP41, putative	0.612821	0.0565472
PBANKA_1017100	DNA mismatch repair protein MSH2, putative	0.982903	-0.914312
PBANKA_1017200	conserved Plasmodium protein, unknown function	0.0144492	-0.227779
PBANKA_1017300	conserved Plasmodium protein, unknown function	0.118582	-0.0419466
PBANKA_1017700	cytochrome b-c1 complex subunit 6, putative	0.0444559	-0.272642
PBANKA_1017800	conserved Plasmodium protein, unknown function	0.067723	-0.74829
PBANKA_1017900	phosphoenolpyruvate carboxylase	3.50708	0.18895
PBANKA_1018100	ABC transporter G family member 2, putative	1.11121	0.282167
PBANKA_1018300	dynein intermediate chain, putative	6.10735	0.54203
PBANKA_1018400	protein arginine N-methyltransferase 1, putative	1.12104	0.0888585
PBANKA_1018500	transcription factor BTF3, putative	2.08504	0.250364
PBANKA_1018600	60S ribosomal protein L21, putative	0.40792	-0.0762545
PBANKA_1018700	conserved Plasmodium protein, unknown function	0.764308	-0.790608
PBANKA_1018900	conserved Plasmodium protein, unknown function	0.923599	0.322694
PBANKA_1019000	conserved Plasmodium protein, unknown function	0.257613	-0.113624
PBANKA_1019300	enoyl-CoA hydratase, putative	1.19944	0.146634
PBANKA_1019400	60S ribosomal protein L7-3, putative	0.855462	0.134732
PBANKA_1019500	60S ribosomal protein L5, putative	5.32698	0.311788
PBANKA_1019600	vacuolar protein sorting-associated protein 3, putative	0.434257	0.042768
PBANKA_1019700	conserved Plasmodium protein, unknown function	2.45655	0.147102
PBANKA_1020100	serine/threonine protein phosphatase 7	0.226436	-0.451092
PBANKA_1020200	peptidyl-prolyl cis-trans isomerase, putative	1.85767	-1.26129
PBANKA_1020600	actin-related protein, putative	1.95263	-0.978154
PBANKA_1020700	conserved Plasmodium protein, unknown function	0.140808	-0.0182798
PBANKA_1020900	ERAD-associated E3 ubiquitin-protein ligase HRD1, putative	1.69293	0.429548
PBANKA_1021000	conserved Plasmodium protein, unknown function	3.19015	-0.715468
PBANKA_1021200	conserved Plasmodium protein, unknown function	0.789106	2.36138
PBANKA_1022000	40S ribosomal protein S25, putative	0.213347	0.406132
PBANKA_1022100	conserved Plasmodium protein, unknown function	0.205011	-0.158038
PBANKA_1022300	mannose-1-phosphate guanyltransferase, putative	3.76294	0.399878
PBANKA_1022400	dynein light chain, putative	0.561676	-0.0248195
PBANKA_1022800	glycine--tRNA ligase, putative	3.75981	0.118832
PBANKA_1022900	DNL-type zinc finger protein, putative	0.221092	-0.766307
PBANKA_1023000	myosin-specific chaperone UNC, putative	0.910311	-0.0757067
PBANKA_1023200	splicing factor 3B subunit 4, putative	0.209611	-0.114169
PBANKA_1023300	YTH domain-containing protein 1, putative	4.76195	-1.1682
PBANKA_1023400	glutathione reductase, putative	5.80967	0.430813
PBANKA_1023500	eukaryotic translation initiation factor 3 subunit H, putative	1.10121	0.108799
PBANKA_1023800	conserved Plasmodium protein, unknown function	0.102403	-0.4754
PBANKA_1023900	glutathione S-transferase, putative	3.08486	0.500258
PBANKA_1024000	thioredoxin-like protein, putative	0.634809	-0.640393
PBANKA_1024700	ubiquitin fusion degradation protein 1, putative	0.96942	-0.248126
PBANKA_1024800	ATP synthase-associated protein, putative	0.136655	0.218776
PBANKA_1024900	DNA replication licensing factor MCM2, putative	9.3279	0.383575
PBANKA_1025200	H/ACA ribonucleoprotein complex subunit 4, putative	0.102917	0.0010714
PBANKA_1025500	NOT family protein, putative	0.105092	-0.133231
PBANKA_1025800	prefoldin subunit 2, putative	0.34133	0.111435
PBANKA_1026200	NADP-specific glutamate dehydrogenase, putative	4.1463	0.276537
PBANKA_1026300	conserved protein, unknown function	2.60552	0.311651
PBANKA_1026500	metacaspase-3, putative	0.0285616	-0.120819
PBANKA_1026600	protein SEY1, putative	1.85162	0.0230279
PBANKA_1026700	conserved Plasmodium protein, unknown function	1.29888	0.566939
PBANKA_1026900	ribosomal RNA small subunit methyltransferase A1, putative	1.93579	-0.603064
PBANKA_1027000	serine palmitoyltransferase, putative	0.171345	-0.0924961
PBANKA_1027200	conserved Plasmodium protein, unknown function	0.45994	-0.222014
PBANKA_1027300	Btz domain-containing protein, putative	0.022314	-0.045271
PBANKA_1027700	uracil-DNA glycosylase, putative	0.00882482	-0.0699655
PBANKA_1027900	small nuclear ribonucleoprotein-associated protein B, putative	0.0347667	-0.0825044
PBANKA_1028100	mRNA-capping enzyme subunit alpha, putative	2.13591	-0.541173
PBANKA_1028300	serine/threonine protein phosphatase PP1	1.35625	0.0499537
PBANKA_1028400	60S ribosomal protein L10, putative	3.55944	0.512678
PBANKA_1028600	zinc finger protein, putative	0.0147221	-0.187093
PBANKA_1028700	26S proteasome regulatory subunit RPN13, putative	0.13605	-0.209629
PBANKA_1028800	DnaJ protein, putative	0.415857	-0.470296
PBANKA_1029200	iron-sulfur cluster assembly protein SufC	0.5998	-0.567741
PBANKA_1029400	conserved Plasmodium protein, unknown function	6.19111	0.951646
PBANKA_1029600	conserved Plasmodium protein, unknown function	3.82197	0.383506
PBANKA_1029700	ubiquitin-conjugating enzyme E2, putative	0.732447	-0.328227
PBANKA_1029800	glycylpeptide N-tetradecanoyltransferase, putative	0.825422	-0.0402001
PBANKA_1029900	AAA family ATPase, putative	0.273999	-0.40805
PBANKA_1030000	deoxyhypusine synthase	1.12661	-0.15936
PBANKA_1030100	actin II	8.43771	0.363274
PBANKA_1030300	nuclear transport factor 2, putative	0.212253	-0.526571
PBANKA_1030400	conserved Plasmodium protein, unknown function	0.410579	0.490391
PBANKA_1030500	mini-chromosome maintenance complex-binding protein, putative	1.41305	-0.159798
PBANKA_1030600	p1/s1 nuclease, putative	3.36567	0.149513
PBANKA_1031200	DnaJ protein, putative	1.20547	0.158588
PBANKA_1031300	rhomboid protease ROM8	0.462953	-0.197382
PBANKA_1031400	conserved Plasmodium protein, unknown function	0.639519	0.268735
PBANKA_1031500	conserved Plasmodium protein, unknown function	0.108755	-0.632815
PBANKA_1031600	ribosome maturation protein SBDS, putative	0.113893	0.00018582
PBANKA_1031800	conserved protein, unknown function	0.0194388	-0.824368
PBANKA_1031900	eukaryotic translation initiation factor 2 subunit gamma, putative	2.2	0.107081
PBANKA_1032100	rhoptry-associated protein 1	4.63827	0.343217
PBANKA_1032300	CTP synthase, putative	0.410282	0.0508561
PBANKA_1032500	ER membrane protein complex subunit 2, putative	1.05856	-0.189794
PBANKA_1032600	cytidine diphosphate-diacylglycerol synthase, putative	0.838368	-0.51837
PBANKA_1032700	CUGBP Elav-like family member 2, putative	1.56948	0.0340753
PBANKA_1032900	conserved Plasmodium protein, unknown function	0.0315944	-0.178033
PBANKA_1033100	conserved protein, unknown function	1.3258	0.106406
PBANKA_1033200	DNA damage-inducible protein 1, putative	0.0579985	0.0119113
PBANKA_1033500	WD repeat-containing protein, putative	0.462369	-0.243461
PBANKA_1033600	tRNA-dihydrouridine synthase, putative	0.139737	-0.85598
PBANKA_1033700	conserved Plasmodium protein, unknown function	3.62517	0.282036
PBANKA_1033800	conserved protein, unknown function	0.0449989	-0.432588
PBANKA_1033900	40S ribosomal protein S8e, putative	2.48605	0.430586
PBANKA_1034000	conserved Plasmodium protein, unknown function	0.671081	-0.208827
PBANKA_1034100	FANCJ-like helicase, putative	4.64589	0.39752
PBANKA_1034300	AP2 domain transcription factor AP2-G2	0.102022	0.0437903
PBANKA_1034400	plasmepsin IV	0.937421	-0.347645
PBANKA_1035100	rRNA 2'-O-methyltransferase fibrillarin, putative	0.189701	-0.210517
PBANKA_1035200	LCCL domain-containing protein	11.1694	0.255113
PBANKA_1035400	glideosome associated protein with multiple membrane spans 3, putative	1.03334	-0.603592
PBANKA_1035500	vacuolar protein sorting-associated protein 29, putative	0.743043	0.231868
PBANKA_1035700	WD repeat-containing protein 65, putative	2.50144	0.193413
PBANKA_1035900	glycerophosphodiester phosphodiesterase, putative	0.0633736	-0.0745806
PBANKA_1036000	transcription elongation factor SPT6, putative	6.96658	-0.729179
PBANKA_1036100	tubby domain-containing protein, putative	0.558475	-0.0776662
PBANKA_1036300	RNA-binding protein, putative	1.18887	-1.37528
PBANKA_1036400	ribosome biogenesis protein BOP1, putative	0.599172	0.0534374
PBANKA_1036600	ribonucleoside-diphosphate reductase small chain, putative	5.25104	0.459725
PBANKA_1036700	COBW domain-containing protein 1, putative	2.34907	-0.712757
PBANKA_1037100	GTPase-activating protein, putative	0.508849	0.233571
PBANKA_1037200	conserved Plasmodium protein, unknown function	0.287277	-0.147525
PBANKA_1037300	conserved Plasmodium protein, unknown function	0.87031	-0.503812
PBANKA_1037900	conserved Plasmodium protein, unknown function	2.16695	0.332649
PBANKA_1038000	cytochrome c, putative	0.447771	0.0903545
PBANKA_1038200	nuclear formin-like protein MISFIT	0.0142269	0.110588
PBANKA_1038300	translocation associated membrane protein, putative	1.67524	-0.510998
PBANKA_1038500	dynein light chain, putative	1.09095	0.282224
PBANKA_1038600	conserved Plasmodium protein, unknown function	1.04862	0.0702519
PBANKA_1038800	EGF domain-containing protein, putative	0.695039	1.17529
PBANKA_1038900	condensin complex subunit 1, putative	0.922646	-0.0478926
PBANKA_1039000	radial spoke protein 3, putative	1.48651	-0.363275
PBANKA_1039300	U2 snRNP-associated SURP motif-containing protein, putative	0.867871	-0.0772478
PBANKA_1039400	ribosomal protein S27a, putative	5.79588	0.905564
PBANKA_1039600	26S proteasome regulatory subunit RPN6, putative	2.2832	0.20226
PBANKA_1039700	cytochrome c oxidase subunit ApiCOX19, putative	0.497015	-0.232396
PBANKA_1039900	conserved Plasmodium protein, unknown function	0.37201	0.326851
PBANKA_1040000	conserved protein, unknown function	1.06812	0.235901
PBANKA_1040100	choline kinase	2.60597	-0.306188
PBANKA_1100900	fam-a protein	1.5447	-2.00691
PBANKA_1101000	fam-a protein	2.39113	-1.73252
PBANKA_1101200	Plasmodium exported protein, unknown function	4.29499	-1.22299
PBANKA_1101300	skeleton-binding protein 1	0.319441	-0.360925
PBANKA_1101400	rhoptry-associated protein 2/3	3.63686	0.490976
PBANKA_1101600	chromatin assembly factor 1 subunit A, putative	2.03007	0.384414
PBANKA_1101700	conserved protein, unknown function	0.624776	0.868011
PBANKA_1102000	protein Mpv17, putative	0.224463	-0.144345
PBANKA_1102200	merozoite surface protein 8	0.461491	-0.530009
PBANKA_1102900	cell division control protein 6, putative	3.38006	0.239144
PBANKA_1103000	serine/arginine-rich splicing factor 12, putative	0.996038	0.156454
PBANKA_1103100	actin-depolymerizing factor 1	1.56018	0.0886261
PBANKA_1103200	protein kinase, putative	1.80298	-0.851282
PBANKA_1103400	60S ribosomal protein L31, putative	3.49357	0.367508
PBANKA_1103600	cation transporting P-ATPase, putative	0.577602	-0.940813
PBANKA_1104200	2-oxoisovalerate dehydrogenase subunit beta, mitochondrial, putative	1.69687	0.188423
PBANKA_1104300	centrosomal protein CEP120, putative	0.30036	-0.141549
PBANKA_1104400	conserved Plasmodium protein, unknown function	1.10942	-0.707861
PBANKA_1104500	conserved protein, unknown function	3.52112	1.39828
PBANKA_1104600	MMS19-like protein, putative	2.19876	-0.404324
PBANKA_1104700	trafficking protein particle complex subunit 8, putative	0.00333498	-0.208036
PBANKA_1104800	actin-like protein, putative	0.844909	-0.142726
PBANKA_1105100	DNA mismatch repair protein MSH6, putative	4.85387	0.170707
PBANKA_1105200	conserved protein, unknown function	0.656241	-0.156026
PBANKA_1105300	conserved Plasmodium protein, unknown function	3.37521	0.418556
PBANKA_1105400	small ubiquitin-related modifier, putative	3.98413	-0.565478
PBANKA_1105500	mediator of RNA polymerase II transcription subunit 11, putative	0.346169	0.202929
PBANKA_1105600	conserved Plasmodium protein, unknown function	1.68112	-1.24853
PBANKA_1105700	60S ribosomal subunit protein L24, putative	0.0623809	-0.209321
PBANKA_1106100	conserved Plasmodium protein, unknown function	0.274226	-0.0763859
PBANKA_1106400	transcription factor 25, putative	0.30096	-0.349302
PBANKA_1106500	rhomboid protease ROM4	0.929148	-0.182162
PBANKA_1106700	60S ribosomal protein L4, putative	4.53313	0.283857
PBANKA_1107100	subtilisin-like protease 1	1.75346	0.180403
PBANKA_1107200	protein CAF40, putative	0.071716	-0.0647003
PBANKA_1107300	nuclear protein localization protein 4, putative	1.1377	0.0631282
PBANKA_1107400	conserved protein, unknown function	0.696446	-0.521748
PBANKA_1107600	6-cysteine protein	0.0760085	-0.0946539
PBANKA_1107800	longevity-assurance (LAG1) protein, putative	0.973453	-0.354453
PBANKA_1107900	triose phosphate transporter	0.797808	-0.73722
PBANKA_1108000	conserved protein, unknown function	0.0341608	-0.345279
PBANKA_1108300	pre-mRNA-processing ATP-dependent RNA helicase PRP5, putative	0.122969	-0.254835
PBANKA_1108400	single-stranded DNA-binding protein, putative	0.28291	0.0267383
PBANKA_1108600	alpha-soluble NSF attachment protein, putative	0.899069	-0.142759
PBANKA_1108700	structural maintenance of chromosomes protein 4	3.98917	0.300277
PBANKA_1108800	leucine-rich repeat protein	0.105556	0.356341
PBANKA_1109000	RNA polymerase I, putative	2.07843	-0.331925
PBANKA_1109400	phosphatidylinositol 4-kinase, putative	0.870155	-0.20819
PBANKA_1109600	conserved Plasmodium protein, unknown function	0.517084	-0.065626
PBANKA_1109700	conserved protein, unknown function	2.20727	-0.903859
PBANKA_1109800	peptidyl-prolyl cis-trans isomerase, putative	1.03556	-0.578921
PBANKA_1110100	topoisomerase I, putative	0.184969	0.193732
PBANKA_1110300	WD repeat-containing protein, putative	1.42257	0.100094
PBANKA_1110500	translationally-controlled tumor protein homolog	2.45407	0.908227
PBANKA_1110800	MORN repeat protein, putative	2.68564	-0.42471
PBANKA_1111000	RNA pseudouridylate synthase, putative	1.2161	-0.707523
PBANKA_1111300	EKC/KEOPS complex subunit CGI121, putative	2.93914	-0.456184
PBANKA_1111400	inositol-3-phosphate synthase, putative	5.10902	0.27031
PBANKA_1111800	glutathione synthetase	0.260788	-0.0807325
PBANKA_1112300	ras-related protein Rab-1B, putative	0.388188	0.213666
PBANKA_1112400	orotate phosphoribosyltransferase, putative	0.163111	-0.332278
PBANKA_1112600	AKAP-like protein, putative	0.591505	-0.68699
PBANKA_1112700	conserved protein, unknown function	1.02563	-0.376337
PBANKA_1112800	conserved protein, unknown function	1.45285	-1.18666
PBANKA_1112900	CPSF domain-containing protein, putative	1.32699	-0.419488
PBANKA_1113000	purine nucleoside phosphorylase, putative	2.15625	-0.150513
PBANKA_1113300	deoxyribodipyrimidine photo-lyase, putative	0.121504	0.0839402
PBANKA_1113400	secreted ookinete protein	18.4461	0.508723
PBANKA_1113500	ras-related protein Rab-1A, putative	1.59419	-0.202088
PBANKA_1113700	tubulin--tyrosine ligase, putative	1.10695	0.372714
PBANKA_1113900	conserved Plasmodium protein, unknown function	1.7189	-1.29771
PBANKA_1114300	MORN repeat protein, putative	1.07214	0.376897
PBANKA_1114400	inositol polyphosphate multikinase, putative	0.107666	0.205892
PBANKA_1114600	pre-mRNA-splicing factor CWC2, putative	0.105499	-0.113531
PBANKA_1114900	phosphatidylinositol 3-kinase, putative	2.25305	-0.849193
PBANKA_1115200	gamete egress protein GEP	6.38091	0.240374
PBANKA_1115300	glideosome-associated protein 40, putative	3.0767	-0.622841
PBANKA_1115400	BolA-like protein, putative	1.62409	1.4851
PBANKA_1115700	kinetochore protein NDC80, putative	0.51962	-0.344257
PBANKA_1115800	conserved Plasmodium protein, unknown function	0.381705	-0.769752
PBANKA_1116200	ras GTPAse, putative	1.48749	-0.530839
PBANKA_1116300	malate:quinone oxidoreductase, putative	0.0745115	-0.0168645
PBANKA_1116400	conserved Plasmodium protein, unknown function	0.214234	-0.0679676
PBANKA_1116500	mitochondrial import receptor subunit TOM40, putative	2.26195	0.28188
PBANKA_1116700	AP-2 complex subunit alpha, putative	2.60393	-0.954247
PBANKA_1116800	BFR1 domain-containing protein, putative	0.137841	0.0107836
PBANKA_1117000	histone H2A, putative	2.10666	1.06231
PBANKA_1117100	histone H3 variant, putative	2.12807	-0.293022
PBANKA_1117400	conserved protein, unknown function	0.650236	0.0671503
PBANKA_1117500	ribosomal protein L27a, putative	2.41865	0.474355
PBANKA_1117700	malate dehydrogenase, putative	0.175556	-0.299814
PBANKA_1118200	conserved protein, unknown function	0.730658	-0.375578
PBANKA_1118400	conserved Plasmodium protein, unknown function	1.9429	-1.08095
PBANKA_1118600	cell division cycle protein 48 homologue, putative	10.5331	0.187699
PBANKA_1118700	acyl-CoA synthetase, putative	0.0551834	-0.124168
PBANKA_1118900	F-box protein FBXO1, putative	1.30419	-2.40575
PBANKA_1119000	conserved Plasmodium protein, unknown function	0.186841	-0.414128
PBANKA_1119100	splicing factor 3A subunit 2, putative	0.634793	0.181696
PBANKA_1119300	ATP synthase-associated protein, putative	0.96783	0.280527
PBANKA_1119700	cleavage stimulation factor subunit 1, putative	1.08525	-0.28072
PBANKA_1119800	conserved Plasmodium protein, unknown function	0.880515	-0.0227827
PBANKA_1120100	conserved Plasmodium protein, unknown function	7.22185	0.305273
PBANKA_1120200	pyridoxine biosynthesis protein PDX1, putative	0.761795	-0.0519142
PBANKA_1120300	mRNA-binding protein PUF3, putative	3.07842	-0.867977
PBANKA_1120700	nascent polypeptide-associated complex subunit alpha, putative	5.34199	-1.12068
PBANKA_1120800	signal recognition particle subunit SRP68, putative	3.08617	0.175396
PBANKA_1121100	radical SAM protein, putative	1.54707	-0.211769
PBANKA_1121200	vacuolar transporter chaperone, putative	1.3147	-0.412506
PBANKA_1121400	RNA methyltransferase, putative	0.618296	-0.766162
PBANKA_1121500	cytochrome b-c1 complex subunit 9, putative	1.11174	0.521505
PBANKA_1121700	leucine--tRNA ligase, putative	4.09313	0.193803
PBANKA_1122000	nuclear polyadenylated RNA-binding protein NAB2, putative	0.239874	0.204634
PBANKA_1122400	superoxide dismutase [Fe], putative	1.03181	0.114221
PBANKA_1122500	splicing factor-like protein 1, putative	0.00784047	-0.402278
PBANKA_1122700	tyrosine kinase-like protein, putative	0.971689	-0.570712
PBANKA_1122800	ribonuclease H2 subunit A, putative	1.38148	-0.215169
PBANKA_1122900	hexokinase, putative	4.76447	0.101264
PBANKA_1123300	conserved protein, unknown function	0.525123	-0.19827
PBANKA_1123500	SNF2 helicase, putative	2.43955	0.153624
PBANKA_1123600	N-acetylglucosaminyl-phosphatidylinositol de-N-acetylase, putative	0.180008	-0.115522
PBANKA_1123800	GAS8-like protein, putative	1.72236	0.237409
PBANKA_1124300	conserved Plasmodium protein, unknown function	0.783495	0.503367
PBANKA_1124500	poly(A) polymerase PAP, putative	2.28006	-0.69885
PBANKA_1124600	conserved protein, unknown function	0.366391	0.736817
PBANKA_1124800	conserved Plasmodium protein, unknown function	0.624355	-0.00277312
PBANKA_1124900	oxidoreductase, putative	1.46432	-0.319816
PBANKA_1125000	conserved Plasmodium protein, unknown function	0.488201	-0.180351
PBANKA_1125200	CRAL/TRIO domain-containing protein, putative	1.81669	0.675194
PBANKA_1125300	conserved Plasmodium protein, unknown function	5.16241	0.363228
PBANKA_1125500	ATPase, putative	0.633619	-0.362592
PBANKA_1125600	pyruvate kinase, putative	13.6596	0.677291
PBANKA_1125900	ankyrin-repeat protein, putative	0.287025	-0.351684
PBANKA_1126200	protein DJ-1, putative	2.12267	0.318627
PBANKA_1126300	conserved Plasmodium protein, unknown function	0.375926	-0.848968
PBANKA_1126400	transportin, putative	2.38191	0.019578
PBANKA_1126500	acetyl-CoA synthetase, putative	0.689276	-0.129983
PBANKA_1126900	eukaryotic translation initiation factor 2-alpha kinase	0.402353	-0.12273
PBANKA_1127000	choline/ethanolaminephosphotransferase	0.187079	-0.184479
PBANKA_1127600	glucosamine 6-phosphate N-acetyltransferase, putative	0.0156399	-0.685363
PBANKA_1127700	nicotinate phosphoribosyltransferase, putative	0.798281	-0.0519768
PBANKA_1127800	DnaJ protein, putative	0.861473	0.0660622
PBANKA_1128200	polyadenylate-binding protein 3, putative	1.24948	-0.671237
PBANKA_1128400	RNA-binding protein, putative	0.984101	-0.490773
PBANKA_1128500	SET domain protein, putative	1.01848	-0.406678
PBANKA_1128600	cullin-like protein, putative	0.0249223	-0.124787
PBANKA_1128700	phosphatidylinositol/phosphatidylcholine transfer protein, putative	0.972288	-0.502188
PBANKA_1128900	alpha/beta hydrolase, putative	0.771317	0.238416
PBANKA_1129100	DNA polymerase epsilon catalytic subunit A, putative	3.90255	0.151611
PBANKA_1129200	conserved Plasmodium protein, unknown function	1.27818	0.550083
PBANKA_1129300	ribosome biogenesis protein YTM1, putative	0.143731	-0.0856025
PBANKA_1129400	conserved protein, unknown function	1.23651	-0.303787
PBANKA_1129600	TPH domain-containing protein, putative	2.30181	0.394657
PBANKA_1129700	ATP-dependent RNA helicase HAS1, putative	1.65735	-0.830754
PBANKA_1129800	tetratricopeptide repeat protein, putative	0.00352668	0.538275
PBANKA_1129900	conserved Plasmodium protein, unknown function	0.95268	-0.818103
PBANKA_1130000	Ran-binding protein, putative	0.0743398	0.0445672
PBANKA_1130100	RNA polymerase II transcription factor B subunit 4, putative	2.23167	-0.852598
PBANKA_1130200	ER lumen protein retaining receptor, putative	2.34679	-1.31642
PBANKA_1130400	proteasome subunit alpha type-4, putative	0.743579	-0.0285239
PBANKA_1130500	proteasome subunit alpha type-7, putative	3.39206	0.427926
PBANKA_1130800	phosphoinositide phosphatase SAC1, putative	0.551621	-0.0681248
PBANKA_1130900	large subunit rRNA methyltransferase, putative	0.11687	-0.928952
PBANKA_1131100	adenylosuccinate synthetase, putative	0.00855238	-0.233432
PBANKA_1131200	60S ribosomal protein L7-2, putative	0.958219	0.335626
PBANKA_1131500	conserved Plasmodium protein, unknown function	1.00924	0.424302
PBANKA_1131600	DNA replication licensing factor MCM6, putative	3.46362	0.168727
PBANKA_1131800	histone-lysine N-methyltransferase, putative	2.39021	-0.510973
PBANKA_1131900	serine/threonine protein phosphatase 5	4.04096	0.172653
PBANKA_1132000	NLI interacting factor-like phosphatase	0.502103	-0.477308
PBANKA_1132400	conserved Plasmodium protein, unknown function	0.247667	-0.21046
PBANKA_1132600	ubiquitin-conjugating enzyme E2, putative	1.60502	0.734656
PBANKA_1132700	phosphatase 2A regulatory subunit-related protein, putative	1.04987	-1.04297
PBANKA_1132900	regulator of chromosome condensation, putative	0.87978	2.07814
PBANKA_1133200	cdc2-related kinase 2	0.0548332	-0.0772691
PBANKA_1133300	elongation factor 1-alpha	7.78252	0.0921441
PBANKA_1133600	dynein light chain, putative	0.731631	-0.158646
PBANKA_1133700	conserved Plasmodium protein, unknown function	0.161705	0.354032
PBANKA_1133800	DNA helicase, putative	1.39255	0.165007
PBANKA_1134000	U3 small nucleolar RNA-associated protein 21, putative	2.86136	-0.557344
PBANKA_1134100	T-complex protein 1 subunit delta, putative	4.52143	0.162961
PBANKA_1134200	pyrroline-5-carboxylate reductase, putative	0.312243	0.0928458
PBANKA_1134400	Sas10 domain-containing protein, putative	1.50835	-0.441799
PBANKA_1134500	conserved Plasmodium protein, unknown function	1.95567	-0.551621
PBANKA_1134700	conserved Plasmodium protein, unknown function	0.731762	0.485092
PBANKA_1134800	zinc finger protein, putative	0.00844421	-0.797118
PBANKA_1135000	YOP1-like protein, putative	0.911841	0.177383
PBANKA_1135100	40S ribosomal protein S15, putative	3.56653	0.421766
PBANKA_1135200	GTP-binding protein, putative	0.7817	-0.0102838
PBANKA_1135300	conserved Plasmodium protein, unknown function	0.691757	-0.600824
PBANKA_1135400	riboflavin kinase, putative	0.321414	-0.0807871
PBANKA_1135500	high mobility group protein B4, putative	2.54022	0.350225
PBANKA_1135600	exosome complex exonuclease RRP44, putative	2.51168	-0.251012
PBANKA_1135700	CUGBP Elav-like family member 1, putative	0.0443534	-0.324465
PBANKA_1135900	conserved Plasmodium protein, unknown function	1.08522	0.172679
PBANKA_1136200	ATP synthase-associated protein, putative	1.36413	0.386931
PBANKA_1136300	RNA-binding protein, putative	0.945284	0.455775
PBANKA_1136400	ER membrane protein complex subunit 3, putative	0.335561	-0.459623
PBANKA_1136700	guanylyl cyclase beta	0.343139	-0.388769
PBANKA_1136900	E3 SUMO-protein ligase PIAS, putative	1.04344	0.190175
PBANKA_1137000	bergheilysin	11.2069	0.304794
PBANKA_1137100	protein arginine N-methyltransferase 5, putative	0.0859483	-0.22423
PBANKA_1137200	protein transport protein Sec24A, putative	2.44104	0.153394
PBANKA_1137500	actin-depolymerizing factor 2	0.217899	0.141027
PBANKA_1137800	glideosome-associated connector	6.23284	-0.00581892
PBANKA_1137900	proliferating cell nuclear antigen 1, putative	2.68271	0.05105
PBANKA_1138000	cytochrome c oxidase subunit ApiCOX24, putative	1.3929	-1.24742
PBANKA_1138200	RuvB-like helicase 3, putative	4.56543	0.174577
PBANKA_1138300	transmembrane and coiled-coil domain-containing protein 1, putative	0.690983	-0.388879
PBANKA_1138700	conserved Plasmodium protein, unknown function	0.542361	-0.378005
PBANKA_1138800	conserved Plasmodium protein, unknown function	0.167574	-0.248595
PBANKA_1139100	conserved Plasmodium protein, unknown function	1.48233	-1.93998
PBANKA_1139200	bifunctional polynucleotide phosphatase/kinase, putative	0.63299	-0.853486
PBANKA_1139400	polyubiquitin binding protein, putative	0.511167	0.0143418
PBANKA_1139800	nuclear fusion protein	1.43361	-1.4427
PBANKA_1140000	conserved protein, unknown function	1.58387	-0.836069
PBANKA_1140100	nucleoporin NUP205	0.231052	-0.0863887
PBANKA_1140200	pre-mRNA-splicing factor ATP-dependent RNA helicase PRP16, putative	2.65592	-0.577002
PBANKA_1140400	exosome complex component RRP45, putative	0.0527183	0.065661
PBANKA_1140600	DNA-directed RNA polymerases I, II, and III subunit RPABC1, putative	0.171364	-0.212626
PBANKA_1141300	aminomethyltransferase, mitochondrial	0.014145	-0.207458
PBANKA_1141400	DNA topoisomerase 6 subunit B, putative	1.29973	-0.395516
PBANKA_1141500	SNARE associated Golgi protein, putative	0.206182	0.162069
PBANKA_1141600	conserved Plasmodium protein, unknown function	1.69168	-0.633051
PBANKA_1142100	conserved Plasmodium protein, unknown function	0.539405	-0.134589
PBANKA_1142300	rhoptry protein RHOP148, putative	0.208339	0.20296
PBANKA_1142400	nucleoside diphosphate kinase b, putative	0.0347333	-0.285978
PBANKA_1142500	signal recognition particle receptor subunit alpha, putative	0.122439	-0.110727
PBANKA_1142800	conserved protein, unknown function	0.530531	-0.186969
PBANKA_1143000	U1 small nuclear ribonucleoprotein 70 kDa homolog, putative	0.0317831	-0.321207
PBANKA_1143100	CLAMP domain-containing protein, putative	1.5396	0.159387
PBANKA_1143400	NADH-cytochrome b5 reductase, putative	1.02639	-0.703749
PBANKA_1143500	ribosome biogenesis protein MRT4, putative	0.30214	-0.237324
PBANKA_1143600	alanine--tRNA ligase, putative	6.11862	0.188873
PBANKA_1144000	26S proteasome regulatory subunit RPN11, putative	0.762065	-0.183806
PBANKA_1144100	ABC transporter E family member 1, putative	0.0365678	-0.259619
PBANKA_1144300	ribosomal protein L1, putative	0.0767026	-0.109132
PBANKA_1144500	mitochondrial import inner membrane translocase subunit TIM9, putative	1.16774	0.567525
PBANKA_1144800	conserved protein, unknown function	0.599109	0.283256
PBANKA_1144900	glycosylphosphatidylinositol anchor attachment 1 protein, putative	0.987819	-0.730461
PBANKA_1145300	conserved Plasmodium protein, unknown function	0.225651	0.114207
PBANKA_1145400	Plasmodium exported protein (PHIST), unknown function	5.17134	-1.51199
PBANKA_1145500	conserved protein, unknown function	1.77777	0.244868
PBANKA_1145700	U2 small nuclear ribonucleoprotein A', putative	3.26149	-1.06176
PBANKA_1145800	membrane associated histidine-rich protein 1a	0.987386	0.0633314
PBANKA_1145900	membrane associated histidine-rich protein 1b	3.23536	-0.345334
PBANKA_1146000	tryptophan-rich protein	0.00200374	-0.195939
PBANKA_1200400	PIR protein	0.579662	-1.27514
PBANKA_1200600	Plasmodium exported protein, unknown function	5.49757	-0.493276
PBANKA_1200800	transformer-2 protein homolog beta, putative	1.58287	-0.180359
PBANKA_1201100	conserved Plasmodium protein, unknown function	0.76582	-0.0460119
PBANKA_1201700	N-terminal acetyltransferase A complex catalytic subunit ARD1, putative	0.960822	1.05805
PBANKA_1201900	40S ribosomal protein S20e, putative	1.45698	0.212094
PBANKA_1202000	inner membrane complex protein 1c	0.585207	-0.491159
PBANKA_1202100	MKT1 domain-containing protein, putative	2.37241	0.249719
PBANKA_1202200	U5 small nuclear ribonucleoprotein component, putative	0.489813	-0.0970431
PBANKA_1202400	60S ribosomal protein L13, putative	1.7015	0.160963
PBANKA_1202500	WD repeat-containing protein, putative	1.55451	-0.676911
PBANKA_1202600	E3 ubiquitin-protein ligase, putative	2.0112	-0.717096
PBANKA_1202700	RNA-binding protein, putative	2.01588	0.176344
PBANKA_1203400	U3 small nucleolar RNA-associated protein 25, putative	1.15311	-0.363017
PBANKA_1203500	conserved Plasmodium protein, unknown function	0.196443	-0.155327
PBANKA_1203700	regulator of nonsense transcripts 1, putative	0.39702	-0.0536145
PBANKA_1204200	IMP1-like protein, putative	0.535703	-0.353032
PBANKA_1204300	CCR4-NOT transcription complex subunit 5, putative	0.452978	0.00760161
PBANKA_1204400	DNA/RNA-binding protein Alba 3, putative	1.84043	-0.487541
PBANKA_1204800	phosducin-like protein 3	0.627558	0.00827533
PBANKA_1204900	conserved Plasmodium protein, unknown function	0.0753138	-0.0551672
PBANKA_1205000	G-strand-binding protein 2	1.64912	0.130846
PBANKA_1205100	PPPDE peptidase, putative	0.154534	-0.205527
PBANKA_1205200	transmembrane protein 147, putative	0.890195	-0.895511
PBANKA_1205400	rho GTPase-activating protein, putative	0.327907	-0.107068
PBANKA_1205900	AP2 domain transcription factor AP2-I, putative	7.01863	-0.716873
PBANKA_1206100	eukaryotic translation initiation factor 3 subunit D, putative	4.97062	0.269821
PBANKA_1206200	histone deacetylase 2, putative	0.278452	-0.404122
PBANKA_1206300	PHD finger protein PHD1, putative	3.72201	-0.78465
PBANKA_1206600	26S protease regulatory subunit 4, putative	4.12436	0.176241
PBANKA_1206900	tubulin beta chain, putative	13.2328	0.592819
PBANKA_1207000	nucleolar protein 5, putative	0.724072	-0.169274
PBANKA_1207200	adenylate kinase, putative	2.22554	0.227801
PBANKA_1207700	zinc finger protein, putative	0.0500532	-0.167137
PBANKA_1207900	protein phosphatase PPM10, putative	2.73941	-1.56568
PBANKA_1208200	kinesin-4, putative	3.22322	-0.602163
PBANKA_1208500	PI31 domain-containing protein, putative	1.99901	-0.528795
PBANKA_1208600	DNA2/NAM7 helicase, putative	1.08654	-0.932246
PBANKA_1208800	MORN repeat protein, putative	2.16951	0.254428
PBANKA_1208900	ankyrin-repeat protein, putative	0.153996	0.124146
PBANKA_1209000	eukaryotic translation initiation factor 2 subunit beta, putative	2.86808	0.346753
PBANKA_1209100	dolichyl-phosphate-mannose--protein mannosyltransferase, putative	0.588627	-0.0807887
PBANKA_1209300	conserved Plasmodium protein, unknown function	0.11289	0.0548371
PBANKA_1209400	inner membrane complex sub-compartment protein 1	3.7562	0.365362
PBANKA_1209800	proteasome subunit beta type-5, putative	0.437482	-0.115531
PBANKA_1209900	conserved protein, unknown function	0.0849384	-0.0678632
PBANKA_1210100	DNA repair protein RAD23, putative	0.243297	-0.483965
PBANKA_1210200	PRE-binding protein, putative	6.05502	0.178807
PBANKA_1210600	rhoptry associated adhesin, putative	0.324091	0.958227
PBANKA_1210700	cytochrome b-c1 complex subunit 7, putative	2.90028	0.481158
PBANKA_1210800	hypoxanthine-guanine phosphoribosyltransferase, putative	0.0690281	-0.564496
PBANKA_1210900	phosphoglucomutase, putative	6.45967	0.559454
PBANKA_1211000	GMP synthase [glutamine-hydrolyzing], putative	2.57395	0.0612413
PBANKA_1211100	NLI interacting factor-like phosphatase	1.51349	-0.338206
PBANKA_1211300	autophagy-related protein 18, putative	2.02122	0.154072
PBANKA_1211500	U3 small nucleolar RNA-associated protein 13, putative	0.568947	-0.452239
PBANKA_1211600	conserved Plasmodium protein, unknown function	0.573181	-0.63383
PBANKA_1211700	conserved Plasmodium protein, unknown function	2.72734	-0.536193
PBANKA_1211900	phosphoinositide-specific phospholipase C	1.15474	0.474424
PBANKA_1212000	conserved Plasmodium protein, unknown function	0.125113	-0.0363354
PBANKA_1212300	translation initiation factor eIF-2B subunit delta, putative	2.02194	-0.353772
PBANKA_1212600	male gamete fusion factor HAP2	2.92506	0.340672
PBANKA_1212700	SPRY domain-containing protein, putative	0.633364	-0.167537
PBANKA_1212800	MO15-related protein kinase	1.00045	-0.935225
PBANKA_1213000	transcriptional coactivator ADA2, putative	1.3381	-0.657003
PBANKA_1213100	prohibitin 2	1.92826	0.460225
PBANKA_1213200	conserved Plasmodium protein, unknown function	1.63074	0.122733
PBANKA_1213400	FAD synthetase, putative	0.321774	0.313325
PBANKA_1213500	CWC16 domain-containing protein, putative	0.43483	-0.452992
PBANKA_1213600	cysteine--tRNA ligase, putative	3.41785	0.284321
PBANKA_1213700	methionine aminopeptidase 1b, putative	0.339761	-0.106257
PBANKA_1214000	heat shock protein 60, putative	0.958649	-0.187937
PBANKA_1214100	tubulin binding cofactor c, putative	0.0628213	0.042486
PBANKA_1214200	ribonucleoside-diphosphate reductase small chain, putative	1.43587	0.128304
PBANKA_1214300	enolase, putative	11.5436	0.274382
PBANKA_1214500	conserved Plasmodium protein, unknown function	0.856237	0.530731
PBANKA_1214600	Rab3 GTPase-activating protein non-catalytic subunit, putative	0.0178243	0.0610377
PBANKA_1214700	conserved Plasmodium protein, unknown function	2.18101	0.109836
PBANKA_1214800	U4/U6.U5 tri-snRNP-associated protein 1, putative	2.98948	-0.3529
PBANKA_1214900	BSD domain-containing protein, putative	2.45232	-1.25635
PBANKA_1215000	survival motor neuron-like protein, putative	0.664601	-0.162988
PBANKA_1215100	protein RIPR, putative	0.588133	0.440215
PBANKA_1215200	conserved protein, unknown function	1.26425	-0.201134
PBANKA_1215400	conserved Plasmodium protein, unknown function	0.498464	-0.783003
PBANKA_1215500	translation machinery-associated protein 7, putative	1.28522	0.342882
PBANKA_1215600	40S ribosomal protein S3A, putative	1.98178	0.160343
PBANKA_1215700	conserved Plasmodium protein, unknown function	0.70934	0.240146
PBANKA_1215800	conserved Plasmodium protein, unknown function	1.15311	-1.48815
PBANKA_1215900	conserved Plasmodium protein, unknown function	0.446521	-0.330741
PBANKA_1216100	regulator of initiation factor 2, putative	1.01978	-0.551251
PBANKA_1216400	mRNA-capping enzyme subunit beta, putative	0.432528	-0.515035
PBANKA_1216500	peptidyl-prolyl cis-trans isomerase, putative	1.58709	-0.0479985
PBANKA_1216600	cyclic amine resistance locus protein, putative	0.524399	-0.0584715
PBANKA_1216800	conserved Plasmodium protein, unknown function	0.824913	0.362254
PBANKA_1216900	ATP-dependent RNA helicase DDX42, putative	0.0724355	-0.696483
PBANKA_1217000	peptidase, putative	0.473182	-0.03673
PBANKA_1217600	histone H2A.Z, putative	0.494413	0.208089
PBANKA_1217700	ATP-dependent RNA helicase DDX6	7.38195	0.421283
PBANKA_1217800	signal peptidase complex subunit 2, putative	1.34464	-0.540821
PBANKA_1217900	conserved protein, unknown function	0.634098	0.200735
PBANKA_1218000	nicotinamidase, putative	1.01844	-0.801267
PBANKA_1218200	T-complex protein 1 subunit epsilon, putative	8.12378	0.245941
PBANKA_1218400	protein transport protein SEC22, putative	0.411105	0.178363
PBANKA_1218500	protein phosphatase inhibitor 2, putative	1.75282	0.664487
PBANKA_1218600	conserved protein, unknown function	1.03191	-0.731748
PBANKA_1218700	conserved Plasmodium protein, unknown function	0.473077	0.255012
PBANKA_1218800	ABC transporter I family member 1, putative	3.11148	-0.707193
PBANKA_1218900	elongation factor 1-delta, putative	0.209771	-0.186713
PBANKA_1219000	heat shock protein 90, putative	0.258432	-0.124997
PBANKA_1219200	Cg8 protein, putative	0.247084	0.0417601
PBANKA_1219300	heat shock protein 110, putative	7.1707	0.164709
PBANKA_1219400	protein SCO1, putative	0.0994677	-0.0699889
PBANKA_1219500	chloroquine resistance transporter, putative	1.86265	-0.289795
PBANKA_1219600	cg1 protein, putative	0.261896	-0.281518
PBANKA_1219800	Cg2 protein, putative	1.06255	-0.484839
PBANKA_1219900	Cg7 protein, putative	0.71889	-0.00691438
PBANKA_1220100	ribonucleases P/MRP protein subunit POP1, putative	1.38817	-0.49862
PBANKA_1220200	lysophospholipase, putative	0.78972	-0.57063
PBANKA_1220300	prodrug activation and resistance esterase, putative	0.422548	-0.133141
PBANKA_1220500	conserved protein, unknown function	0.0747108	-0.491046
PBANKA_1220700	conserved protein, unknown function	0.172731	-0.239541
PBANKA_1220800	conserved Plasmodium protein, unknown function	1.37656	-0.589599
PBANKA_1221200	60S ribosomal protein L34, putative	0.2106	-0.0491194
PBANKA_1221600	cell division cycle ATPase, putative	0.227207	-0.77754
PBANKA_1221800	conserved Plasmodium protein, unknown function	0.279887	0.738544
PBANKA_1222000	histone deacetylase complex subunit SAP18, putative	0.619602	0.552953
PBANKA_1222100	regulator of chromosome condensation, putative	0.0289334	-0.000436408
PBANKA_1222200	protein MPODD	1.02236	-0.990055
PBANKA_1222300	coatomer subunit epsilon, putative	1.70428	0.562838
PBANKA_1222400	ubiquitin regulatory protein, putative	2.56249	0.946101
PBANKA_1222500	plasmepsin X, putative	2.14713	0.112883
PBANKA_1222600	AP-3 complex subunit delta, putative	1.06726	0.502269
PBANKA_1222800	tyrosine--tRNA ligase, putative	0.626755	0.0256131
PBANKA_1222900	26S proteasome regulatory subunit RPN10, putative	0.230864	-0.22568
PBANKA_1223000	conserved Plasmodium protein, unknown function	0.362702	-0.136615
PBANKA_1223100	proteasome subunit alpha type-6, putative	0.546918	-0.0370665
PBANKA_1223300	ras-related protein Rab-18, putative	0.413915	-0.113408
PBANKA_1223400	conserved Plasmodium protein, unknown function	0.483978	0.219097
PBANKA_1223600	YEATS domain-containing protein, putative	2.42342	-1.30913
PBANKA_1223800	V-type proton ATPase subunit a, putative	0.48856	0.0373723
PBANKA_1224100	kinesin-like protein, putative	0.125513	0.0234898
PBANKA_1224200	DnaJ protein, putative	1.21118	-0.458234
PBANKA_1224400	ferlin-like protein	0.669759	-0.357691
PBANKA_1224500	Dpy-19-like C-mannosyltransferase, putative	0.373745	-0.019663
PBANKA_1225000	serine/threonine protein kinase, FIKK family	2.33798	-0.800504
PBANKA_1225600	alpha/beta hydrolase, putative	0.846036	0.172392
PBANKA_1225700	GTPase-activating protein, putative	0.909297	0.0848564
PBANKA_1225800	peptidyl-prolyl cis-trans isomerase, putative	2.30947	-1.85259
PBANKA_1226000	tRNA pseudouridine synthase, putative	2.10366	-1.13224
PBANKA_1226100	conserved Plasmodium protein, unknown function	0.335185	-0.215141
PBANKA_1226400	cactin homolog, putative	0.958883	-0.656719
PBANKA_1226500	proteasome subunit beta type-4, putative	0.357219	-0.220681
PBANKA_1226600	tubulin gamma chain, putative	3.68531	0.45479
PBANKA_1226700	AAA family ATPase, putative	0.746023	0.00374593
PBANKA_1226800	DNA repair and recombination protein RAD54, putative	0.496151	-0.112161
PBANKA_1227000	filament assembling protein, putative	1.20471	0.585226
PBANKA_1227100	U3 small nucleolar RNA-associated protein 14, putative	1.11863	-0.912167
PBANKA_1227200	peptidyl-prolyl cis-trans isomerase, putative	0.34951	-0.0721481
PBANKA_1227400	serine/threonine protein phosphatase 2B catalytic subunit A	2.41415	0.190147
PBANKA_1227900	periodic tryptophan protein 2, putative	2.23187	-0.796513
PBANKA_1228000	1-cys peroxiredoxin, putative	0.714793	-0.354496
PBANKA_1228200	glutamate dehydrogenase, putative	1.6344	0.0780816
PBANKA_1228300	lysine-specific histone demethylase, putative	2.54369	1.21788
PBANKA_1228400	mannose-6-phosphate isomerase, putative	0.255601	-0.283546
PBANKA_1228500	sentrin-specific protease 2, putative	0.744665	-0.165596
PBANKA_1228600	conserved protein, unknown function	0.89702	-0.489765
PBANKA_1228700	nucleolar protein 10, putative	0.143443	0.0749185
PBANKA_1229000	Plasmodium exported protein (PHIST), unknown function	0.590537	-0.345035
PBANKA_1229100	pre-mRNA-splicing factor CWF7, putative	1.15836	0.443899
PBANKA_1229200	60S ribosomal protein L19, putative	1.11573	0.0548694
PBANKA_1229300	conserved Plasmodium protein, unknown function	0.0549805	0.0149354
PBANKA_1229600	conserved Plasmodium protein, unknown function	0.923969	-0.641617
PBANKA_1229800	enoyl-acyl carrier reductase	1.63375	0.865413
PBANKA_1230100	ribonuclease, putative	1.33282	-0.540832
PBANKA_1230200	cdc2-related protein kinase 5	2.69746	0.606927
PBANKA_1230300	zinc finger protein, putative	0.506121	-0.557905
PBANKA_1230500	THO complex subunit 4, putative	0.551126	0.0199972
PBANKA_1230700	protein phosphatase, putative	0.774163	0.236549
PBANKA_1230800	pyridoxal kinase, putative	0.659399	0.040754
PBANKA_1231000	40S ribosomal protein S11, putative	0.8099	-0.0765787
PBANKA_1231200	phosducin-like protein 1, putative	0.973087	0.208463
PBANKA_1231300	major facilitator superfamily domain-containing protein, putative	0.729228	-1.25663
PBANKA_1231500	ubiquitin carboxyl-terminal hydrolase 2, putative	0.928871	0.0133154
PBANKA_1231600	AP2 domain transcription factor AP2-O2	1.37969	0.189801
PBANKA_1231700	60S ribosomal protein L2, putative	6.77989	0.867175
PBANKA_1231800	60S ribosomal protein L12, putative	0.225181	-0.127016
PBANKA_1232100	serine/arginine-rich splicing factor 1, putative	4.32331	0.273278
PBANKA_1232200	FACT complex subunit SPT16	9.39254	0.352913
PBANKA_1232400	F-actin-capping protein subunit beta	0.160171	-0.37004
PBANKA_1232500	eukaryotic translation initiation factor 3 subunit B, putative	4.19314	0.0705315
PBANKA_1233000	SWIB/MDM2 domain-containing protein, putative	0.872859	-0.351972
PBANKA_1233100	proteasome subunit beta type-1, putative	1.74354	0.373035
PBANKA_1233200	cyclin	1.51172	0.388448
PBANKA_1233300	ATP-dependent RNA helicase DDX23, putative	0.0100858	-0.1537
PBANKA_1233400	WD repeat-containing protein 26, putative	0.117251	-0.0226527
PBANKA_1233500	mRNA-binding protein PUF1	1.43171	0.0534043
PBANKA_1234200	40S ribosomal protein S24, putative	5.1152	0.704482
PBANKA_1234300	CCR4 domain-containing protein 1, putative	0.068183	-0.0271953
PBANKA_1234400	zinc finger protein, putative	0.222525	-0.158686
PBANKA_1234500	FoP domain-containing protein, putative	0.12545	0.161719
PBANKA_1234600	EELM2 domain-containing protein, putative	3.24577	-0.603205
PBANKA_1234800	40S ribosomal protein S9, putative	3.9761	0.350743
PBANKA_1234900	protein phosphatase PPM9	1.50778	-0.327273
PBANKA_1235000	mediator of RNA polymerase II transcription subunit 17, putative	2.69199	-1.00057
PBANKA_1235200	single-stranded DNA-binding protein, putative	0.0926582	-0.164809
PBANKA_1235300	bis(5'-nucleosyl)-tetraphosphatase [asymmetrical], putative	0.310824	-0.427127
PBANKA_1235400	CDC73 domain-containing protein, putative	0.133015	-0.0572357
PBANKA_1235500	conserved protein, unknown function	2.58219	-0.548761
PBANKA_1235600	adenosylhomocysteinase, putative	2.11842	-0.0755737
PBANKA_1235700	conserved Plasmodium protein, unknown function	0.390748	0.190041
PBANKA_1236300	ATP-dependent RNA helicase DDX1, putative	0.979266	-0.124152
PBANKA_1236600	conserved Plasmodium protein, unknown function	0.36486	0.0524307
PBANKA_1236800	conserved Plasmodium protein, unknown function	0.194668	-1.1024
PBANKA_1237100	conserved Plasmodium protein, unknown function	0.247851	-0.0594307
PBANKA_1237300	magnesium transporter NIPA, putative	0.0395156	0.144651
PBANKA_1237500	pre-mRNA-splicing factor BUD31, putative	1.31014	-0.338597
PBANKA_1237600	zinc finger protein, putative	0.692002	0.317821
PBANKA_1237800	multidrug resistance protein 1, putative	1.1259	-0.12189
PBANKA_1237900	mitochondrial-processing peptidase subunit alpha, putative	1.47816	0.013781
PBANKA_1238200	DnaJ protein, putative	0.793887	0.219588
PBANKA_1238400	conserved protein, unknown function	1.63116	0.432244
PBANKA_1238600	divalent metal transporter, putative	0.145874	-0.216599
PBANKA_1238800	karyopherin beta, putative	6.57675	0.157001
PBANKA_1239100	conserved Plasmodium protein, unknown function	0.146644	-0.407391
PBANKA_1239200	ribosome-interacting GTPase 1, putative	0.119579	-0.217938
PBANKA_1239600	ubiquitin fusion degradation protein 1, putative	1.22977	-0.346159
PBANKA_1239700	S-adenosyl-L-methionine-dependent tRNA 4-demethylwyosine synthase, putative	0.87776	-0.896351
PBANKA_1239800	zinc finger protein, putative	0.812615	-1.40807
PBANKA_1239900	acyl-CoA synthetase, putative	2.0926	0.0685256
PBANKA_1240200	7-helix-1 protein, putative	0.641707	-0.575408
PBANKA_1240600	inner membrane complex protein 1g, putative	3.26592	-1.87074
PBANKA_1240700	NIMA related kinase 2	2.33642	-0.519976
PBANKA_1241000	ADP-ribosylation factor GTPase-activating protein 2, putative	0.0440034	0.041629
PBANKA_1241200	conserved Plasmodium protein, unknown function	0.258679	0.217094
PBANKA_1241300	conserved Plasmodium protein, unknown function	0.942762	-0.407904
PBANKA_1241700	transmembrane emp24 domain-containing protein, putative	0.0567593	0.14545
PBANKA_1241800	DNA replication licensing factor MCM3, putative	4.8729	0.265254
PBANKA_1241900	ubiquitin-conjugating enzyme E2 N, putative	0.852275	-0.281171
PBANKA_1242000	ubiquitin carboxyl-terminal hydrolase 14, putative	4.20204	0.716717
PBANKA_1242300	Hsc70-interacting protein, putative	2.1631	0.0511285
PBANKA_1242400	conserved Plasmodium protein, unknown function	0.0367651	0.236912
PBANKA_1242500	ATP-dependent RNA helicase DDX41, putative	1.90762	-0.463513
PBANKA_1242700	AP-1/2 complex subunit beta, putative	0.858223	-0.145826
PBANKA_1242800	eukaryotic translation initiation factor 3 subunit E, putative	2.08998	0.229532
PBANKA_1243000	palmitoyltransferase DHHC7	0.76297	-0.105722
PBANKA_1243100	F-actin-capping protein subunit alpha	0.634962	0.190481
PBANKA_1243300	peptidyl-prolyl cis-trans isomerase, putative	0.268315	0.0573931
PBANKA_1243400	nucleolar preribosomal GTPase, putative	0.258816	0.185156
PBANKA_1243500	conserved protein, unknown function	0.316982	-0.409061
PBANKA_1243600	conserved Plasmodium protein, unknown function	1.12949	-0.106956
PBANKA_1243900	conserved Plasmodium protein, unknown function	2.58203	0.357304
PBANKA_1244000	cell cycle regulator protein, putative	0.37764	0.0253674
PBANKA_1244200	conserved Plasmodium protein, unknown function	0.541823	0.255489
PBANKA_1244300	RING zinc finger protein, putative	2.41898	-0.733648
PBANKA_1244400	conserved Plasmodium protein, unknown function	2.53294	0.507306
PBANKA_1244500	SNARE protein, putative	0.189758	-0.179852
PBANKA_1244600	phosphoenolpyruvate/phosphate translocator	1.70001	-1.53781
PBANKA_1245000	XAP-5 DNA binding protein, putative	0.0112495	-0.369413
PBANKA_1245300	formin 1, putative	0.771375	-0.543433
PBANKA_1245800	conserved Plasmodium protein, unknown function	0.138219	0.0012972
PBANKA_1245900	Plasmodium exported protein, unknown function	1.40142	-1.70499
PBANKA_1246161	fam-a protein	1.78302	-0.676594
PBANKA_1246400	PIR protein	1.24931	-0.885383
PBANKA_1246600	cleft-like protein 1	1.04565	0.745633
PBANKA_1300500	tubulin epsilon chain, putative	0.696862	0.767602
PBANKA_1300600	bromodomain protein 4, putative	0.165841	-0.414995
PBANKA_1300700	LCCL domain-containing protein	8.53462	0.149837
PBANKA_1301300	trailer hitch homolog	5.49485	0.317097
PBANKA_1301400	proteasome subunit alpha type-1, putative	1.21527	-0.18482
PBANKA_1301600	vacuole membrane protein 1, putative	4.60906	-0.526491
PBANKA_1301700	splicing factor 3A subunit 1, putative	0.884283	-0.70225
PBANKA_1301800	conserved Plasmodium protein, unknown function	0.833583	0.059222
PBANKA_1302000	conserved Plasmodium protein, unknown function	0.540315	0.0584682
PBANKA_1302200	translocation protein SEC62, putative	0.580719	-0.221794
PBANKA_1302400	cleavage and polyadenylation specificity factor subunit 3, putative	0.684264	-0.222724
PBANKA_1302500	conserved protein, unknown function	0.239583	-0.00853143
PBANKA_1302600	DNA primase small subunit, putative	1.15191	-0.012169
PBANKA_1302800	thioredoxin peroxidase 1	6.85699	0.56621
PBANKA_1302900	copper transporter, putative	0.335698	-0.50214
PBANKA_1303000	DEAD/DEAH box helicase, putative	0.721568	0.832
PBANKA_1303100	conserved Plasmodium protein, unknown function	0.545006	-0.0444507
PBANKA_1303200	Sad1/UNC domain-containing protein, putative	0.472425	-0.461436
PBANKA_1303300	cytochrome b-c1 complex subunit Rieske, putative	1.28168	0.114333
PBANKA_1303500	cytochrome c oxidase subunit ApiCOX26, putative	0.589858	0.0272233
PBANKA_1303600	leucine carboxyl methyltransferase, putative	0.0511525	0.0690844
PBANKA_1303700	vesicle-associated membrane protein, putative	6.86328	0.44411
PBANKA_1303800	triosephosphate isomerase, putative	0.898147	-0.361008
PBANKA_1303900	conserved Plasmodium protein, unknown function	1.58865	-0.79449
PBANKA_1304000	cohesin complex subunit, putative	0.150523	0.861249
PBANKA_1304400	allantoicase, putative	3.03959	0.517547
PBANKA_1304500	protein SOC3	1.65275	0.234972
PBANKA_1304600	AP-3 complex subunit mu, putative	1.87825	0.995038
PBANKA_1304900	cytoplasmic tRNA 2-thiolation protein 2, putative	1.2148	-0.941665
PBANKA_1305000	conserved Plasmodium protein, unknown function	1.67926	-0.651285
PBANKA_1305100	60S ribosomal protein L1, putative	4.22841	0.249695
PBANKA_1305300	FACT complex subunit SSRP1, putative	3.24024	0.09014
PBANKA_1305700	vacuolar protein sorting-associated protein 60, putative	0.0982185	-0.0699121
PBANKA_1305900	ADP-ribosylation factor, putative	0.519747	0.572984
PBANKA_1306000	replication factor A protein 3, putative	0.645794	-0.420692
PBANKA_1306200	tRNA import protein tRIP	1.29229	-0.0628288
PBANKA_1306300	protein KIC9, putative	0.274915	-0.0796676
PBANKA_1306400	geranylgeranyl transferase type-2 subunit alpha, putative	1.46376	-1.39094
PBANKA_1306800	Sec7 domain-containing protein ARFGEF, putative	0.689433	-0.0395895
PBANKA_1306900	serine/threonine protein kinase, putative	2.11296	0.242343
PBANKA_1307000	conserved Plasmodium protein, unknown function	1.27187	-0.195191
PBANKA_1307100	heptatricopeptide repeat-containing protein, putative	0.569049	-0.745294
PBANKA_1307300	WD repeat-containing protein, putative	1.4227	-1.66918
PBANKA_1307500	gamma-tubulin complex component, putative	1.1521	0.401974
PBANKA_1307600	dephospho-CoA kinase, putative	0.848106	0.0843655
PBANKA_1307700	pre-mRNA-splicing factor CWC24, putative	2.45524	1.43295
PBANKA_1307800	heat shock protein 90, putative	0.00206801	-0.421796
PBANKA_1308000	conserved Plasmodium protein, unknown function	1.15967	-0.137123
PBANKA_1308100	calmodulin-like protein	4.15243	1.26775
PBANKA_1308200	1-acyl-sn-glycerol-3-phosphate acyltransferase, putative	0.618242	-0.669877
PBANKA_1308300	conserved Plasmodium protein, unknown function	0.497322	-0.931247
PBANKA_1308400	eukaryotic translation initiation factor 2-alpha kinase 1, putative	0.126213	0.208566
PBANKA_1308600	fructose-bisphosphate aldolase 2	4.18642	0.063174
PBANKA_1308800	prolyl hydroxylase-like protein, putative	1.12867	-0.510307
PBANKA_1308900	histidine--tRNA ligase, putative	5.37263	0.337949
PBANKA_1309000	ATP-dependent RNA helicase MAK5, putative	1.52708	-1.2233
PBANKA_1309200	serine/threonine kinase-1, putative	0.385402	0.0635602
PBANKA_1309400	RNA-binding protein, putative	1.75451	1.73717
PBANKA_1309500	conserved Plasmodium protein, unknown function	2.20531	0.46676
PBANKA_1309700	ATP-dependent RNA helicase DDX5, putative	0.919115	-0.166013
PBANKA_1309800	conserved Plasmodium protein, unknown function	0.414638	0.208536
PBANKA_1309900	M17 leucyl aminopeptidase, putative	1.59734	0.0629832
PBANKA_1310200	nucleoporin NUP313	1.08446	-0.30622
PBANKA_1310400	centrin-2, putative	0.534476	1.34842
PBANKA_1310500	conserved Plasmodium protein, unknown function	0.458586	-0.14651
PBANKA_1310700	glutaminyl-peptide cyclotransferase, putative	0.531802	-0.736003
PBANKA_1310800	40S ribosomal protein S5, putative	4.29243	0.38311
PBANKA_1311000	conserved protein, unknown function	0.406379	-0.000416224
PBANKA_1311500	conserved protein, unknown function	0.349596	-0.0448801
PBANKA_1311600	calponin homology domain-containing protein, putative	1.1368	-0.751647
PBANKA_1311700	multidrug resistance protein 2, putative	0.219827	-0.0754608
PBANKA_1311800	U3 small nucleolar RNA-associated protein 12, putative	2.36033	-0.475887
PBANKA_1312000	condensin-2 complex subunit G2, putative	1.03015	0.0147458
PBANKA_1312100	conserved protein, unknown function	0.66711	-0.394565
PBANKA_1312200	ubiquitin-protein ligase, putative	2.62201	-0.670191
PBANKA_1312400	HSP20-like chaperone, putative	0.435365	-0.332199
PBANKA_1312700	gamete egress and sporozoite traversal protein	3.70675	0.482227
PBANKA_1312800	CLASP domain-containing protein, putative	0.0353436	0.0749417
PBANKA_1313300	conserved protein, unknown function	0.0389986	0.095471
PBANKA_1313400	exosome complex exonuclease RRP6, putative	1.84723	-0.513949
PBANKA_1313500	conserved protein, unknown function	0.864208	0.675016
PBANKA_1313700	serine/threonine protein kinase, putative	0.451712	0.0258112
PBANKA_1313800	signal recognition particle subunit SRP54, putative	1.12881	0.116716
PBANKA_1314100	E3 ubiquitin-protein ligase ZNF598, putative	7.35164	-0.913731
PBANKA_1314500	conserved protein, unknown function	2.30494	-0.741088
PBANKA_1314600	acetyl-CoA acetyltransferase, putative	0.189907	-0.751346
PBANKA_1314700	conserved Plasmodium protein, unknown function	0.544013	0.523988
PBANKA_1314800	elongation factor 2, putative	13.0066	0.283483
PBANKA_1315100	transcriptional regulatory protein sir2b	0.710207	-0.642761
PBANKA_1315300	LCCL domain-containing protein	0.351369	0.161011
PBANKA_1315400	calcineurin subunit B, putative	0.193079	0.00482383
PBANKA_1315500	sortilin, putative	2.89777	0.240943
PBANKA_1315600	ribosome biogenesis protein TSR1, putative	2.64486	-0.615098
PBANKA_1315700	rhoptry neck protein 2	0.120499	-0.247444
PBANKA_1315800	leucine-rich repeat protein	1.03216	-0.560544
PBANKA_1315900	aminomethyltransferase, putative	0.121133	-0.0897495
PBANKA_1316000	DER1-like protein, putative	0.121468	-0.192521
PBANKA_1316300	conserved Plasmodium protein, unknown function	3.29417	-0.575953
PBANKA_1316400	U1 snRNP-associated protein, putative	1.0515	0.12028
PBANKA_1316700	conserved Plasmodium protein, unknown function	0.879002	-1.03416
PBANKA_1316800	dynactin subunit 4, putative	0.0573299	-0.0886961
PBANKA_1317400	HSP90 co-chaperone p23, putative	0.270496	-0.391034
PBANKA_1317500	glucose-6-phosphate dehydrogenase-6-phosphogluconolactonase, putative	2.36821	0.122831
PBANKA_1317700	RNA-binding protein, putative	1.01945	-0.23238
PBANKA_1317900	conserved Plasmodium protein, unknown function	1.77036	-0.444847
PBANKA_1318100	aminopeptidase P, putative	2.34254	-0.0915745
PBANKA_1318400	6-phosphogluconate dehydrogenase, decarboxylating, putative	4.7122	0.254379
PBANKA_1318900	methyltransferase, putative	0.93276	0.280675
PBANKA_1319000	conserved protein, unknown function	0.298433	-0.279655
PBANKA_1319100	hemolysin III, putative	1.63381	0.390895
PBANKA_1319200	AP-1 complex subunit gamma, putative	2.69417	0.13341
PBANKA_1319500	LCCL domain-containing protein	1.14706	0.245537
PBANKA_1320100	conserved Plasmodium protein, unknown function	1.72248	0.113681
PBANKA_1320200	STAG domain-containing protein, putative	4.57512	0.308181
PBANKA_1320400	conserved Plasmodium protein, unknown function	1.91159	0.0943694
PBANKA_1320500	V-type H(+)-translocating pyrophosphatase, putative	2.70387	-0.979164
PBANKA_1320700	signal peptide peptidase, putative	0.014557	-0.0662103
PBANKA_1320900	thioredoxin 1, putative	2.67017	0.65951
PBANKA_1321000	MA3 domain-containing protein, putative	3.97556	0.209688
PBANKA_1321100	conserved Plasmodium protein, unknown function	0.194283	0.277285
PBANKA_1321200	vacuolar protein sorting-associated protein 4, putative	0.9021	0.0966372
PBANKA_1321400	large ribosomal subunit nuclear export factor, putative	2.41772	-0.609755
PBANKA_1321500	conserved Plasmodium protein, unknown function	0.174923	-0.0519857
PBANKA_1321600	conserved Plasmodium protein, unknown function	1.06823	-0.621147
PBANKA_1321700	berghepain-1	1.08842	0.283713
PBANKA_1322000	alpha/beta hydrolase, putative	0.214643	-0.239365
PBANKA_1322100	aminodeoxychorismate lyase, putative	0.516783	-0.386339
PBANKA_1322300	zinc finger protein, putative	0.347176	-0.512692
PBANKA_1322400	exonuclease V, mitochondrial, putative	2.47556	0.558152
PBANKA_1322500	DNA-directed RNA polymerase III subunit RPC5, putative	4.0752	-1.10085
PBANKA_1322600	golgi apparatus membrane protein TVP23, putative	0.596733	0.659335
PBANKA_1322700	ATP-dependent RNA helicase DBP5, putative	0.764307	0.0968312
PBANKA_1323000	conserved protein, unknown function	1.02235	-0.219342
PBANKA_1323200	conserved Plasmodium protein, unknown function	0.28374	-0.0825236
PBANKA_1323300	pyridoxal 5'-phosphate synthase, putative	0.27068	0.0254171
PBANKA_1323600	biotin--protein ligase 2	2.20154	0.383044
PBANKA_1323700	FYVE and coiled-coil domain-containing protein, putative	1.06227	-0.110368
PBANKA_1324100	ubiquitin carboxyl-terminal hydrolase isozyme L3, putative	0.143805	0.237061
PBANKA_1324300	inner membrane complex sub-compartment protein 3	3.76858	-1.98698
PBANKA_1324400	60S ribosomal protein L27, putative	3.21313	0.23581
PBANKA_1324800	conserved Plasmodium protein, unknown function	0.367443	0.0800623
PBANKA_1324900	U3 small nucleolar ribonucleoprotein protein IMP3, putative	0.150508	-0.264867
PBANKA_1325000	40S ribosomal protein S28e, putative	1.45705	1.4725
PBANKA_1325100	MORN repeat protein, putative	0.233021	-0.252863
PBANKA_1325300	splicing factor 3B subunit 2, putative	1.01867	0.317979
PBANKA_1325600	valine--tRNA ligase, putative	0.967665	0.0897067
PBANKA_1325800	conserved Plasmodium protein, unknown function	0.670894	0.955416
[truncated: 565 more rows]

## Sheet: Ubiquitome WT vs FBXO1-KO 4min
Gene ID	Ubiquitinated site	Protein Description	-log2[Qval]	log2[FBXO1-KO/WT]
PBANKA_0001601	PBANKA_0001601_K87	fam-a protein	2.31702	-0.25756
PBANKA_0100500	PBANKA_0100500_K164	PIR protein	1.0787	-2.94116
PBANKA_0100600	PBANKA_0100600_K94	schizont membrane associated cytoadherence protein	0.614232	-1.60056
PBANKA_0100700	PBANKA_0100700_K206	Plasmodium exported protein, unknown function	3.58251	-2.06629
PBANKA_0100700	PBANKA_0100700_K189	Plasmodium exported protein, unknown function	1.34406	-2.0192
PBANKA_0100700	PBANKA_0100700_K307	Plasmodium exported protein, unknown function	1.20973	-1.48843
PBANKA_0100800	PBANKA_0100800_K430	zinc finger protein, putative	6.08603	-2.63015
PBANKA_0100800	PBANKA_0100800_K411	zinc finger protein, putative	6.04651	-1.83283
PBANKA_0100800	PBANKA_0100800_K430	zinc finger protein, putative	6.00546	-4.7846
PBANKA_0100800	PBANKA_0100800_K429	zinc finger protein, putative	6.00546	-4.7846
PBANKA_0100800	PBANKA_0100800_K664	zinc finger protein, putative	4.02729	-3.18407
PBANKA_0100800	PBANKA_0100800_K1081	zinc finger protein, putative	3.60354	-3.1051
PBANKA_0100800	PBANKA_0100800_K1327	zinc finger protein, putative	2.52384	-2.18925
PBANKA_0100800	PBANKA_0100800_K600	zinc finger protein, putative	1.63427	-1.77185
PBANKA_0101000	PBANKA_0101000_K7	MYND-type zinc finger protein, putative	2.92264	-0.13289
PBANKA_0102100	PBANKA_0102100_K24	dihydroorotate dehydrogenase, putative	0.646936	-0.0844384
PBANKA_0104700	PBANKA_0104700_K24	elongation of fatty acids protein, putative	0.851676	-0.647915
PBANKA_0105000	PBANKA_0105000_K91	ubiquitin-conjugating enzyme E2 PEX4, putative	1.87613	-0.97373
PBANKA_0105000	PBANKA_0105000_K57	ubiquitin-conjugating enzyme E2 PEX4, putative	1.63438	-1.70085
PBANKA_0105300	PBANKA_0105300_K964	conserved Plasmodium protein, unknown function	1.24354	-0.262714
PBANKA_0108800	PBANKA_0108800_K123	histone H3, putative	5.07573	-2.28746
PBANKA_0108800	PBANKA_0108800_K28	histone H3, putative	3.167	-1.97833
PBANKA_0108800	PBANKA_0108800_K57	histone H3, putative	1.29937	-2.57777
PBANKA_0109600	PBANKA_0109600_K280	ATP synthase-associated protein, putative	0.671924	-0.155706
PBANKA_0112600	PBANKA_0112600_K319	fam-b protein	0.833064	-0.174005
PBANKA_0112641	PBANKA_0112641_K147	fam-b protein	1.38666	-1.62799
PBANKA_0201600	PBANKA_0201600_K131	early transcribed membrane protein	4.85204	-2.64425
PBANKA_0202500	PBANKA_0202500_K348	P-loop containing nucleoside triphosphate hydrolase, putative	0.755984	-0.225793
PBANKA_0202800	PBANKA_0202800_K66	adenylate kinase-like protein 1, putative	3.4982	-1.55848
PBANKA_0203000	PBANKA_0203000_K11	chromatin assembly factor 1 subunit C, putative	1.45834	-2.09066
PBANKA_0203000	PBANKA_0203000_K144	chromatin assembly factor 1 subunit C, putative	1.08155	-1.83117
PBANKA_0204200	PBANKA_0204200_K113	tubulin-specific chaperone a, putative	1.21699	-2.12539
PBANKA_0204200	PBANKA_0204200_K9	tubulin-specific chaperone a, putative	1.04997	0.200701
PBANKA_0204500	PBANKA_0204500_K1048	LCCL domain-containing protein, putative	2.94614	-1.23158
PBANKA_0205200	PBANKA_0205200_K785	conserved Plasmodium protein, unknown function	1.20555	0.212923
PBANKA_0206900	PBANKA_0206900_K61	pre-rRNA-processing protein TSR2, putative	0.668655	-0.911774
PBANKA_0207000	PBANKA_0207000_K851	calcium-transporting ATPase, putative	0.760612	-0.653643
PBANKA_0208100	PBANKA_0208100_K170	heptatricopeptide repeat and RAP domain-containing protein, putative	1.21837	-1.63544
PBANKA_0208300	PBANKA_0208300_K19	novel putative transporter 1	0.890588	-1.25774
PBANKA_0208900	PBANKA_0208900_K354	StAR-related lipid transfer protein, putative	1.36095	-5.04087
PBANKA_0209100	PBANKA_0209100_K93	thrombospondin-related sporozoite protein	1.20533	-1.21744
PBANKA_0212200	PBANKA_0212200_K4027	anaphase-promoting complex subunit 1, putative	0.614835	-0.602181
PBANKA_0214000	PBANKA_0214000_K1484	dynein heavy chain, putative	3.15402	0.281638
PBANKA_0214000	PBANKA_0214000_K3738	dynein heavy chain, putative	0.635204	0.310109
PBANKA_0300600	PBANKA_0300600_K257	Plasmodium exported protein, unknown function	5.96204	-2.06694
PBANKA_0300600	PBANKA_0300600_K292	Plasmodium exported protein, unknown function	5.96204	-2.06694
PBANKA_0300600	PBANKA_0300600_K208	Plasmodium exported protein, unknown function	1.63438	-2.51016
PBANKA_0300600	PBANKA_0300600_K245	Plasmodium exported protein, unknown function	1.1937	-0.960852
PBANKA_0300600	PBANKA_0300600_K280	Plasmodium exported protein, unknown function	1.1937	-0.960852
PBANKA_0300600	PBANKA_0300600_K647	Plasmodium exported protein, unknown function	0.931607	-3.23079
PBANKA_0300600	PBANKA_0300600_K437	Plasmodium exported protein, unknown function	0.652573	0.472763
PBANKA_0301300	PBANKA_0301300_K44	conserved Plasmodium protein, unknown function	1.83898	-2.72823
PBANKA_0302800	PBANKA_0302800_K96	conserved Plasmodium protein, unknown function	1.34957	-2.78637
PBANKA_0302800	PBANKA_0302800_K14	conserved Plasmodium protein, unknown function	0.815394	-2.31576
PBANKA_0305100	PBANKA_0305100_K862	serine repeat antigen 1	3.43981	0.370286
PBANKA_0307800	PBANKA_0307800_K120	conserved Plasmodium protein, unknown function	1.78712	-0.869611
PBANKA_0309200	PBANKA_0309200_K389	conserved Plasmodium protein, unknown function	0.625341	0.020833
PBANKA_0309200	PBANKA_0309200_K2061	conserved Plasmodium protein, unknown function	0.623039	-1.33057
PBANKA_0311700	PBANKA_0311700_K340	rhoptry neck protein 6, putative	0.618725	0.193043
PBANKA_0311800	PBANKA_0311800_K437	acyl-CoA synthetase, putative	1.61912	-2.68563
PBANKA_0314200	PBANKA_0314200_K59	calcium-dependent protein kinase 1	1.43563	-2.06349
PBANKA_0316200	PBANKA_0316200_K1471	Plasmodium exported protein, unknown function	4.18812	-4.15476
PBANKA_0316200	PBANKA_0316200_K1462	Plasmodium exported protein, unknown function	1.38608	-2.48641
PBANKA_0316200	PBANKA_0316200_K1516	Plasmodium exported protein, unknown function	1.16875	0.25116
PBANKA_0316300	PBANKA_0316300_K158	fam-b protein	2.57294	-0.809048
PBANKA_0316600	PBANKA_0316600_K1195	reticulocyte binding protein, putative	5.39394	-1.14705
PBANKA_0316700	PBANKA_0316700_K119	fam-b protein	0.797739	-0.770842
PBANKA_0316800	PBANKA_0316800_K335	erythrocyte membrane associated protein 2	2.96519	-2.76003
PBANKA_0316800	PBANKA_0316800_K290	erythrocyte membrane associated protein 2	2.9026	-2.29941
PBANKA_0317141	PBANKA_0317141_K268	fam-a protein	0.900922	-0.386515
PBANKA_0401800	PBANKA_0401800_K284	HAD superfamily protein, putative	1.64537	-2.20698
PBANKA_0402300	PBANKA_0402300_K172	lipoamide acyltransferase component of branched-chain alpha-keto acid dehydrogenase complex, putative	1.3092	0.238001
PBANKA_0402300	PBANKA_0402300_K168	lipoamide acyltransferase component of branched-chain alpha-keto acid dehydrogenase complex, putative	1.3092	0.238001
PBANKA_0402300	PBANKA_0402300_K185	lipoamide acyltransferase component of branched-chain alpha-keto acid dehydrogenase complex, putative	0.801625	0.0937537
PBANKA_0404700	PBANKA_0404700_K97	glutaredoxin 1, putative	3.39676	-1.0546
PBANKA_0404700	PBANKA_0404700_K40	glutaredoxin 1, putative	1.63287	-2.33382
PBANKA_0405300	PBANKA_0405300_K62	40S ribosomal protein S23, putative	1.06329	-1.63116
PBANKA_0405400	PBANKA_0405400_K136	40S ribosomal protein S12, putative	1.30731	-2.21991
PBANKA_0405500	PBANKA_0405500_K62	60S ribosomal protein L7, putative	1.63294	-1.40592
PBANKA_0408400	PBANKA_0408400_K986	phosphoglycerate mutase, putative	2.43476	-1.85327
PBANKA_0408400	PBANKA_0408400_K736	phosphoglycerate mutase, putative	0.622711	0.163598
PBANKA_0410400	PBANKA_0410400_K98	glycogen synthase kinase 3, putative	1.29834	-2.17841
PBANKA_0410600	PBANKA_0410600_K51	60S ribosomal protein L26, putative	2.60486	-2.5285
PBANKA_0410600	PBANKA_0410600_K16	60S ribosomal protein L26, putative	0.891243	-1.82859
PBANKA_0414400	PBANKA_0414400_K16	formate-nitrite transporter, putative	1.45119	-2.54425
PBANKA_0414600	PBANKA_0414600_K71	40S ribosomal protein S15A, putative	4.28714	-2.65149
PBANKA_0416100	PBANKA_0416100_K397	dynein heavy chain, putative	0.639764	-1.2589
PBANKA_0416800	PBANKA_0416800_K1292	ubiquitin specific protease, putative	5.31784	-2.10408
PBANKA_0417700	PBANKA_0417700_K215	alpha tubulin 1	5.44659	-1.89403
PBANKA_0417700	PBANKA_0417700_K96	alpha tubulin 1	5.36305	-1.49018
PBANKA_0417700	PBANKA_0417700_K338	alpha tubulin 1	2.91315	-2.17989
PBANKA_0417700	PBANKA_0417700_K326	alpha tubulin 1	1.57305	-1.8947
PBANKA_0417700	PBANKA_0417700_K401	alpha tubulin 1	1.27977	-0.815247
PBANKA_0417700	PBANKA_0417700_K394	alpha tubulin 1	1.27977	-0.815247
PBANKA_0417700	PBANKA_0417700_K401	alpha tubulin 1	1.05025	-0.903053
PBANKA_0417700	PBANKA_0417700_K370	alpha tubulin 1	0.88701	-0.942469
PBANKA_0418300	PBANKA_0418300_K187	protein RER1, putative	1.32538	-2.50728
PBANKA_0500600	PBANKA_0500600_K150	fam-b protein	4.53188	-1.40574
PBANKA_0500600	PBANKA_1000041_K150	fam-b protein	4.53188	-1.40574
PBANKA_0500600	PBANKA_0500600_K146	fam-b protein	1.20653	-2.03512
PBANKA_0500600	PBANKA_1000041_K146	fam-b protein	1.20653	-2.03512
PBANKA_0500600	PBANKA_0500600_K178	fam-b protein	1.01554	-1.70386
PBANKA_0500600	PBANKA_1000041_K178	fam-b protein	1.01554	-1.70386
PBANKA_0501051	PBANKA_0501051_K81	fam-a protein	3.1101	-1.70027
PBANKA_0501051	PBANKA_0501051_K273	fam-a protein	0.777266	-1.56721
PBANKA_0501100	PBANKA_0501100_K136	early transcribed membrane protein	5.5598	-2.16311
PBANKA_0501100	PBANKA_0501100_K39	early transcribed membrane protein	4.41093	-3.76286
PBANKA_0501100	PBANKA_0501100_K128	early transcribed membrane protein	4.28908	-1.65993
PBANKA_0501100	PBANKA_0501100_K136	early transcribed membrane protein	3.57232	-0.559647
PBANKA_0501100	PBANKA_0501100_K132	early transcribed membrane protein	3.57232	-0.559647
PBANKA_0501300	PBANKA_0501300_K889	DNA polymerase delta catalytic subunit, putative	1.32143	-2.4973
PBANKA_0505100	PBANKA_0505100_K73	ADP-ribosylation factor, putative	1.92404	-2.87303
PBANKA_0505100	PBANKA_0505100_K181	ADP-ribosylation factor, putative	1.05789	-1.65665
PBANKA_0505100	PBANKA_0505100_K117	ADP-ribosylation factor, putative	0.673868	-1.14038
PBANKA_0505300	PBANKA_0505300_K979	conserved Plasmodium protein, unknown function	0.844064	-1.52866
PBANKA_0505800	PBANKA_0505800_K171	deoxyribose-phosphate aldolase, putative	4.45644	-1.82294
PBANKA_0506900	PBANKA_0506900_K209	phospholipid scramblase, putative	4.4909	-1.81027
PBANKA_0506900	PBANKA_0506900_K22	phospholipid scramblase, putative	1.2032	-3.32002
PBANKA_0506900	PBANKA_0506900_K12	phospholipid scramblase, putative	0.624215	-1.33297
PBANKA_0507300	PBANKA_0507300_K460	dynein heavy chain, putative	1.21758	-1.27587
PBANKA_0509000	PBANKA_0509000_K975	exported protein 3, putative	1.29217	-1.41545
PBANKA_0509000	PBANKA_0509000_K960	exported protein 3, putative	1.13012	-2.29156
PBANKA_0510900	PBANKA_0510900_K16	40S ribosomal protein S2, putative	2.85979	3.10901
PBANKA_0511900	PBANKA_0511900_K165	60S ribosomal protein L3, putative	1.32682	-0.956644
PBANKA_0511900	PBANKA_0511900_K245	60S ribosomal protein L3, putative	1.21576	-1.06099
PBANKA_0512700	PBANKA_0512700_K64	conserved Plasmodium protein, unknown function	1.63438	-1.73611
PBANKA_0512800	PBANKA_0512800_K589	merozoite TRAP-like protein	6.08603	-2.50299
PBANKA_0512800	PBANKA_0512800_K607	merozoite TRAP-like protein	5.79018	-1.85316
PBANKA_0514100	PBANKA_0514100_K508	pre-mRNA-splicing factor ATP-dependent RNA helicase PRP22, putative	0.731066	-0.125866
PBANKA_0517000	PBANKA_0517000_K158	early transcribed membrane protein	2.90727	-1.39668
PBANKA_0517000	PBANKA_0517000_K108	early transcribed membrane protein	1.18648	0.841674
PBANKA_0518200	PBANKA_0518200_K458	flavoprotein subunit of succinate dehydrogenase, putative	2.1199	0.855525
PBANKA_0519900	PBANKA_0519900_K74	conserved Plasmodium protein, unknown function	2.5871	-1.43895
PBANKA_0520200	PBANKA_0520200_K47	ADP/ATP transporter on adenylate translocase, putative	2.40809	-3.29909
PBANKA_0520200	PBANKA_0520200_K95	ADP/ATP transporter on adenylate translocase, putative	1.08661	-1.03482
PBANKA_0520900	PBANKA_0520900_K47	antigen UB05, putative	3.89815	-2.42338
PBANKA_0522400	PBANKA_0522400_K247	steroid dehydrogenase, putative	6.00546	-1.90357
PBANKA_0522700	PBANKA_0522700_K304	alpha tubulin 2	4.16483	-1.53217
PBANKA_0522700	PBANKA_0522700_K112	alpha tubulin 2	3.75762	-1.72251
PBANKA_0522700	PBANKA_0522700_K352	alpha tubulin 2	1.00613	-1.04503
PBANKA_0524200	PBANKA_0524200_K110	early transcribed membrane protein	6.08603	-2.54204
PBANKA_0524200	PBANKA_0524200_K39	early transcribed membrane protein	1.52116	-3.99703
PBANKA_0524300	PBANKA_0524300_K144	tryptophan-rich protein	3.43218	-1.42377
PBANKA_0524300	PBANKA_0524300_K302	tryptophan-rich protein	1.17971	-1.15405
PBANKA_0601100	PBANKA_0601100_K322	mitochondrial phosphate carrier protein, putative	0.729004	-0.0915291
PBANKA_0601600	PBANKA_0601600_K1319	nuclear export mediator factor NEMF, putative	1.26088	0.709398
PBANKA_0601900	PBANKA_0601900_K64	high mobility group protein B1, putative	1.29642	-1.07502
PBANKA_0601900	PBANKA_0601900_K57	high mobility group protein B1, putative	1.13957	-1.31272
PBANKA_0602700	PBANKA_0602700_K214	nucleosome assembly protein, putative	4.81075	-2.0218
PBANKA_0602800	PBANKA_0602800_K8	ubiquitin-conjugating enzyme E2, putative	5.86074	-2.05304
PBANKA_0602800	PBANKA_0602800_K66	ubiquitin-conjugating enzyme E2, putative	5.43281	-2.0075
PBANKA_0602800	PBANKA_0602800_K139	ubiquitin-conjugating enzyme E2, putative	4.82771	-2.06939
PBANKA_0602800	PBANKA_0602800_K72	ubiquitin-conjugating enzyme E2, putative	4.01955	-1.50984
PBANKA_0602800	PBANKA_0602800_K144	ubiquitin-conjugating enzyme E2, putative	3.06966	-1.295
PBANKA_0602800	PBANKA_0602800_K128	ubiquitin-conjugating enzyme E2, putative	2.23331	-0.86162
PBANKA_0602800	PBANKA_0602800_K101	ubiquitin-conjugating enzyme E2, putative	2.12157	-1.88642
PBANKA_0602800	PBANKA_0602800_K90	ubiquitin-conjugating enzyme E2, putative	2.0702	-0.999262
PBANKA_0604200	PBANKA_0604200_K76	zinc finger protein, putative	2.41213	-3.92296
PBANKA_0604200	PBANKA_0604200_K763	zinc finger protein, putative	1.49258	-2.89426
PBANKA_0604300	PBANKA_0604300_K307	tetratricopeptide repeat protein, putative	1.6208	-1.85031
PBANKA_0604300	PBANKA_0604300_K45	tetratricopeptide repeat protein, putative	0.638047	-0.235142
PBANKA_0604800	PBANKA_0604800_K429	eukaryotic translation initiation factor 3 subunit C, putative	2.39292	0.0479777
PBANKA_0605500	PBANKA_0605500_K66	conserved Plasmodium protein, unknown function	0.855266	0.775915
PBANKA_0605600	PBANKA_0605600_K943	conserved Plasmodium protein, unknown function	1.23973	-0.573234
PBANKA_0607400	PBANKA_0607400_K356	protein phosphatase PPM11, putative	4.40533	-0.227318
PBANKA_0607400	PBANKA_0607400_K332	protein phosphatase PPM11, putative	1.61492	-1.78285
PBANKA_0609900	PBANKA_0609900_K90	heat shock protein DNAJ homologue Pfj4, putative	2.49433	-2.17849
PBANKA_0609900	PBANKA_0609900_K63	heat shock protein DNAJ homologue Pfj4, putative	1.6055	-1.88206
PBANKA_0610300	PBANKA_0610300_K63	polyubiquitin, putative	5.92296	-1.98581
PBANKA_0610300	PBANKA_0610300_K139	polyubiquitin, putative	5.92296	-1.98581
PBANKA_0610300	PBANKA_0610300_K215	polyubiquitin, putative	5.92296	-1.98581
PBANKA_0610300	PBANKA_0610300_K33	polyubiquitin, putative	5.77389	-2.56869
PBANKA_0610300	PBANKA_0610300_K109	polyubiquitin, putative	5.77389	-2.56869
PBANKA_0610300	PBANKA_0610300_K185	polyubiquitin, putative	5.77389	-2.56869
PBANKA_0610300	PBANKA_0610300_K11	polyubiquitin, putative	5.67412	-2.09995
PBANKA_0610300	PBANKA_0610300_K87	polyubiquitin, putative	5.67412	-2.09995
PBANKA_0610300	PBANKA_0610300_K163	polyubiquitin, putative	5.67412	-2.09995
PBANKA_0610300	PBANKA_0610300_K6	polyubiquitin, putative	5.17395	-1.80503
PBANKA_0610300	PBANKA_0610300_K82	polyubiquitin, putative	5.17315	-1.80675
PBANKA_0610300	PBANKA_0610300_K158	polyubiquitin, putative	5.17315	-1.80675
PBANKA_0610300	PBANKA_0610300_K33	polyubiquitin, putative	4.64759	-2.16103
PBANKA_0610300	PBANKA_0610300_K109	polyubiquitin, putative	4.64759	-2.16103
PBANKA_0610300	PBANKA_0610300_K185	polyubiquitin, putative	4.64759	-2.16103
PBANKA_0610300	PBANKA_0610300_K29	polyubiquitin, putative	4.33138	-2.14514
PBANKA_0610300	PBANKA_0610300_K105	polyubiquitin, putative	4.33138	-2.14514
PBANKA_0610300	PBANKA_0610300_K181	polyubiquitin, putative	4.33138	-2.14514
PBANKA_0610300	PBANKA_0610300_K48	polyubiquitin, putative	4.04799	-2.33631
PBANKA_0610300	PBANKA_0610300_K124	polyubiquitin, putative	4.04799	-2.33631
PBANKA_0610300	PBANKA_0610300_K200	polyubiquitin, putative	4.04799	-2.33631
PBANKA_0610300	PBANKA_0610300_K29	polyubiquitin, putative	3.58591	-3.6118
PBANKA_0610300	PBANKA_0610300_K105	polyubiquitin, putative	3.58591	-3.6118
PBANKA_0610300	PBANKA_0610300_K181	polyubiquitin, putative	3.58591	-3.6118
PBANKA_0610300	PBANKA_0610300_K27	polyubiquitin, putative	1.8596	-1.40982
PBANKA_0610300	PBANKA_0610300_K103	polyubiquitin, putative	1.8596	-1.40982
PBANKA_0610300	PBANKA_0610300_K179	polyubiquitin, putative	1.8596	-1.40982
PBANKA_0610400	PBANKA_0610400_K115	non-SERCA-type Ca2+ -transporting P-ATPase, putative	4.53519	-1.29374
PBANKA_0610400	PBANKA_0610400_K135	non-SERCA-type Ca2+ -transporting P-ATPase, putative	4.53519	-1.29374
PBANKA_0610400	PBANKA_0610400_K155	non-SERCA-type Ca2+ -transporting P-ATPase, putative	4.53519	-1.29374
PBANKA_0610400	PBANKA_0610400_K175	non-SERCA-type Ca2+ -transporting P-ATPase, putative	4.53519	-1.29374
PBANKA_0610400	PBANKA_0610400_K195	non-SERCA-type Ca2+ -transporting P-ATPase, putative	4.53519	-1.29374
PBANKA_0610400	PBANKA_0610400_K215	non-SERCA-type Ca2+ -transporting P-ATPase, putative	4.53519	-1.29374
PBANKA_0610400	PBANKA_0610400_K235	non-SERCA-type Ca2+ -transporting P-ATPase, putative	4.53519	-1.29374
PBANKA_0610400	PBANKA_0610400_K255	non-SERCA-type Ca2+ -transporting P-ATPase, putative	4.53519	-1.29374
PBANKA_0610900	PBANKA_0610900_K80	HSP40, subfamily A, putative	3.8265	-2.38104
PBANKA_0611600	PBANKA_0611600_K188	ribonucleoside-diphosphate reductase large subunit, putative	6.08603	-1.65561
PBANKA_0611600	PBANKA_0611600_K128	ribonucleoside-diphosphate reductase large subunit, putative	6.05276	-0.552558
PBANKA_0611600	PBANKA_0611600_K805	ribonucleoside-diphosphate reductase large subunit, putative	3.70003	-1.17184
PBANKA_0611600	PBANKA_0611600_K697	ribonucleoside-diphosphate reductase large subunit, putative	1.68181	-1.67996
PBANKA_0611600	PBANKA_0611600_K511	ribonucleoside-diphosphate reductase large subunit, putative	1.33611	-1.85494
PBANKA_0611600	PBANKA_0611600_K519	ribonucleoside-diphosphate reductase large subunit, putative	1.26588	-2.57419
PBANKA_0611600	PBANKA_0611600_K282	ribonucleoside-diphosphate reductase large subunit, putative	1.18892	-2.34739
PBANKA_0615200	PBANKA_0615200_K296	calcium-dependent protein kinase 4	1.53748	-1.62149
PBANKA_0615200	PBANKA_0615200_K186	calcium-dependent protein kinase 4	1.26051	-2.14972
PBANKA_0617100	PBANKA_0617100_K173	60S ribosomal protein L11a, putative	0.749048	-1.34342
PBANKA_0617200	PBANKA_0617200_K112	40S ribosomal protein S10, putative	4.69559	-2.72933
PBANKA_0622200	PBANKA_0622200_K366	bromodomain protein 6, putative	3.5611	-1.94849
PBANKA_0623100	PBANKA_0623100_K750	tryptophan-rich protein	2.05641	-1.90393
PBANKA_0623100	PBANKA_0623100_K547	tryptophan-rich protein	1.88077	-1.87986
PBANKA_0623100	PBANKA_0623100_K576	tryptophan-rich protein	1.88077	-1.87986
PBANKA_0623100	PBANKA_0623100_K605	tryptophan-rich protein	1.88077	-1.87986
PBANKA_0623100	PBANKA_0623100_K634	tryptophan-rich protein	1.88077	-1.87986
PBANKA_0623100	PBANKA_0623100_K663	tryptophan-rich protein	1.88077	-1.87986
PBANKA_0623100	PBANKA_0623100_K692	tryptophan-rich protein	1.88077	-1.87986
PBANKA_0623100	PBANKA_0623100_K721	tryptophan-rich protein	1.88077	-1.87986
PBANKA_0623100	PBANKA_0623100_K347	tryptophan-rich protein	1.38772	-0.877982
PBANKA_0623100	PBANKA_0623100_K362	tryptophan-rich protein	1.38772	-0.877982
PBANKA_0623100	PBANKA_0623100_K377	tryptophan-rich protein	1.38772	-0.877982
PBANKA_0623100	PBANKA_0623100_K392	tryptophan-rich protein	1.38772	-0.877982
PBANKA_0623100	PBANKA_0623100_K407	tryptophan-rich protein	1.38772	-0.877982
PBANKA_0623100	PBANKA_0623100_K422	tryptophan-rich protein	1.38772	-0.877982
PBANKA_0623100	PBANKA_0623100_K452	tryptophan-rich protein	1.38772	-0.877982
PBANKA_0623100	PBANKA_0623100_K467	tryptophan-rich protein	1.38772	-0.877982
PBANKA_0623100	PBANKA_0623100_K482	tryptophan-rich protein	1.38772	-0.877982
PBANKA_0623100	PBANKA_0623100_K497	tryptophan-rich protein	1.38772	-0.877982
PBANKA_0623100	PBANKA_0623100_K512	tryptophan-rich protein	1.38772	-0.877982
PBANKA_0623100	PBANKA_0623100_K327	tryptophan-rich protein	1.20953	-1.48601
PBANKA_0623200	PBANKA_0623200_K571	lysophospholipase, putative	1.78951	-4.14333
PBANKA_0623300	PBANKA_0623300_K281	tryptophan-rich protein	1.5666	-1.50646
PBANKA_0623300	PBANKA_0623300_K50	tryptophan-rich protein	1.32475	-3.0702
PBANKA_0623400	PBANKA_0623400_K108	fam-a protein	0.730367	-0.264144
PBANKA_0702000	PBANKA_0702000_K463	conserved protein, unknown function	0.640156	0.318229
PBANKA_0702800	PBANKA_0702800_K198	protein disulfide-isomerase, putative	3.98831	-1.54046
PBANKA_0702800	PBANKA_0702800_K181	protein disulfide-isomerase, putative	1.12079	0.765399
PBANKA_0702800	PBANKA_0702800_K342	protein disulfide-isomerase, putative	1.07851	-0.275854
PBANKA_0703900	PBANKA_0703900_K194	receptor for activated c kinase, putative	0.722988	0.130537
PBANKA_0704100	PBANKA_0704100_K778	ubiquitin conjugation factor E4 B, putative	3.71365	-1.96255
PBANKA_0704100	PBANKA_0704100_K202	ubiquitin conjugation factor E4 B, putative	2.08645	-0.799809
PBANKA_0704500	PBANKA_0704500_K5431	HECT-like E3 ubiquitin ligase, putative	4.35488	-2.63728
PBANKA_0704500	PBANKA_0704500_K1316	HECT-like E3 ubiquitin ligase, putative	1.25239	-3.12308
PBANKA_0704700	PBANKA_0704700_K101	conserved Plasmodium protein, unknown function	5.9154	-2.97221
PBANKA_0704700	PBANKA_0704700_K380	conserved Plasmodium protein, unknown function	5.82301	-3.61363
PBANKA_0704700	PBANKA_0704700_K256	conserved Plasmodium protein, unknown function	2.94874	-3.22158
PBANKA_0704700	PBANKA_0704700_K181	conserved Plasmodium protein, unknown function	1.94676	-3.78244
PBANKA_0704700	PBANKA_0704700_K365	conserved Plasmodium protein, unknown function	1.75363	-3.63452
PBANKA_0704700	PBANKA_0704700_K361	conserved Plasmodium protein, unknown function	1.61958	-2.2226
PBANKA_0704700	PBANKA_0704700_K365	conserved Plasmodium protein, unknown function	1.35048	-5.35219
PBANKA_0704700	PBANKA_0704700_K361	conserved Plasmodium protein, unknown function	1.35048	-5.35219
PBANKA_0704700	PBANKA_0704700_K193	conserved Plasmodium protein, unknown function	1.28871	-2.29269
PBANKA_0706200	PBANKA_0706200_K355	nucleoside transporter 2, putative	2.40104	-2.04458
PBANKA_0709100	PBANKA_0709100_K110	60S ribosomal protein L22, putative	0.878116	-1.52686
PBANKA_0711300	PBANKA_0711300_K252	conserved protein, unknown function	2.64197	-3.08549
PBANKA_0711900	PBANKA_0711900_K573	heat shock protein 70	6.08603	-2.82486
PBANKA_0711900	PBANKA_0711900_K519	heat shock protein 70	6.08603	-2.16782
PBANKA_0711900	PBANKA_0711900_K509	heat shock protein 70	6.03105	-3.56932
PBANKA_0711900	PBANKA_0711900_K470	heat shock protein 70	5.69453	-3.72288
PBANKA_0711900	PBANKA_0711900_K601	heat shock protein 70	5.60364	-1.72221
PBANKA_0711900	PBANKA_0711900_K369	heat shock protein 70	5.30981	-2.29308
PBANKA_0711900	PBANKA_0711900_K463	heat shock protein 70	5.23664	-2.38372
PBANKA_0711900	PBANKA_0711900_K341	heat shock protein 70	5.18192	-2.1025
PBANKA_0711900	PBANKA_0711900_K151	heat shock protein 70	4.48486	-2.11421
PBANKA_0711900	PBANKA_0711900_K595	heat shock protein 70	4.35255	-1.8562
PBANKA_0711900	PBANKA_0711900_K257	heat shock protein 70	4.14007	-2.11894
PBANKA_0711900	PBANKA_0711900_K111	heat shock protein 70	3.81781	-1.90346
PBANKA_0711900	PBANKA_0711900_K562	heat shock protein 70	3.71899	-2.15911
PBANKA_0711900	PBANKA_0711900_K363	heat shock protein 70	2.56376	-2.43208
PBANKA_0711900	PBANKA_0711900_K519	heat shock protein 70	2.55553	-2.66016
PBANKA_0711900	PBANKA_0711900_K509	heat shock protein 70	2.55553	-2.66016
PBANKA_0711900	PBANKA_0711900_K66	heat shock protein 70	2.37068	-1.49853
PBANKA_0711900	PBANKA_0711900_K536	heat shock protein 70	2.33689	-3.38992
PBANKA_0711900	PBANKA_0711900_K87	heat shock protein 70	2.09601	-1.19012
PBANKA_0711900	PBANKA_0711900_K81	heat shock protein 70	1.61149	-3.11016
PBANKA_0711900	PBANKA_0711900_K609	heat shock protein 70	1.3376	-2.35697
PBANKA_0711900	PBANKA_0711900_K199	heat shock protein 70	1.29872	-2.17418
PBANKA_0711900	PBANKA_0711900_K369	heat shock protein 70	1.27852	-2.96632
PBANKA_0711900	PBANKA_0711900_K363	heat shock protein 70	1.27852	-2.96632
PBANKA_0711900	PBANKA_0711900_K584	heat shock protein 70	1.15335	-0.644675
PBANKA_0711900	PBANKA_0711900_K341	heat shock protein 70	1.12656	-3.19759
PBANKA_0711900	PBANKA_0711900_K340	heat shock protein 70	1.12656	-3.19759
PBANKA_0711900	PBANKA_0711900_K571	heat shock protein 70	1.08007	-3.01003
PBANKA_0711900	PBANKA_0711900_K562	heat shock protein 70	1.08007	-3.01003
PBANKA_0711900	PBANKA_0711900_K334	heat shock protein 70	0.878428	-1.3801
PBANKA_0711900	PBANKA_0711900_K357	heat shock protein 70	0.739215	-1.56722
PBANKA_0711900	PBANKA_0711900_K331	heat shock protein 70	0.713929	0.00347876
PBANKA_0712300	PBANKA_0712300_K154	zinc finger protein, putative	1.31224	-2.79214
PBANKA_0712600	PBANKA_0712600_K91	14-3-3 protein	2.38893	-0.673912
PBANKA_0712600	PBANKA_0712600_K62	14-3-3 protein	1.40802	-0.784202
PBANKA_0712600	PBANKA_0712600_K166	14-3-3 protein	1.16907	-1.7503
PBANKA_0712600	PBANKA_0712600_K46	14-3-3 protein	0.770768	-1.69758
PBANKA_0712600	PBANKA_0712600_K119	14-3-3 protein	0.619011	-0.231316
PBANKA_0715900	PBANKA_0715900_K774	ubiquitin carboxyl-terminal hydrolase 13, putative	2.17352	-1.72313
PBANKA_0715900	PBANKA_0715900_K861	ubiquitin carboxyl-terminal hydrolase 13, putative	1.5608	-0.910269
PBANKA_0716000	PBANKA_0716000_K499	structural maintenance of chromosomes protein 3, putative	1.01782	-2.43216
PBANKA_0716900	PBANKA_0716900_K26	armadillo-domain containing rhoptry protein, putative	4.77547	-2.06776
PBANKA_0716900	PBANKA_0716900_K30	armadillo-domain containing rhoptry protein, putative	4.22997	-1.49206
PBANKA_0718800	PBANKA_0718800_K158	small GTP-binding protein sar1, putative	2.35589	-2.11828
PBANKA_0720000	PBANKA_0720000_K258	conserved Plasmodium protein, unknown function	2.58254	-0.467041
PBANKA_0721300	PBANKA_0721300_K132	protein transport protein GOT1, putative	1.53144	-2.85163
PBANKA_0722801	PBANKA_0722801_K150	fam-b protein	3.05803	-2.10076
PBANKA_0722801	PBANKA_0722801_K126	fam-b protein	1.37455	1.28863
PBANKA_0801900	PBANKA_0801900_K1063	methyltransferase, putative	0.71202	0.132899
PBANKA_0802300	PBANKA_0802300_K2656	HECT-type E3 ubiquitin ligase UT, putative	4.67771	-2.34521
PBANKA_0802300	PBANKA_0802300_K3394	HECT-type E3 ubiquitin ligase UT, putative	3.53864	-2.45944
PBANKA_0802300	PBANKA_0802300_K3411	HECT-type E3 ubiquitin ligase UT, putative	3.12281	-2.11449
PBANKA_0803100	PBANKA_0803100_K387	DNA replication licensing factor MCM7, putative	1.3975	-2.7651
PBANKA_0803100	PBANKA_0803100_K385	DNA replication licensing factor MCM7, putative	1.34358	0.803364
PBANKA_0803400	PBANKA_0803400_K52	40S ribosomal protein S29, putative	0.646495	-2.14511
PBANKA_0803600	PBANKA_0803600_K1103	importin-7, putative	0.773112	-0.314443
PBANKA_0804300	PBANKA_0804300_K276	DNA mismatch repair protein MSH2	0.716954	-0.0874671
PBANKA_0804900	PBANKA_0804900_K788	E3 ubiquitin-protein ligase, putative	2.09568	-2.06251
PBANKA_0804900	PBANKA_0804900_K787	E3 ubiquitin-protein ligase, putative	2.09568	-2.06251
PBANKA_0805400	PBANKA_0805400_K31	DNA-directed RNA polymerases I, II, and III subunit RPABC5, putative	0.950981	-0.423247
PBANKA_0805700	PBANKA_0805700_K339	heat shock protein 90, putative	6.08603	-3.91246
PBANKA_0805700	PBANKA_0805700_K413	heat shock protein 90, putative	3.70945	-2.1506
PBANKA_0805700	PBANKA_0805700_K70	heat shock protein 90, putative	3.54249	-2.44409
PBANKA_0805700	PBANKA_0805700_K44	heat shock protein 90, putative	3.51628	-1.99819
PBANKA_0805700	PBANKA_0805700_K440	heat shock protein 90, putative	3.15909	-4.0697
PBANKA_0805700	PBANKA_0805700_K252	heat shock protein 90, putative	3.14275	-2.77763
PBANKA_0805700	PBANKA_0805700_K472	heat shock protein 90, putative	3.03911	-1.91174
PBANKA_0805700	PBANKA_0805700_K55	heat shock protein 90, putative	3.02574	-1.90516
PBANKA_0805700	PBANKA_0805700_K452	heat shock protein 90, putative	2.98184	-1.90837
PBANKA_0805700	PBANKA_0805700_K579	heat shock protein 90, putative	2.96379	-1.8003
PBANKA_0805700	PBANKA_0805700_K294	heat shock protein 90, putative	2.80412	-2.03805
PBANKA_0805700	PBANKA_0805700_K463	heat shock protein 90, putative	2.34559	-1.93066
PBANKA_0805700	PBANKA_0805700_K206	heat shock protein 90, putative	2.1939	-1.74958
PBANKA_0805700	PBANKA_0805700_K188	heat shock protein 90, putative	1.99204	-2.24263
PBANKA_0805700	PBANKA_0805700_K626	heat shock protein 90, putative	1.88386	-1.18064
PBANKA_0805700	PBANKA_0805700_K559	heat shock protein 90, putative	1.86687	-3.80097
PBANKA_0805700	PBANKA_0805700_K472	heat shock protein 90, putative	1.82399	-1.78542
PBANKA_0805700	PBANKA_0805700_K463	heat shock protein 90, putative	1.82399	-1.78542
PBANKA_0805700	PBANKA_0805700_K576	heat shock protein 90, putative	1.62936	-0.480958
PBANKA_0805700	PBANKA_0805700_K86	heat shock protein 90, putative	1.54088	-1.08013
PBANKA_0805700	PBANKA_0805700_K507	heat shock protein 90, putative	1.36852	-0.967657
PBANKA_0805700	PBANKA_0805700_K196	heat shock protein 90, putative	1.27852	2.04425
PBANKA_0805700	PBANKA_0805700_K609	heat shock protein 90, putative	1.12012	-1.65696
PBANKA_0805700	PBANKA_0805700_K540	heat shock protein 90, putative	0.965575	-2.34589
PBANKA_0805700	PBANKA_0805700_K321	heat shock protein 90, putative	0.918083	-0.952034
PBANKA_0805700	PBANKA_0805700_K86	heat shock protein 90, putative	0.814956	-1.09567
PBANKA_0805700	PBANKA_0805700_K70	heat shock protein 90, putative	0.814956	-1.09567
PBANKA_0805700	PBANKA_0805700_K507	heat shock protein 90, putative	0.755496	-1.97146
PBANKA_0805700	PBANKA_0805700_K483	heat shock protein 90, putative	0.755496	-1.97146
PBANKA_0805700	PBANKA_0805700_K178	heat shock protein 90, putative	0.694067	-1.78404
PBANKA_0805700	PBANKA_0805700_K483	heat shock protein 90, putative	0.66316	-0.210632
PBANKA_0805700	PBANKA_0805700_K308	heat shock protein 90, putative	0.639826	-1.11189
PBANKA_0805700	PBANKA_0805700_K356	heat shock protein 90, putative	0.624591	-1.80397
PBANKA_0806300	PBANKA_0806300_K1527	P-type ATPase, putative	0.991633	-0.520642
PBANKA_0806300	PBANKA_0806300_K319	P-type ATPase, putative	0.685291	0.538451
PBANKA_0808000	PBANKA_0808000_K1072	cdc2-related protein kinase 4, putative	1.69124	-2.2552
PBANKA_0808200	PBANKA_0808200_K95	proteasome subunit alpha type-3, putative	1.63438	-2.33099
PBANKA_0810900	PBANKA_0810900_K171	FHA domain protein, putative	1.63246	-2.74636
PBANKA_0811300	PBANKA_0811300_K303	exportin-7, putative	3.25308	-0.848305
PBANKA_0814200	PBANKA_0814200_K19	elongation factor 1-beta, putative	1.55401	1.21281
PBANKA_0816000	PBANKA_0816000_K399	type II NADH:ubiquinone oxidoreductase	0.731827	-0.0149057
PBANKA_0817700	PBANKA_0817700_K47	RNA-binding protein musashi, putative	1.7481	-2.2475
PBANKA_0818900	PBANKA_0818900_K443	endoplasmic reticulum chaperone BiP, putative	1.2265	-1.22527
PBANKA_0818900	PBANKA_0818900_K124	endoplasmic reticulum chaperone BiP, putative	0.750221	0.0844371
PBANKA_0819900	PBANKA_0819900_K151	nucleosome assembly protein	4.94641	-1.2662
PBANKA_0819900	PBANKA_0819900_K164	nucleosome assembly protein	0.976226	-1.91256
PBANKA_0819900	PBANKA_0819900_K20	nucleosome assembly protein	0.798458	-0.323293
PBANKA_0821700	PBANKA_0821700_K182	inosine-5'-monophosphate dehydrogenase, putative	2.26451	-1.73947
PBANKA_0821900	PBANKA_0821900_K106	ubiquitin-conjugating enzyme E2, putative	1.20064	-1.85482
PBANKA_0822500	PBANKA_0822500_K903	tetratricopeptide repeat protein, putative	6.08603	-1.56733
PBANKA_0823000	PBANKA_0823000_K921	ubiquitin-like protein, putative	6.08603	-3.14946
PBANKA_0823000	PBANKA_0823000_K59	ubiquitin-like protein, putative	4.06809	-2.13498
PBANKA_0823000	PBANKA_0823000_K89	ubiquitin-like protein, putative	3.54249	-2.31474
PBANKA_0823000	PBANKA_0823000_K240	ubiquitin-like protein, putative	3.44725	-2.08944
PBANKA_0823000	PBANKA_0823000_K754	ubiquitin-like protein, putative	2.71605	-1.78883
PBANKA_0823000	PBANKA_0823000_K240	ubiquitin-like protein, putative	2.66172	-1.70077
PBANKA_0823000	PBANKA_0823000_K238	ubiquitin-like protein, putative	2.42231	-1.50292
PBANKA_0823000	PBANKA_0823000_K39	ubiquitin-like protein, putative	2.27394	0.49803
PBANKA_0823000	PBANKA_0823000_K255	ubiquitin-like protein, putative	1.26813	-2.53683
PBANKA_0823000	PBANKA_0823000_K11	ubiquitin-like protein, putative	0.942358	-1.12514
PBANKA_0823400	PBANKA_0823400_K148	phosphoglycerate kinase, putative	6.08603	-2.62262
PBANKA_0823400	PBANKA_0823400_K86	phosphoglycerate kinase, putative	3.54368	-1.73917
PBANKA_0823400	PBANKA_0823400_K111	phosphoglycerate kinase, putative	2.27724	-3.4055
PBANKA_0823400	PBANKA_0823400_K309	phosphoglycerate kinase, putative	1.23556	-2.41607
PBANKA_0823400	PBANKA_0823400_K155	phosphoglycerate kinase, putative	0.821014	-1.80323
PBANKA_0825300	PBANKA_0825300_K109	conserved Plasmodium protein, unknown function	1.94677	-1.96571
PBANKA_0825300	PBANKA_0825300_K116	conserved Plasmodium protein, unknown function	1.6305	-1.61784
PBANKA_0825300	PBANKA_0825300_K124	conserved Plasmodium protein, unknown function	0.655007	-0.77642
PBANKA_0825600	PBANKA_0825600_K263	splicing factor 3A subunit 3, putative	1.35029	-0.653699
PBANKA_0826700	PBANKA_0826700_K50	parasitophorous vacuolar protein 5	1.23407	-1.89937
PBANKA_0826700	PBANKA_0826700_K182	parasitophorous vacuolar protein 5	1.18882	-1.44719
PBANKA_0826900	PBANKA_0826900_K557	protein kinase, putative	0.841367	0.000500484
PBANKA_0828200	PBANKA_0828200_K9	conserved Plasmodium protein, unknown function	3.57344	0.813248
PBANKA_0830200	PBANKA_0830200_K648	high molecular weight rhoptry protein 2	6.00798	-3.30136
PBANKA_0830200	PBANKA_0830200_K30	high molecular weight rhoptry protein 2	4.3008	-3.61858
PBANKA_0830200	PBANKA_0830200_K119	high molecular weight rhoptry protein 2	3.26712	-0.212613
PBANKA_0830200	PBANKA_0830200_K1234	high molecular weight rhoptry protein 2	1.22071	-1.68848
PBANKA_0830200	PBANKA_0830200_K352	high molecular weight rhoptry protein 2	1.19898	-0.869361
PBANKA_0831000	PBANKA_0831000_K1217	merozoite surface protein 1	2.46318	0.537948
PBANKA_0832200	PBANKA_0832200_K59	PUB domain-containing protein, putative	1.63438	-3.32694
PBANKA_0832200	PBANKA_0832200_K192	PUB domain-containing protein, putative	1.45523	-2.80399
PBANKA_0832200	PBANKA_0832200_K31	PUB domain-containing protein, putative	1.3439	-0.601497
PBANKA_0832200	PBANKA_0832200_K296	PUB domain-containing protein, putative	0.741483	-1.65423
PBANKA_0833600	PBANKA_0833600_K871	importin alpha re-exporter, putative	0.608072	-0.672352
PBANKA_0836200	PBANKA_0836200_K231	conserved Plasmodium protein, unknown function	1.93815	-1.30088
PBANKA_0836800	PBANKA_0836800_K311	erythrocyte membrane associated protein 1	2.32872	0.319967
PBANKA_0836800	PBANKA_0836800_K103	erythrocyte membrane associated protein 1	1.23789	-2.29283
PBANKA_0903900	PBANKA_0903900_K668	coatomer subunit gamma, putative	6.08603	-3.26719
PBANKA_0904100	PBANKA_0904100_K115	ras-related protein Rab-6	5.36902	-2.81192
PBANKA_0904600	PBANKA_0904600_K581	conserved Plasmodium protein, unknown function	1.50116	-2.09118
PBANKA_0906400	PBANKA_0906400_K46	60S ribosomal protein L35ae, putative	4.32111	2.4764
PBANKA_0906400	PBANKA_0906400_K53	60S ribosomal protein L35ae, putative	1.49582	-2.42284
PBANKA_0906500	PBANKA_0906500_K44	60S ribosomal protein L28, putative	3.43671	-2.26385
PBANKA_0908800	PBANKA_0908800_K29	conserved Plasmodium protein, unknown function	6.08603	-2.40334
PBANKA_0909600	PBANKA_0909600_K1426	AP2 domain transcription factor, putative	3.76091	-3.63183
PBANKA_0909600	PBANKA_0909600_K2048	AP2 domain transcription factor, putative	0.997812	-3.68435
PBANKA_0910200	PBANKA_0910200_K137	protein phosphatase PPM2	5.42156	-2.46275
PBANKA_0910200	PBANKA_0910200_K151	protein phosphatase PPM2	3.55755	-1.27317
PBANKA_0913400	PBANKA_0913400_K562	protein phosphatase PPM8	1.04743	-0.716667
PBANKA_0914300	PBANKA_0914300_K149	protein disulfide-isomerase, putative	1.10908	0.234684
PBANKA_0914300	PBANKA_0914300_K328	protein disulfide-isomerase, putative	0.664266	0.582952
PBANKA_0916400	PBANKA_0916400_K425	ubiquitin-like protein, putative	3.8438	-1.63321
PBANKA_0916400	PBANKA_0916400_K719	ubiquitin-like protein, putative	3.2835	-1.38347
PBANKA_0916400	PBANKA_0916400_K492	ubiquitin-like protein, putative	2.51188	-2.08654
PBANKA_0916400	PBANKA_0916400_K710	ubiquitin-like protein, putative	1.63438	-0.700523
PBANKA_0916400	PBANKA_0916400_K668	ubiquitin-like protein, putative	1.62081	-2.88176
PBANKA_0916400	PBANKA_0916400_K473	ubiquitin-like protein, putative	1.19634	-3.09099
PBANKA_0916400	PBANKA_0916400_K415	ubiquitin-like protein, putative	0.904806	-0.211707
PBANKA_0917900	PBANKA_0917900_K37	26S protease regulatory subunit 6A, putative	0.651612	-1.34801
PBANKA_0918000	PBANKA_0918000_K106	60S acidic ribosomal protein P0, putative	5.02009	-1.69089
PBANKA_0918000	PBANKA_0918000_K26	60S acidic ribosomal protein P0, putative	3.44926	-1.74327
PBANKA_0918200	PBANKA_0918200_K212	phosphoacetylglucosamine mutase, putative	0.896883	-1.81144
PBANKA_0919300	PBANKA_0919300_K170	spermidine synthase, putative	5.00503	-2.00926
PBANKA_0920000	PBANKA_0920000_K67	multiprotein-bridging factor 1, putative	1.26571	-1.87489
PBANKA_0920100	PBANKA_0920100_K46	prefoldin subunit 5, putative	0.956078	-2.70532
PBANKA_0920400	PBANKA_0920400_K1432	conserved Plasmodium protein, unknown function	4.76779	1.85992
PBANKA_0921500	PBANKA_0921500_K59	small nuclear ribonucleoprotein F, putative	2.66714	-2.59792
PBANKA_0923500	PBANKA_0923500_K244	ribosome biogenesis regulatory protein, putative	2.31695	0.362589
PBANKA_0924100	PBANKA_0924100_K90	thioredoxin-like protein, putative	6.08603	-2.41682
PBANKA_0924100	PBANKA_0924100_K314	thioredoxin-like protein, putative	3.99255	-2.63961
PBANKA_0924100	PBANKA_0924100_K71	thioredoxin-like protein, putative	3.28799	-1.90289
PBANKA_0924100	PBANKA_0924100_K105	thioredoxin-like protein, putative	2.56791	-0.884732
PBANKA_0924100	PBANKA_0924100_K77	thioredoxin-like protein, putative	1.78283	-1.24264
PBANKA_0925000	PBANKA_0925000_K431	RING zinc finger protein, putative	1.70726	-2.96913
PBANKA_0925000	PBANKA_0925000_K228	RING zinc finger protein, putative	1.33475	-2.22238
PBANKA_0925400	PBANKA_0925400_K77	dynein heavy chain, putative	1.3332	0.207774
PBANKA_0926700	PBANKA_0926700_K38	exported protein 1	3.84586	-1.50386
PBANKA_0926700	PBANKA_0926700_K120	exported protein 1	3.53615	-0.562706
PBANKA_0926700	PBANKA_0926700_K110	exported protein 1	1.51266	-2.07399
PBANKA_0928100	PBANKA_0928100_K72	phosphoglycerate mutase, putative	2.58616	-3.38685
PBANKA_0928100	PBANKA_0928100_K178	phosphoglycerate mutase, putative	1.68991	-1.76078
PBANKA_0928100	PBANKA_0928100_K61	phosphoglycerate mutase, putative	0.87514	-1.32478
PBANKA_0928100	PBANKA_0928100_K193	phosphoglycerate mutase, putative	0.812024	-0.912529
PBANKA_0930300	PBANKA_0930300_K37	GTP-binding nuclear protein RAN/TC4, putative	3.48671	-2.04744
PBANKA_0930300	PBANKA_0930300_K70	GTP-binding nuclear protein RAN/TC4, putative	1.1735	-2.32402
PBANKA_0933800	PBANKA_0933800_K300	conserved Plasmodium protein, unknown function	0.631331	0.378088
PBANKA_0934200	PBANKA_0934200_K31	ubiquitin domain-containing protein DSK2, putative	5.3945	-1.94891
PBANKA_0934200	PBANKA_0934200_K13	ubiquitin domain-containing protein DSK2, putative	1.43327	-1.95064
PBANKA_0934200	PBANKA_0934200_K55	ubiquitin domain-containing protein DSK2, putative	0.996436	-2.30357
PBANKA_0934200	PBANKA_0934200_K79	ubiquitin domain-containing protein DSK2, putative	0.93178	-1.83253
PBANKA_0936500	PBANKA_0936500_K274	replication factor C subunit 5, putative	3.40345	-1.0806
PBANKA_0937200	PBANKA_0937200_K422	RNA-binding protein, putative	1.64507	1.23593
PBANKA_0938300	PBANKA_0938300_K162	heat shock protein J2, putative	1.19783	-2.75969
PBANKA_0938600	PBANKA_0938600_K173	casein kinase 2, alpha subunit	1.41413	-0.416661
PBANKA_0939100	PBANKA_0939100_K586	AP2 domain transcription factor, putative	2.17841	-1.68057
PBANKA_0939200	PBANKA_0939200_K285	pescadillo homolog, putative	1.52937	-1.87566
PBANKA_0940000	PBANKA_0940000_K99	conserved Plasmodium protein, unknown function	1.01464	-0.974222
PBANKA_0941500	PBANKA_0941500_K233	40S ribosomal protein S4, putative	0.623163	-0.633773
PBANKA_0941800	PBANKA_0941800_K102	histone H2B, putative	3.99559	-1.8091
PBANKA_0941800	PBANKA_0941800_K114	histone H2B, putative	3.83126	-5.69586
PBANKA_0941800	PBANKA_0941800_K51	histone H2B, putative	2.3184	2.36362
PBANKA_0941800	PBANKA_0941800_K40	histone H2B, putative	1.08814	-1.55528
PBANKA_0941900	PBANKA_0941900_K32	histone H4, putative	3.69249	-3.00478
PBANKA_0941900	PBANKA_0941900_K92	histone H4, putative	3.44233	-1.90304
PBANKA_0942300	PBANKA_0942300_K285	radial spoke head protein, putative	4.7597	-1.26718
PBANKA_1000600	PBANKA_1000600_K57	erythrocyte membrane antigen 1	0.927089	-1.39824
PBANKA_1000600	PBANKA_1000600_K88	erythrocyte membrane antigen 1	0.816615	-0.240323
PBANKA_1000600	PBANKA_1000600_K69	erythrocyte membrane antigen 1	0.755885	-0.767398
PBANKA_1002500	PBANKA_1002500_K306	sporozoite-specific protein S10	2.84815	-0.54509
PBANKA_1006100	PBANKA_1006100_K82	flap endonuclease 1, putative	3.77088	1.30982
PBANKA_1006100	PBANKA_1006100_K274	flap endonuclease 1, putative	0.632691	-0.917166
PBANKA_1008500	PBANKA_1008500_K572	translocon component PTEX150	5.75258	-1.95928
PBANKA_1008500	PBANKA_1008500_K500	translocon component PTEX150	1.48631	-3.46271
PBANKA_1008500	PBANKA_1008500_K796	translocon component PTEX150	1.20536	-2.63618
PBANKA_1009500	PBANKA_1009500_K1787	glutamate synthase [NADH], putative	2.07609	0.846838
PBANKA_1010600	PBANKA_1010600_K31	calmodulin, putative	1.53039	-3.32571
PBANKA_1011400	PBANKA_1011400_K1400	DNA topoisomerase 2, putative	1.80608	-1.60581
PBANKA_1011500	PBANKA_1011500_K670	PHD finger protein PHD2, putative	1.23781	-0.448344
PBANKA_1013200	PBANKA_1013200_K449	succinyl-CoA ligase [ADP-forming] subunit beta, putative	1.35968	-0.759307
PBANKA_1013600	PBANKA_1013600_K303	PhIL1 interacting protein PIP2, putative	4.72676	-1.18513
PBANKA_1014900	PBANKA_1014900_K192	coatomer subunit beta, putative	3.69715	-2.16611
PBANKA_1016700	PBANKA_1016700_K275	leucine-rich repeat protein	4.6403	-2.55279
PBANKA_1016700	PBANKA_1016700_K260	leucine-rich repeat protein	2.06737	-3.48935
PBANKA_1016700	PBANKA_1016700_K150	leucine-rich repeat protein	1.05523	-3.7548
PBANKA_1018500	PBANKA_1018500_K123	transcription factor BTF3, putative	0.91188	-0.840526
PBANKA_1019500	PBANKA_1019500_K167	60S ribosomal protein L5, putative	0.654363	-1.29651
PBANKA_1020900	PBANKA_1020900_K360	ERAD-associated E3 ubiquitin-protein ligase HRD1, putative	3.42752	-1.77679
PBANKA_1021800	PBANKA_1021800_K28	mitochondrial import inner membrane translocase subunit TIM8, putative	1.48957	-0.544238
PBANKA_1023900	PBANKA_1023900_K194	glutathione S-transferase, putative	1.79853	-2.27488
PBANKA_1024700	PBANKA_1024700_K75	ubiquitin fusion degradation protein 1, putative	1.54132	-1.81873
PBANKA_1024700	PBANKA_1024700_K104	ubiquitin fusion degradation protein 1, putative	0.836775	-1.17964
PBANKA_1025200	PBANKA_1025200_K261	H/ACA ribonucleoprotein complex subunit 4, putative	0.777465	-0.0122492
PBANKA_1026500	PBANKA_1026500_K584	metacaspase-3, putative	3.33139	-0.0438353
PBANKA_1028300	PBANKA_1028300_K111	serine/threonine protein phosphatase PP1	1.20877	-2.32606
PBANKA_1028400	PBANKA_1028400_K101	60S ribosomal protein L10, putative	0.718895	-1.43379
PBANKA_1028600	PBANKA_1028600_K509	zinc finger protein, putative	2.33551	0.344365
PBANKA_1028700	PBANKA_1028700_K127	26S proteasome regulatory subunit RPN13, putative	5.1181	-1.34033
PBANKA_1028800	PBANKA_1028800_K352	DnaJ protein, putative	0.794789	-0.0137889
PBANKA_1029800	PBANKA_1029800_K252	glycylpeptide N-tetradecanoyltransferase, putative	0.966499	-1.30451
PBANKA_1030600	PBANKA_1030600_K85	p1/s1 nuclease, putative	1.46411	-0.879326
PBANKA_1030600	PBANKA_1030600_K180	p1/s1 nuclease, putative	1.0816	-2.25931
PBANKA_1031900	PBANKA_1031900_K84	eukaryotic translation initiation factor 2 subunit gamma, putative	1.62339	-2.67176
PBANKA_1031900	PBANKA_1031900_K81	eukaryotic translation initiation factor 2 subunit gamma, putative	1.46697	0.100889
PBANKA_1032100	PBANKA_1032100_K313	rhoptry-associated protein 1	1.63438	-2.34697
PBANKA_1032100	PBANKA_1032100_K241	rhoptry-associated protein 1	1.27643	-0.598048
PBANKA_1033100	PBANKA_1033100_K188	conserved protein, unknown function	2.87719	-2.91029
PBANKA_1033100	PBANKA_1033100_K14	conserved protein, unknown function	1.04819	-2.09664
PBANKA_1033200	PBANKA_1033200_K171	DNA damage-inducible protein 1, putative	5.02051	-3.1305
PBANKA_1033200	PBANKA_1033200_K299	DNA damage-inducible protein 1, putative	4.23556	-1.78259
PBANKA_1033900	PBANKA_1033900_K59	40S ribosomal protein S8e, putative	1.31093	0.25972
PBANKA_1033900	PBANKA_1033900_K37	40S ribosomal protein S8e, putative	1.08409	-2.67745
PBANKA_1034100	PBANKA_1034100_K637	FANCJ-like helicase, putative	1.40767	-4.45221
PBANKA_1034400	PBANKA_1034400_K386	plasmepsin IV	4.13228	-1.71099
PBANKA_1034400	PBANKA_1034400_K192	plasmepsin IV	3.85578	-2.05332
PBANKA_1034400	PBANKA_1034400_K107	plasmepsin IV	2.37883	-0.114112
PBANKA_1034400	PBANKA_1034400_K100	plasmepsin IV	2.37883	-0.114112
PBANKA_1034400	PBANKA_1034400_K449	plasmepsin IV	0.683453	-1.15484
PBANKA_1036000	PBANKA_1036000_K1707	transcription elongation factor SPT6, putative	5.99668	0.674631
PBANKA_1036000	PBANKA_1036000_K1826	transcription elongation factor SPT6, putative	0.965444	-1.18536
PBANKA_1036500	PBANKA_1036500_K47	RING zinc finger protein, putative	1.62172	-0.391007
PBANKA_1038300	PBANKA_1038300_K69	translocation associated membrane protein, putative	1.22228	-1.803
PBANKA_1101300	PBANKA_1101300_K623	skeleton-binding protein 1	4.50858	-3.04731
PBANKA_1101300	PBANKA_1101300_K72	skeleton-binding protein 1	2.70069	-4.4153
PBANKA_1101300	PBANKA_1101300_K198	skeleton-binding protein 1	2.70069	-4.4153
PBANKA_1101300	PBANKA_1101300_K212	skeleton-binding protein 1	2.70069	-4.4153
PBANKA_1101300	PBANKA_1101300_K247	skeleton-binding protein 1	2.70069	-4.4153
PBANKA_1101300	PBANKA_1101300_K303	skeleton-binding protein 1	2.70069	-4.4153
PBANKA_1101300	PBANKA_1101300_K317	skeleton-binding protein 1	2.70069	-4.4153
PBANKA_1101300	PBANKA_1101300_K345	skeleton-binding protein 1	2.70069	-4.4153
PBANKA_1101300	PBANKA_1101300_K113	skeleton-binding protein 1	1.54547	-4.24358
PBANKA_1101300	PBANKA_1101300_K107	skeleton-binding protein 1	1.54547	-4.24358
PBANKA_1101300	PBANKA_1101300_K176	skeleton-binding protein 1	1.54547	-4.24358
PBANKA_1101300	PBANKA_1101300_K170	skeleton-binding protein 1	1.54547	-4.24358
PBANKA_1101300	PBANKA_1101300_K281	skeleton-binding protein 1	1.54547	-4.24358
PBANKA_1101300	PBANKA_1101300_K275	skeleton-binding protein 1	1.54547	-4.24358
PBANKA_1101400	PBANKA_1101400_K199	rhoptry-associated protein 2/3	2.16151	-2.66877
PBANKA_1102900	PBANKA_1102900_K293	cell division control protein 6, putative	0.982341	-0.90174
PBANKA_1103400	PBANKA_1103400_K61	60S ribosomal protein L31, putative	2.56868	-1.85261
PBANKA_1104400	PBANKA_1104400_K3042	conserved Plasmodium protein, unknown function	1.21503	-0.0639902
PBANKA_1106100	PBANKA_1106100_K1191	conserved Plasmodium protein, unknown function	2.56791	-0.122574
PBANKA_1106700	PBANKA_1106700_K239	60S ribosomal protein L4, putative	0.885563	-2.18877
PBANKA_1106700	PBANKA_1106700_K17	60S ribosomal protein L4, putative	0.713177	-0.407704
PBANKA_1107300	PBANKA_1107300_K461	nuclear protein localization protein 4, putative	1.63438	-2.76909
PBANKA_1107900	PBANKA_1107900_K23	triose phosphate transporter	0.794363	-2.09886
PBANKA_1108700	PBANKA_1108700_K1050	structural maintenance of chromosomes protein 4	0.832898	0.644632
PBANKA_1110500	PBANKA_1110500_K5	translationally-controlled tumor protein homolog	0.704856	-1.53526
PBANKA_1110700	PBANKA_1110700_K921	stearoyl-CoA desaturase, putative	1.1296	-1.97681
PBANKA_1110700	PBANKA_1110700_K917	stearoyl-CoA desaturase, putative	0.978088	-2.18144
PBANKA_1111000	PBANKA_1111000_K7557	RNA pseudouridylate synthase, putative	0.616532	0.440901
PBANKA_1112300	PBANKA_1112300_K116	ras-related protein Rab-1B, putative	5.74657	-1.87382
PBANKA_1113000	PBANKA_1113000_K13	purine nucleoside phosphorylase, putative	4.95477	-2.16672
PBANKA_1113000	PBANKA_1113000_K198	purine nucleoside phosphorylase, putative	3.51021	-2.90212
PBANKA_1113000	PBANKA_1113000_K211	purine nucleoside phosphorylase, putative	2.73374	-1.46547
PBANKA_1113000	PBANKA_1113000_K101	purine nucleoside phosphorylase, putative	1.43287	0.603703
PBANKA_1115200	PBANKA_1115200_K615	gamete egress protein GEP	1.62714	-1.88837
PBANKA_1115200	PBANKA_1115200_K413	gamete egress protein GEP	1.62064	-1.71195
PBANKA_1116200	PBANKA_1116200_K268	ras GTPAse, putative	1.06963	-1.59629
PBANKA_1116800	PBANKA_1116800_K20	BFR1 domain-containing protein, putative	4.49301	-0.849264
PBANKA_1117000	PBANKA_1117000_K124	histone H2A, putative	4.18574	-2.57842
PBANKA_1117000	PBANKA_1117000_K21	histone H2A, putative	1.43327	-2.49598
PBANKA_1117100	PBANKA_1117100_K57	histone H3 variant, putative	3.77035	-1.11971
PBANKA_1117100	PBANKA_1117100_K28	histone H3 variant, putative	1.5794	-3.45929
PBANKA_1117400	PBANKA_1117400_K82	conserved protein, unknown function	5.73701	-2.48889
PBANKA_1117500	PBANKA_1117500_K125	ribosomal protein L27a, putative	0.880203	-2.05504
PBANKA_1117700	PBANKA_1117700_K138	malate dehydrogenase, putative	1.68584	-1.62385
PBANKA_1118200	PBANKA_1118200_K916	conserved protein, unknown function	2.72898	-0.998149
PBANKA_1118200	PBANKA_1118200_K201	conserved protein, unknown function	0.943057	-0.982772
PBANKA_1118600	PBANKA_1118600_K45	cell division cycle protein 48 homologue, putative	4.78734	-2.10879
PBANKA_1118600	PBANKA_1118600_K212	cell division cycle protein 48 homologue, putative	2.67154	-2.50958
PBANKA_1118600	PBANKA_1118600_K714	cell division cycle protein 48 homologue, putative	1.36664	-2.542
PBANKA_1118600	PBANKA_1118600_K712	cell division cycle protein 48 homologue, putative	0.882789	-2.05894
PBANKA_1120100	PBANKA_1120100_K454	conserved Plasmodium protein, unknown function	2.84705	-1.43405
PBANKA_1120100	PBANKA_1120100_K427	conserved Plasmodium protein, unknown function	1.20911	-0.325644
PBANKA_1122900	PBANKA_1122900_K398	hexokinase, putative	1.2144	-1.44798
PBANKA_1123500	PBANKA_1123500_K212	SNF2 helicase, putative	3.21812	-0.134519
PBANKA_1125600	PBANKA_1125600_K153	pyruvate kinase, putative	1.30054	-3.07234
PBANKA_1125600	PBANKA_1125600_K477	pyruvate kinase, putative	0.743955	-0.889836
PBANKA_1126400	PBANKA_1126400_K304	transportin, putative	1.23411	-2.04134
PBANKA_1126400	PBANKA_1126400_K444	transportin, putative	1.06813	-1.16567
PBANKA_1126900	PBANKA_1126900_K1327	eukaryotic translation initiation factor 2-alpha kinase	0.667054	-0.502801
PBANKA_1128600	PBANKA_1128600_K955	cullin-like protein, putative	6.08603	-3.97246
PBANKA_1128600	PBANKA_1128600_K959	cullin-like protein, putative	1.57982	-2.10657
PBANKA_1128600	PBANKA_1128600_K955	cullin-like protein, putative	1.57982	-2.10657
PBANKA_1129200	PBANKA_1129200_K292	conserved Plasmodium protein, unknown function	2.41279	-1.20491
PBANKA_1129400	PBANKA_1129400_K335	conserved protein, unknown function	4.70739	-2.79793
PBANKA_1129400	PBANKA_1129400_K380	conserved protein, unknown function	1.53555	-1.72422
PBANKA_1130200	PBANKA_1130200_K212	ER lumen protein retaining receptor, putative	2.30461	-2.01589
PBANKA_1132600	PBANKA_1132600_K159	ubiquitin-conjugating enzyme E2, putative	5.92656	-2.17366
PBANKA_1132600	PBANKA_1132600_K19	ubiquitin-conjugating enzyme E2, putative	3.81259	-2.19743
PBANKA_1132600	PBANKA_1132600_K80	ubiquitin-conjugating enzyme E2, putative	3.06315	-1.73626
PBANKA_1132600	PBANKA_1132600_K99	ubiquitin-conjugating enzyme E2, putative	1.63294	-0.635637
PBANKA_1132600	PBANKA_1132600_K145	ubiquitin-conjugating enzyme E2, putative	1.31427	-2.19824
PBANKA_1132600	PBANKA_1132600_K169	ubiquitin-conjugating enzyme E2, putative	1.28016	-2.90091
PBANKA_1133300	PBANKA_1133300_K170	elongation factor 1-alpha	6.08603	-1.53941
PBANKA_1133300	PBANKA_1133400_K170	elongation factor 1-alpha	6.08603	-1.53941
PBANKA_1133300	PBANKA_1133300_K325	elongation factor 1-alpha	6.08603	-1.80146
PBANKA_1133300	PBANKA_1133400_K325	elongation factor 1-alpha	6.08603	-1.80146
PBANKA_1133300	PBANKA_1133300_K159	elongation factor 1-alpha	6.08504	-2.18659
PBANKA_1133300	PBANKA_1133400_K159	elongation factor 1-alpha	6.08504	-2.18659
PBANKA_1133300	PBANKA_1133300_K381	elongation factor 1-alpha	6.03105	-1.40267
PBANKA_1133300	PBANKA_1133400_K381	elongation factor 1-alpha	6.03105	-1.40267
PBANKA_1133300	PBANKA_1133300_K282	elongation factor 1-alpha	5.43799	-1.96332
PBANKA_1133300	PBANKA_1133400_K282	elongation factor 1-alpha	5.43799	-1.96332
PBANKA_1133300	PBANKA_1133300_K44	elongation factor 1-alpha	5.10983	-1.67303
PBANKA_1133300	PBANKA_1133400_K44	elongation factor 1-alpha	5.10983	-1.67303
PBANKA_1133300	PBANKA_1133300_K185	elongation factor 1-alpha	3.35342	0.995865
PBANKA_1133300	PBANKA_1133400_K185	elongation factor 1-alpha	3.35342	0.995865
PBANKA_1133300	PBANKA_1133300_K425	elongation factor 1-alpha	3.18337	-0.784899
PBANKA_1133300	PBANKA_1133400_K425	elongation factor 1-alpha	3.18337	-0.784899
PBANKA_1133300	PBANKA_1133300_K340	elongation factor 1-alpha	2.22494	-1.31106
PBANKA_1133300	PBANKA_1133400_K340	elongation factor 1-alpha	2.22494	-1.31106
PBANKA_1133300	PBANKA_1133300_K79	elongation factor 1-alpha	1.97626	-1.84522
PBANKA_1133300	PBANKA_1133400_K79	elongation factor 1-alpha	1.97626	-1.84522
PBANKA_1133300	PBANKA_1133300_K394	elongation factor 1-alpha	1.62524	-1.96987
PBANKA_1133300	PBANKA_1133400_K394	elongation factor 1-alpha	1.62524	-1.96987
PBANKA_1133300	PBANKA_1133300_K316	elongation factor 1-alpha	1.42343	-0.568315
PBANKA_1133300	PBANKA_1133400_K316	elongation factor 1-alpha	1.42343	-0.568315
PBANKA_1133300	PBANKA_1133300_K30	elongation factor 1-alpha	1.28115	-2.28831
PBANKA_1133300	PBANKA_1133400_K30	elongation factor 1-alpha	1.28115	-2.28831
PBANKA_1133300	PBANKA_1133300_K20	elongation factor 1-alpha	0.664745	-1.03782
PBANKA_1133300	PBANKA_1133400_K20	elongation factor 1-alpha	0.664745	-1.03782
PBANKA_1134100	PBANKA_1134100_K85	T-complex protein 1 subunit delta, putative	1.06567	-0.685387
PBANKA_1134700	PBANKA_1134700_K24	conserved Plasmodium protein, unknown function	0.81552	-1.86757
PBANKA_1135100	PBANKA_1135100_K43	40S ribosomal protein S15, putative	1.33579	-3.88691
PBANKA_1135400	PBANKA_1135400_K159	riboflavin kinase, putative	2.13675	-1.57989
PBANKA_1135900	PBANKA_1135900_K1607	conserved Plasmodium protein, unknown function	1.58574	-0.353938
PBANKA_1137800	PBANKA_1137800_K1716	glideosome-associated connector	0.819199	-1.15397
PBANKA_1137900	PBANKA_1137900_K174	proliferating cell nuclear antigen 1, putative	1.48396	-0.093193
PBANKA_1137900	PBANKA_1137900_K259	proliferating cell nuclear antigen 1, putative	1.23427	-1.30511
PBANKA_1137900	PBANKA_1137900_K36	proliferating cell nuclear antigen 1, putative	1.12543	-0.302412
PBANKA_1137900	PBANKA_1137900_K185	proliferating cell nuclear antigen 1, putative	0.612952	-0.0176591
PBANKA_1141500	PBANKA_1141500_K101	SNARE associated Golgi protein, putative	1.08057	-2.03866
PBANKA_1141600	PBANKA_1141600_K283	conserved Plasmodium protein, unknown function	1.29694	0.625713
PBANKA_1142400	PBANKA_1142400_K9	nucleoside diphosphate kinase b, putative	6.08603	-1.93025
PBANKA_1144800	PBANKA_1144800_K19	conserved protein, unknown function	0.94944	-2.81236
PBANKA_1145800	PBANKA_1145800_K27	membrane associated histidine-rich protein 1a	5.22539	-1.70257
PBANKA_1145800	PBANKA_1145800_K13	membrane associated histidine-rich protein 1a	4.0987	-0.689953
PBANKA_1145800	PBANKA_1145800_K42	membrane associated histidine-rich protein 1a	3.96962	-3.1323
PBANKA_1145900	PBANKA_1145900_K103	membrane associated histidine-rich protein 1b	6.07912	-2.91072
PBANKA_1145900	PBANKA_1145900_K43	membrane associated histidine-rich protein 1b	5.82691	-2.59622
PBANKA_1145900	PBANKA_1145900_K88	membrane associated histidine-rich protein 1b	3.99607	-2.02854
PBANKA_1145900	PBANKA_1145900_K191	membrane associated histidine-rich protein 1b	3.43458	-3.27164
PBANKA_1145900	PBANKA_1145900_K34	membrane associated histidine-rich protein 1b	1.50107	-3.17345
PBANKA_1146000	PBANKA_1146000_K600	tryptophan-rich protein	4.70308	-2.14583
PBANKA_1146000	PBANKA_1146000_K150	tryptophan-rich protein	2.35613	0.565404
PBANKA_1146000	PBANKA_1146000_K515	tryptophan-rich protein	1.60801	-2.91444
PBANKA_1200600	PBANKA_1200600_K515	Plasmodium exported protein, unknown function	1.40741	-2.67936
PBANKA_1200600	PBANKA_1200600_K525	Plasmodium exported protein, unknown function	1.40741	-2.67936
PBANKA_1200600	PBANKA_1200600_K201	Plasmodium exported protein, unknown function	0.858159	-1.91862
PBANKA_1201900	PBANKA_1201900_K45	40S ribosomal protein S20e, putative	4.61973	-1.95602
PBANKA_1201900	PBANKA_1201900_K6	40S ribosomal protein S20e, putative	1.85271	-1.61126
PBANKA_1201900	PBANKA_1201900_K26	40S ribosomal protein S20e, putative	1.21507	-1.63751
PBANKA_1201900	PBANKA_1201900_K66	40S ribosomal protein S20e, putative	1.20688	-0.220366
PBANKA_1202600	PBANKA_1202600_K445	E3 ubiquitin-protein ligase, putative	4.28281	-3.43377
PBANKA_1202600	PBANKA_1202600_K625	E3 ubiquitin-protein ligase, putative	3.73799	-1.86434
PBANKA_1202600	PBANKA_1202600_K396	E3 ubiquitin-protein ligase, putative	0.968699	-2.0604
PBANKA_1202600	PBANKA_1202600_K374	E3 ubiquitin-protein ligase, putative	0.691676	-0.996707
PBANKA_1204400	PBANKA_1204400_K23	DNA/RNA-binding protein Alba 3, putative	0.656863	-1.02914
PBANKA_1205000	PBANKA_1205000_K76	G-strand-binding protein 2	0.892415	-0.443027
PBANKA_1206900	PBANKA_1206900_K252	tubulin beta chain, putative	5.49145	-1.76074
PBANKA_1206900	PBANKA_1206900_K324	tubulin beta chain, putative	4.04799	-1.9119
PBANKA_1206900	PBANKA_1206900_K19	tubulin beta chain, putative	0.967835	-1.44801
PBANKA_1206900	PBANKA_1206900_K216	tubulin beta chain, putative	0.738221	0.207534
PBANKA_1208700	PBANKA_1208700_K23	succinate dehydrogenase subunit 4, putative	3.15686	-0.0655617
PBANKA_1209400	PBANKA_1209400_K74	inner membrane complex sub-compartment protein 1	5.1171	-1.6108
PBANKA_1209400	PBANKA_1209400_K94	inner membrane complex sub-compartment protein 1	2.62105	-0.376527
PBANKA_1209600	PBANKA_1209600_K53	BET1-like protein, putative	1.09322	-2.76828
PBANKA_1209900	PBANKA_1209900_K158	conserved protein, unknown function	1.30349	-1.25315
PBANKA_1209900	PBANKA_1209900_K162	conserved protein, unknown function	1.16471	-4.0442
PBANKA_1210100	PBANKA_1210100_K203	DNA repair protein RAD23, putative	2.56048	-1.49758
PBANKA_1210100	PBANKA_1210100_K120	DNA repair protein RAD23, putative	2.29819	-4.31062
PBANKA_1210100	PBANKA_1210100_K139	DNA repair protein RAD23, putative	1.75434	-2.58196
PBANKA_1210100	PBANKA_1210100_K191	DNA repair protein RAD23, putative	0.653034	-0.773433
PBANKA_1210800	PBANKA_1210800_K176	hypoxanthine-guanine phosphoribosyltransferase, putative	3.2393	-3.63442
PBANKA_1210800	PBANKA_1210800_K88	hypoxanthine-guanine phosphoribosyltransferase, putative	1.57305	-1.60761
PBANKA_1210800	PBANKA_1210800_K2	hypoxanthine-guanine phosphoribosyltransferase, putative	0.751118	-1.2824
PBANKA_1212600	PBANKA_1212600_K549	male gamete fusion factor HAP2	1.0467	-2.53325
PBANKA_1212700	PBANKA_1212700_K1261	SPRY domain-containing protein, putative	4.06809	-1.78303
PBANKA_1212700	PBANKA_1212700_K1325	SPRY domain-containing protein, putative	3.81789	-2.02147
PBANKA_1212700	PBANKA_1212700_K1359	SPRY domain-containing protein, putative	3.35987	-1.4466
PBANKA_1212700	PBANKA_1212700_K539	SPRY domain-containing protein, putative	2.03431	0.191603
PBANKA_1212700	PBANKA_1212700_K432	SPRY domain-containing protein, putative	1.02613	-2.30178
PBANKA_1214300	PBANKA_1214300_K138	enolase, putative	4.58438	-2.35752
PBANKA_1214300	PBANKA_1214300_K407	enolase, putative	3.00974	-1.75346
PBANKA_1214300	PBANKA_1214300_K324	enolase, putative	2.38678	0.449178
PBANKA_1214300	PBANKA_1214300_K419	enolase, putative	2.04727	-1.18567
PBANKA_1214300	PBANKA_1214300_K356	enolase, putative	1.76779	-0.903401
PBANKA_1214300	PBANKA_1214300_K62	enolase, putative	1.57506	0.362232
PBANKA_1214300	PBANKA_1214300_K89	enolase, putative	1.14278	0.329418
PBANKA_1214300	PBANKA_1214300_K88	enolase, putative	1.14278	0.329418
PBANKA_1214300	PBANKA_1214300_K282	enolase, putative	1.12656	-0.541485
PBANKA_1214600	PBANKA_1214600_K135	Rab3 GTPase-activating protein non-catalytic subunit, putative	1.25285	-2.47411
PBANKA_1214700	PBANKA_1214700_K944	conserved Plasmodium protein, unknown function	3.95764	-2.81331
PBANKA_1215600	PBANKA_1215600_K109	40S ribosomal protein S3A, putative	1.04997	-1.93696
PBANKA_1215600	PBANKA_1215600_K116	40S ribosomal protein S3A, putative	0.623163	0.0939745
PBANKA_1216500	PBANKA_1216500_K15	peptidyl-prolyl cis-trans isomerase, putative	3.58383	-2.64169
PBANKA_1216500	PBANKA_1216500_K159	peptidyl-prolyl cis-trans isomerase, putative	0.905519	-2.35089
PBANKA_1216500	PBANKA_1216500_K44	peptidyl-prolyl cis-trans isomerase, putative	0.81985	-0.475128
PBANKA_1217700	PBANKA_1217700_K82	ATP-dependent RNA helicase DDX6	1.0171	-2.75447
PBANKA_1218200	PBANKA_1218200_K260	T-complex protein 1 subunit epsilon, putative	2.82208	-1.46647
PBANKA_1218800	PBANKA_1218800_K1080	ABC transporter I family member 1, putative	0.613549	0.0213666
PBANKA_1219500	PBANKA_1219500_K406	chloroquine resistance transporter, putative	2.84625	-2.08643
PBANKA_1221200	PBANKA_1221200_K55	60S ribosomal protein L34, putative	0.682653	-1.68213
PBANKA_1222400	PBANKA_1222400_K82	ubiquitin regulatory protein, putative	6.062	-1.39696
PBANKA_1222400	PBANKA_1222400_K62	ubiquitin regulatory protein, putative	0.950154	-1.24839
PBANKA_1222500	PBANKA_1222500_K185	plasmepsin X, putative	4.231	-4.4014
PBANKA_1222500	PBANKA_1222500_K206	plasmepsin X, putative	1.15219	-1.69287
PBANKA_1222900	PBANKA_1222900_K344	26S proteasome regulatory subunit RPN10, putative	4.09186	-2.83822
PBANKA_1222900	PBANKA_1222900_K325	26S proteasome regulatory subunit RPN10, putative	3.61823	-2.21109
PBANKA_1222900	PBANKA_1222900_K264	26S proteasome regulatory subunit RPN10, putative	0.847355	-0.646836
PBANKA_1222900	PBANKA_1222900_K81	26S proteasome regulatory subunit RPN10, putative	0.734874	-1.52665
PBANKA_1224200	PBANKA_1224200_K476	DnaJ protein, putative	6.01192	-3.71465
PBANKA_1224200	PBANKA_1224200_K781	DnaJ protein, putative	5.69417	-3.14347
PBANKA_1224200	PBANKA_1224200_K613	DnaJ protein, putative	4.64988	-3.17874
PBANKA_1224200	PBANKA_1224200_K334	DnaJ protein, putative	4.62043	-3.48693
PBANKA_1224200	PBANKA_1224200_K692	DnaJ protein, putative	4.32748	-3.0546
PBANKA_1224200	PBANKA_1224200_K303	DnaJ protein, putative	4.16534	-2.94823
PBANKA_1224200	PBANKA_1224200_K223	DnaJ protein, putative	4.15938	-3.40623
PBANKA_1224200	PBANKA_1224200_K392	DnaJ protein, putative	3.49988	-1.90233
PBANKA_1224200	PBANKA_1224200_K671	DnaJ protein, putative	3.28525	-2.02664
PBANKA_1224200	PBANKA_1224200_K723	DnaJ protein, putative	3.11512	-2.60554
PBANKA_1224200	PBANKA_1224200_K395	DnaJ protein, putative	2.58999	-5.11455
PBANKA_1224200	PBANKA_1224200_K185	DnaJ protein, putative	2.44957	-2.17197
PBANKA_1224200	PBANKA_1224200_K682	DnaJ protein, putative	1.89266	-2.41167
PBANKA_1224200	PBANKA_1224200_K408	DnaJ protein, putative	1.82603	-3.40523
PBANKA_1224200	PBANKA_1224200_K476	DnaJ protein, putative	1.47688	-4.36661
PBANKA_1224200	PBANKA_1224200_K475	DnaJ protein, putative	1.47688	-4.36661
PBANKA_1224200	PBANKA_1224200_K763	DnaJ protein, putative	1.47327	0.643081
PBANKA_1224200	PBANKA_1224200_K498	DnaJ protein, putative	1.3602	-5.22513
PBANKA_1224200	PBANKA_1224200_K510	DnaJ protein, putative	1.13234	-3.0578
PBANKA_1224200	PBANKA_1224200_K799	DnaJ protein, putative	0.789791	-3.36549
PBANKA_1226600	PBANKA_1226600_K333	tubulin gamma chain, putative	1.63312	-3.15638
PBANKA_1228200	PBANKA_1228200_K221	glutamate dehydrogenase, putative	0.631269	-0.514994
PBANKA_1228500	PBANKA_1228500_K200	sentrin-specific protease 2, putative	1.02636	-0.76859
PBANKA_1229000	PBANKA_1229000_K832	Plasmodium exported protein (PHIST), unknown function	5.44337	-1.54557
PBANKA_1229000	PBANKA_1229000_K291	Plasmodium exported protein (PHIST), unknown function	5.27537	-3.02522
PBANKA_1229000	PBANKA_1229000_K813	Plasmodium exported protein (PHIST), unknown function	5.10614	-0.902245
PBANKA_1229000	PBANKA_1229000_K965	Plasmodium exported protein (PHIST), unknown function	4.97439	-1.7813
PBANKA_1229000	PBANKA_1229000_K940	Plasmodium exported protein (PHIST), unknown function	4.60321	-1.40663
PBANKA_1229000	PBANKA_1229000_K980	Plasmodium exported protein (PHIST), unknown function	4.15188	-1.38509
PBANKA_1229000	PBANKA_1229000_K1132	Plasmodium exported protein (PHIST), unknown function	3.97726	-1.76336
PBANKA_1229000	PBANKA_1229000_K958	Plasmodium exported protein (PHIST), unknown function	3.77786	-1.13773
PBANKA_1229000	PBANKA_1229000_K953	Plasmodium exported protein (PHIST), unknown function	3.52659	-1.49215
PBANKA_1229000	PBANKA_1229000_K1112	Plasmodium exported protein (PHIST), unknown function	1.76751	-0.313358
PBANKA_1229000	PBANKA_1229000_K965	Plasmodium exported protein (PHIST), unknown function	1.63438	-1.5078
PBANKA_1229000	PBANKA_1229000_K823	Plasmodium exported protein (PHIST), unknown function	1.63438	-2.01856
PBANKA_1229000	PBANKA_1229000_K980	Plasmodium exported protein (PHIST), unknown function	1.55977	-1.42874
PBANKA_1229000	PBANKA_1229000_K165	Plasmodium exported protein (PHIST), unknown function	1.33487	-2.51719
PBANKA_1229000	PBANKA_1229000_K904	Plasmodium exported protein (PHIST), unknown function	0.892415	-5.58628e-05
PBANKA_1229000	PBANKA_1229000_K1054	Plasmodium exported protein (PHIST), unknown function	0.618243	-0.971128
PBANKA_1229000	PBANKA_1229000_K180	Plasmodium exported protein (PHIST), unknown function	0.609398	0.167147
PBANKA_1229200	PBANKA_1229200_K152	60S ribosomal protein L19, putative	1.43634	-2.25704
PBANKA_1231000	PBANKA_1231000_K106	40S ribosomal protein S11, putative	3.08479	-1.34246
PBANKA_1231000	PBANKA_1231000_K106	40S ribosomal protein S11, putative	0.728228	1.22442
PBANKA_1231000	PBANKA_1231000_K104	40S ribosomal protein S11, putative	0.728228	1.22442
PBANKA_1231700	PBANKA_1231700_K46	60S ribosomal protein L2, putative	1.13913	-2.3042
PBANKA_1231800	PBANKA_1231800_K130	60S ribosomal protein L12, putative	2.85877	-2.02538
PBANKA_1234200	PBANKA_1234200_K100	40S ribosomal protein S24, putative	1.3737	-1.12415
PBANKA_1234800	PBANKA_1234800_K103	40S ribosomal protein S9, putative	3.77586	-1.01933
PBANKA_1234800	PBANKA_1234800_K120	40S ribosomal protein S9, putative	1.63438	-2.90365
PBANKA_1234800	PBANKA_1234800_K154	40S ribosomal protein S9, putative	0.610312	-2.29501
PBANKA_1235900	PBANKA_1235900_K1262	zinc finger protein, putative	0.925402	-0.0749926
PBANKA_1237800	PBANKA_1237800_K22	multidrug resistance protein 1, putative	1.63438	-2.97258
PBANKA_1237800	PBANKA_1237800_K217	multidrug resistance protein 1, putative	1.3858	-1.37445
PBANKA_1237800	PBANKA_1237800_K1092	multidrug resistance protein 1, putative	1.38304	-3.14158
PBANKA_1237800	PBANKA_1237800_K1286	multidrug resistance protein 1, putative	0.603085	-0.469715
PBANKA_1238200	PBANKA_1238200_K437	DnaJ protein, putative	1.34891	-2.70306
PBANKA_1238800	PBANKA_1238800_K571	karyopherin beta, putative	5.02935	-3.79059
PBANKA_1239900	PBANKA_1239900_K20	acyl-CoA synthetase, putative	1.24836	-1.88088
PBANKA_1241800	PBANKA_1241800_K704	DNA replication licensing factor MCM3, putative	6.08603	-1.32525
PBANKA_1241800	PBANKA_1241800_K183	DNA replication licensing factor MCM3, putative	6.08504	-1.34635
PBANKA_1241800	PBANKA_1241800_K413	DNA replication licensing factor MCM3, putative	5.54481	-2.36163
PBANKA_1241800	PBANKA_1241800_K176	DNA replication licensing factor MCM3, putative	5.48904	-1.74034
PBANKA_1241800	PBANKA_1241800_K510	DNA replication licensing factor MCM3, putative	3.87448	-1.59221
PBANKA_1241800	PBANKA_1241800_K605	DNA replication licensing factor MCM3, putative	3.18152	-1.21769
PBANKA_1241800	PBANKA_1241800_K676	DNA replication licensing factor MCM3, putative	1.62278	-0.738851
PBANKA_1241800	PBANKA_1241800_K207	DNA replication licensing factor MCM3, putative	1.61533	-1.70582
PBANKA_1241800	PBANKA_1241800_K871	DNA replication licensing factor MCM3, putative	1.48957	-0.187615
PBANKA_1241800	PBANKA_1241800_K448	DNA replication licensing factor MCM3, putative	1.3208	-1.96761
PBANKA_1241800	PBANKA_1241800_K390	DNA replication licensing factor MCM3, putative	1.22046	-0.623162
PBANKA_1241800	PBANKA_1241800_K367	DNA replication licensing factor MCM3, putative	1.21393	-1.08419
PBANKA_1241800	PBANKA_1241800_K742	DNA replication licensing factor MCM3, putative	0.969058	-1.66483
PBANKA_1241800	PBANKA_1241800_K632	DNA replication licensing factor MCM3, putative	0.911801	-0.928228
PBANKA_1241800	PBANKA_1241800_K532	DNA replication licensing factor MCM3, putative	0.830001	-1.3664
PBANKA_1241800	PBANKA_1241800_K217	DNA replication licensing factor MCM3, putative	0.788096	-2.06457
PBANKA_1241900	PBANKA_1241900_K67	ubiquitin-conjugating enzyme E2 N, putative	5.87355	-2.68511
PBANKA_1241900	PBANKA_1241900_K93	ubiquitin-conjugating enzyme E2 N, putative	5.47931	-1.93287
PBANKA_1241900	PBANKA_1241900_K73	ubiquitin-conjugating enzyme E2 N, putative	5.23871	-1.88499
PBANKA_1241900	PBANKA_1241900_K93	ubiquitin-conjugating enzyme E2 N, putative	5.21901	-1.55322
PBANKA_1241900	PBANKA_1241900_K91	ubiquitin-conjugating enzyme E2 N, putative	5.21901	-1.55322
PBANKA_1241900	PBANKA_1241900_K140	ubiquitin-conjugating enzyme E2 N, putative	4.87592	-1.61667
PBANKA_1241900	PBANKA_1241900_K9	ubiquitin-conjugating enzyme E2 N, putative	4.70732	-2.02104
PBANKA_1241900	PBANKA_1241900_K81	ubiquitin-conjugating enzyme E2 N, putative	4.52245	-1.77976
PBANKA_1241900	PBANKA_1241900_K52	ubiquitin-conjugating enzyme E2 N, putative	1.98116	-0.742405
PBANKA_1241900	PBANKA_1241900_K81	ubiquitin-conjugating enzyme E2 N, putative	1.18728	-1.97874
PBANKA_1241900	PBANKA_1241900_K73	ubiquitin-conjugating enzyme E2 N, putative	1.18728	-1.97874
PBANKA_1241900	PBANKA_1241900_K91	ubiquitin-conjugating enzyme E2 N, putative	1.13853	-1.15975
PBANKA_1241900	PBANKA_1241900_K123	ubiquitin-conjugating enzyme E2 N, putative	0.862754	-0.630529
PBANKA_1242700	PBANKA_1242700_K131	AP-1/2 complex subunit beta, putative	1.24836	-1.12779
PBANKA_1246600	PBANKA_1246600_K166	cleft-like protein 1	2.01408	-1.55249
PBANKA_1301300	PBANKA_1301300_K83	trailer hitch homolog	1.46766	-3.14356
PBANKA_1301800	PBANKA_1301800_K769	conserved Plasmodium protein, unknown function	1.263	-0.41964
PBANKA_1302500	PBANKA_1302500_K268	conserved protein, unknown function	0.757026	-0.273862
PBANKA_1302800	PBANKA_1302800_K79	thioredoxin peroxidase 1	3.85417	-1.85022
PBANKA_1302800	PBANKA_1302800_K178	thioredoxin peroxidase 1	1.41589	-0.503845
PBANKA_1303800	PBANKA_1303800_K100	triosephosphate isomerase, putative	4.4506	-2.33144
PBANKA_1303800	PBANKA_1303800_K186	triosephosphate isomerase, putative	2.41382	-0.753469
PBANKA_1303800	PBANKA_1303800_K193	triosephosphate isomerase, putative	0.667433	-0.827048
PBANKA_1303800	PBANKA_1303800_K122	triosephosphate isomerase, putative	0.628052	-2.14783
PBANKA_1303800	PBANKA_1303800_K190	triosephosphate isomerase, putative	0.625547	-0.10672
PBANKA_1305300	PBANKA_1305300_K350	FACT complex subunit SSRP1, putative	2.45439	-0.378985
PBANKA_1308600	PBANKA_1308600_K34	fructose-bisphosphate aldolase 2	6.08603	-1.84032
PBANKA_1308600	PBANKA_1308600_K366	fructose-bisphosphate aldolase 2	5.33637	-2.56829
PBANKA_1308600	PBANKA_1308600_K252	fructose-bisphosphate aldolase 2	4.39245	-1.29923
PBANKA_1308600	PBANKA_1308600_K237	fructose-bisphosphate aldolase 2	1.89239	-0.336321
PBANKA_1308600	PBANKA_1308600_K350	fructose-bisphosphate aldolase 2	1.62033	-2.41481
PBANKA_1308600	PBANKA_1308600_K48	fructose-bisphosphate aldolase 2	1.61542	-1.79283
PBANKA_1308600	PBANKA_1308600_K128	fructose-bisphosphate aldolase 2	1.45957	-0.836494
PBANKA_1308600	PBANKA_1308600_K165	fructose-bisphosphate aldolase 2	1.28584	-1.38788
PBANKA_1308600	PBANKA_1308600_K54	fructose-bisphosphate aldolase 2	1.20299	-0.854625
PBANKA_1308600	PBANKA_1308600_K28	fructose-bisphosphate aldolase 2	1.09898	-1.67098
PBANKA_1308600	PBANKA_1308600_K116	fructose-bisphosphate aldolase 2	0.993162	-0.922823
PBANKA_1309900	PBANKA_1309900_K404	M17 leucyl aminopeptidase, putative	1.08549	-2.17823
PBANKA_1310800	PBANKA_1310800_K99	40S ribosomal protein S5, putative	2.36833	-1.75576
PBANKA_1310800	PBANKA_1310800_K268	40S ribosomal protein S5, putative	2.33872	-1.35234
PBANKA_1310800	PBANKA_1310800_K265	40S ribosomal protein S5, putative	2.33872	-1.35234
PBANKA_1310800	PBANKA_1310800_K38	40S ribosomal protein S5, putative	1.10342	-2.17847
PBANKA_1312700	PBANKA_1312700_K184	gamete egress and sporozoite traversal protein	6.08603	-2.938
PBANKA_1312700	PBANKA_1312700_K190	gamete egress and sporozoite traversal protein	6.08603	-2.81599
PBANKA_1312700	PBANKA_1312700_K221	gamete egress and sporozoite traversal protein	6.08603	-2.04044
PBANKA_1312700	PBANKA_1312700_K120	gamete egress and sporozoite traversal protein	1.63438	-2.73815
PBANKA_1313500	PBANKA_1313500_K72	conserved protein, unknown function	6.08603	-2.38468
PBANKA_1313500	PBANKA_1313500_K67	conserved protein, unknown function	1.63201	-0.956662
PBANKA_1314800	PBANKA_1314800_K579	elongation factor 2, putative	5.37118	-2.03495
PBANKA_1314800	PBANKA_1314800_K400	elongation factor 2, putative	4.34348	-1.14639
PBANKA_1314800	PBANKA_1314800_K750	elongation factor 2, putative	1.03142	-3.98288
PBANKA_1314800	PBANKA_1314800_K49	elongation factor 2, putative	0.818825	-2.16947
PBANKA_1314800	PBANKA_1314800_K536	elongation factor 2, putative	0.691244	-1.33208
PBANKA_1316200	PBANKA_1316200_K153	syntaxin-6, putative	0.680932	-2.23276
PBANKA_1318100	PBANKA_1318100_K522	aminopeptidase P, putative	4.8478	-2.40928
PBANKA_1318900	PBANKA_1318900_K31	methyltransferase, putative	3.46417	-0.517741
PBANKA_1319200	PBANKA_1319200_K37	AP-1 complex subunit gamma, putative	1.6207	-3.09669
PBANKA_1320500	PBANKA_1320500_K212	V-type H(+)-translocating pyrophosphatase, putative	1.624	-3.36357
PBANKA_1320500	PBANKA_1320500_K582	V-type H(+)-translocating pyrophosphatase, putative	1.35846	-0.274012
PBANKA_1320500	PBANKA_1320500_K645	V-type H(+)-translocating pyrophosphatase, putative	0.749903	-1.5396
PBANKA_1321000	PBANKA_1321000_K101	MA3 domain-containing protein, putative	0.691875	-1.23085
PBANKA_1321200	PBANKA_1321200_K127	vacuolar protein sorting-associated protein 4, putative	5.44856	-1.52064
PBANKA_1324100	PBANKA_1324100_K6	ubiquitin carboxyl-terminal hydrolase isozyme L3, putative	3.44926	-2.29013
PBANKA_1324400	PBANKA_1324400_K94	60S ribosomal protein L27, putative	2.34347	-2.23812
PBANKA_1325100	PBANKA_1325100_K221	MORN repeat protein, putative	1.57357	-2.02246
PBANKA_1326300	PBANKA_1326300_K40	cytochrome c1, heme protein, mitochondrial, putative	1.17922	0.0622044
PBANKA_1326400	PBANKA_1326400_K336	glyceraldehyde-3-phosphate dehydrogenase	6.08603	-1.22245
PBANKA_1326400	PBANKA_1326400_K257	glyceraldehyde-3-phosphate dehydrogenase	5.43558	-0.827355
PBANKA_1326400	PBANKA_1326400_K5	glyceraldehyde-3-phosphate dehydrogenase	2.67746	-0.873523
PBANKA_1326400	PBANKA_1326400_K266	glyceraldehyde-3-phosphate dehydrogenase	2.27385	-0.480057
PBANKA_1326400	PBANKA_1326400_K301	glyceraldehyde-3-phosphate dehydrogenase	2.25033	-0.165915
PBANKA_1326400	PBANKA_1326400_K274	glyceraldehyde-3-phosphate dehydrogenase	1.89455	-0.162562
PBANKA_1326400	PBANKA_1326400_K113	glyceraldehyde-3-phosphate dehydrogenase	1.48385	-0.571533
PBANKA_1326400	PBANKA_1326400_K55	glyceraldehyde-3-phosphate dehydrogenase	1.2032	-1.17048
PBANKA_1326400	PBANKA_1326400_K222	glyceraldehyde-3-phosphate dehydrogenase	1.11355	-0.56607
PBANKA_1326400	PBANKA_1326400_K73	glyceraldehyde-3-phosphate dehydrogenase	0.70356	-1.66222
PBANKA_1326400	PBANKA_1326400_K312	glyceraldehyde-3-phosphate dehydrogenase	0.700075	-0.245131
PBANKA_1326400	PBANKA_1326400_K126	glyceraldehyde-3-phosphate dehydrogenase	0.623532	0.0496879
PBANKA_1326400	PBANKA_1326400_K118	glyceraldehyde-3-phosphate dehydrogenase	0.623532	0.0496879
PBANKA_1326700	PBANKA_1326700_K5132	conserved Plasmodium protein, unknown function	2.63375	0.194157
PBANKA_1327100	PBANKA_1327100_K604	rhoptry neck protein 11	0.617308	-0.001176
PBANKA_1327251	PBANKA_1327251_K110	fam-a protein	1.58893	-0.356913
PBANKA_1327251	PBANKA_1327251_K101	fam-a protein	1.58893	-0.356913
PBANKA_1329300	PBANKA_1329300_K166	40S ribosomal protein S3, putative	2.64573	-1.61646
PBANKA_1329300	PBANKA_1329300_K80	40S ribosomal protein S3, putative	1.23789	-1.32712
PBANKA_1329300	PBANKA_1329300_K75	40S ribosomal protein S3, putative	0.89753	-1.48021
PBANKA_1329300	PBANKA_1329300_K133	40S ribosomal protein S3, putative	0.718607	-1.84305
PBANKA_1329300	PBANKA_1329300_K142	40S ribosomal protein S3, putative	0.664685	-1.41214
PBANKA_1329300	PBANKA_1329300_K179	40S ribosomal protein S3, putative	0.597177	-2.39148
PBANKA_1329600	PBANKA_1329600_K1281	conserved Plasmodium protein, unknown function	3.43784	0.373365
PBANKA_1331300	PBANKA_1331300_K648	conserved Plasmodium protein, unknown function	0.642242	-0.0861656
PBANKA_1331900	PBANKA_1331900_K45	eukaryotic initiation factor 4a, putative	6.08504	-2.24275
PBANKA_1331900	PBANKA_1331900_K121	eukaryotic initiation factor 4a, putative	2.35083	-1.50601
PBANKA_1331900	PBANKA_1331900_K299	eukaryotic initiation factor 4a, putative	1.55234	-2.57657
PBANKA_1331900	PBANKA_1331900_K33	eukaryotic initiation factor 4a, putative	1.16709	-0.750731
PBANKA_1331900	PBANKA_1331900_K359	eukaryotic initiation factor 4a, putative	0.732469	-1.92668
PBANKA_1334300	PBANKA_1334300_K147	exported protein 2	1.41849	-1.71827
PBANKA_1338300	PBANKA_1338300_K126	60S ribosomal protein L6, putative	3.67481	-2.15242
PBANKA_1338900	PBANKA_1338900_K257	glideosome associated protein with multiple membrane spans 1, putative	3.83792	-2.49899
PBANKA_1339900	PBANKA_1339900_K166	SNARE protein, putative	0.911353	-2.82765
PBANKA_1340100	PBANKA_1340100_K146	L-lactate dehydrogenase	5.49009	-2.30662
PBANKA_1340100	PBANKA_1340100_K256	L-lactate dehydrogenase	3.7029	-0.534017
PBANKA_1340100	PBANKA_1340100_K301	L-lactate dehydrogenase	1.93236	0.00415933
PBANKA_1340100	PBANKA_1340100_K160	L-lactate dehydrogenase	1.75446	0.0107965
PBANKA_1340100	PBANKA_1340100_K208	L-lactate dehydrogenase	1.16854	-1.54154
PBANKA_1340100	PBANKA_1340100_K91	L-lactate dehydrogenase	1.12732	-2.36952
PBANKA_1340100	PBANKA_1340100_K300	L-lactate dehydrogenase	1.11131	0.475074
PBANKA_1340100	PBANKA_1340100_K166	L-lactate dehydrogenase	1.08449	-1.69717
PBANKA_1340100	PBANKA_1340100_K71	L-lactate dehydrogenase	0.677572	-1.23421
PBANKA_1340300	PBANKA_1340300_K287	phosphoribosylpyrophosphate synthetase, putative	2.30353	-0.884206
PBANKA_1340400	PBANKA_1340400_K149	lactate dehydrogenase, putative	1.01205	-4.11581
PBANKA_1340400	PBANKA_1340400_K332	lactate dehydrogenase, putative	0.759264	0.0779856
PBANKA_1341000	PBANKA_1341000_K508	conserved Plasmodium protein, unknown function	1.09944	-0.955741
PBANKA_1341000	PBANKA_1341000_K252	conserved Plasmodium protein, unknown function	0.644365	-1.45389
PBANKA_1341700	PBANKA_1341700_K157	conserved Plasmodium protein, unknown function	5.72528	-3.69747
PBANKA_1344100	PBANKA_1344100_K1057	myosin F	6.08603	-1.55443
PBANKA_1346700	PBANKA_1346700_K112	60S ribosomal protein L23, putative	1.40114	-4.35336
PBANKA_1346800	PBANKA_1346800_K229	Qa-SNARE protein, putative	4.59085	-2.05881
PBANKA_1348100	PBANKA_1348100_K78	AMMECR1 domain-containing protein, putative	1.64554	-3.05678
PBANKA_1349500	PBANKA_1349500_K30	conserved Plasmodium protein, unknown function	0.904246	-0.085433
PBANKA_1349600	PBANKA_1349600_K475	conserved oligomeric Golgi complex subunit 3, putative	1.12012	0.233842
PBANKA_1350800	PBANKA_1350800_K829	mitochondrial intermediate peptidase, putative	0.649465	-0.385152
PBANKA_1351900	PBANKA_1351900_K163	60S ribosomal protein L6, putative	0.908668	0.860151
PBANKA_1354400	PBANKA_1354400_K108	60S ribosomal protein L18, putative	0.958231	-1.65989
PBANKA_1354500	PBANKA_1354500_K149	60S ribosomal protein L18-2, putative	2.94918	-3.00526
PBANKA_1355100	PBANKA_1355100_K149	40S ribosomal protein S6, putative	2.33645	-0.700163
PBANKA_1355100	PBANKA_1355100_K116	40S ribosomal protein S6, putative	1.02732	-1.69981
PBANKA_1355100	PBANKA_1355100_K58	40S ribosomal protein S6, putative	0.924188	0.560067
PBANKA_1356300	PBANKA_1356300_K941	CDT1-like protein, putative	2.38605	-1.75923
PBANKA_1357900	PBANKA_1357900_K214	conserved Plasmodium protein, unknown function	4.29509	-2.363
PBANKA_1357900	PBANKA_1357900_K208	conserved Plasmodium protein, unknown function	1.339	-1.40018
PBANKA_1357900	PBANKA_1357900_K145	conserved Plasmodium protein, unknown function	1.13785	-1.99731
PBANKA_1359000	PBANKA_1359000_K106	protein transport protein SEC61 subunit alpha, putative	1.13982	-2.1428
PBANKA_1360100	PBANKA_1360100_K20	nucleoside transporter 1	1.63438	-3.22907
PBANKA_1360200	PBANKA_1360200_K34	conserved Plasmodium protein, unknown function	4.13217	-2.36223
PBANKA_1360300	PBANKA_1360300_K30	DNA/RNA-binding protein Alba 4, putative	1.64747	-1.84084
PBANKA_1361600	PBANKA_1361600_K1645	E1-E2 ATPase, putative	4.34425	-1.48803
PBANKA_1362000	PBANKA_1362000_K753	glutamate--tRNA ligase, putative	5.64728	-2.16873
PBANKA_1364200	PBANKA_1364200_K89	60S ribosomal protein L17, putative	2.50854	-2.04278
PBANKA_1365500	PBANKA_1365500_K195	exported protein IBIS1	6.08504	-2.32919
PBANKA_1365500	PBANKA_1365500_K206	exported protein IBIS1	5.69417	-2.34324
PBANKA_1365500	PBANKA_1365500_K222	exported protein IBIS1	4.57571	-1.67786
PBANKA_1365500	PBANKA_1365500_K134	exported protein IBIS1	4.53852	-2.37988
PBANKA_1365500	PBANKA_1365500_K317	exported protein IBIS1	4.36467	-2.76418
PBANKA_1365500	PBANKA_1365500_K313	exported protein IBIS1	4.36467	-2.76418
PBANKA_1365500	PBANKA_1365500_K100	exported protein IBIS1	4.27407	-2.15335
PBANKA_1365500	PBANKA_1365500_K317	exported protein IBIS1	3.65123	-1.57544
PBANKA_1365500	PBANKA_1365500_K146	exported protein IBIS1	3.24216	-1.92
PBANKA_1365500	PBANKA_1365500_K215	exported protein IBIS1	2.48422	-1.84574
PBANKA_1365500	PBANKA_1365500_K146	exported protein IBIS1	1.11367	-1.5967
PBANKA_1365500	PBANKA_1365500_K134	exported protein IBIS1	1.11367	-1.5967
PBANKA_1365500	PBANKA_1365500_K185	exported protein IBIS1	0.749424	-0.930797
PBANKA_1400100	PBANKA_1400100_K36	PIR protein	3.48153	-2.89788
PBANKA_1400600	PBANKA_1400600_K195	cytoadherence linked asexual protein, putative	4.56172	-1.9423
PBANKA_1400600	PBANKA_1400600_K1285	cytoadherence linked asexual protein, putative	0.984616	-2.20508
PBANKA_1400700	PBANKA_1400700_K119	Plasmodium exported protein, unknown function	3.45561	-1.40925
PBANKA_1401000	PBANKA_1401000_K2286	AAA domain-containing protein, putative	4.77204	-2.11675
PBANKA_1401300	PBANKA_1401300_K10	40S ribosomal protein S7, putative	3.20575	-0.50271
PBANKA_1401300	PBANKA_1401300_K79	40S ribosomal protein S7, putative	2.09382	-0.541622
PBANKA_1401300	PBANKA_1401300_K87	40S ribosomal protein S7, putative	1.92303	-1.59805
PBANKA_1401300	PBANKA_1401300_K87	40S ribosomal protein S7, putative	1.8876	-0.548765
PBANKA_1401300	PBANKA_1401300_K86	40S ribosomal protein S7, putative	1.69781	-2.37734
PBANKA_1401300	PBANKA_1401300_K111	40S ribosomal protein S7, putative	1.49869	-2.6063
PBANKA_1401300	PBANKA_1401300_K86	40S ribosomal protein S7, putative	1.32339	-1.84455
PBANKA_1401300	PBANKA_1401300_K139	40S ribosomal protein S7, putative	0.965002	-2.36753
PBANKA_1401300	PBANKA_1401300_K97	40S ribosomal protein S7, putative	0.67754	-1.96394
PBANKA_1401700	PBANKA_1401700_K151	SNARE protein, putative	1.2396	-2.18063
PBANKA_1402900	PBANKA_1402900_K389	PUB domain-containing protein, putative	0.649724	0.354142
PBANKA_1402900	PBANKA_1402900_K180	PUB domain-containing protein, putative	0.64949	0.418015
PBANKA_1404800	PBANKA_1404800_K172	SAM dependent methyltransferase, putative	5.11415	-1.17264
PBANKA_1404800	PBANKA_1404800_K328	SAM dependent methyltransferase, putative	1.02245	-0.331022
PBANKA_1404900	PBANKA_1404900_K133	26S protease regulatory subunit 10B, putative	1.20741	-1.50506
PBANKA_1406200	PBANKA_1406200_K480	TOM1-like protein, putative	1.31375	-1.49549
PBANKA_1406700	PBANKA_1406700_K664	carbamoyl phosphate synthetase, putative	6.08504	-2.07512
PBANKA_1407800	PBANKA_1407800_K282	U4/U6 small nuclear ribonucleoprotein PRP3, putative	1.51239	-0.479642
PBANKA_1409900	PBANKA_1409900_K436	AP-1 complex subunit mu-1, putative	0.854117	-1.98049
PBANKA_1409900	PBANKA_1409900_K92	AP-1 complex subunit mu-1, putative	0.625355	-0.158089
PBANKA_1410000	PBANKA_1410000_K303	26S protease regulatory subunit 7, putative	1.28316	-2.23388
PBANKA_1410000	PBANKA_1410000_K235	26S protease regulatory subunit 7, putative	0.649226	-0.677091
PBANKA_1411200	PBANKA_1411200_K238	conserved Plasmodium protein, unknown function	1.26159	-0.347051
PBANKA_1411400	PBANKA_1411400_K55	ubiquitin-like protein nedd8 homologue, putative	1.63246	-0.45134
PBANKA_1411400	PBANKA_1411400_K39	ubiquitin-like protein nedd8 homologue, putative	1.26153	-1.85947
PBANKA_1415600	PBANKA_1415600_K489	DNA replication licensing factor MCM4, putative	0.613324	-0.684176
PBANKA_1416900	PBANKA_1416900_K597	structural maintenance of chromosomes protein 2	0.733074	-0.856736
PBANKA_1418900	PBANKA_1418900_K184	ras-related protein Rab-11A	1.63438	-2.75825
PBANKA_1418900	PBANKA_1418900_K210	ras-related protein Rab-11A	1.63438	-2.52672
PBANKA_1419100	PBANKA_1419100_K230	dihydrolipoyllysine-residue succinyltransferase component of 2-oxoglutarate dehydrogenase complex, putative	0.667029	-0.736624
PBANKA_1419200	PBANKA_1419200_K21	RNA-binding protein, putative	2.85305	-3.79906
PBANKA_1420600	PBANKA_1420600_K117	histone H2B variant, putative	1.53965	-1.60517
PBANKA_1420700	PBANKA_1420700_K285	MAATS1 domain-containing protein, putative	4.70956	-0.29199
PBANKA_1420700	PBANKA_1420700_K538	MAATS1 domain-containing protein, putative	3.54943	-1.07603
PBANKA_1420700	PBANKA_1420700_K548	MAATS1 domain-containing protein, putative	3.2941	-1.07054
PBANKA_1420700	PBANKA_1420700_K420	MAATS1 domain-containing protein, putative	1.44795	-0.196835
PBANKA_1420700	PBANKA_1420700_K66	MAATS1 domain-containing protein, putative	0.988017	-3.50601
PBANKA_1420700	PBANKA_1420700_K383	MAATS1 domain-containing protein, putative	0.874586	0.380823
PBANKA_1420700	PBANKA_1420700_K327	MAATS1 domain-containing protein, putative	0.670751	-0.378611
PBANKA_1420700	PBANKA_1420700_K250	MAATS1 domain-containing protein, putative	0.630527	-0.13155
PBANKA_1422200	PBANKA_1422200_K363	cation diffusion facilitator family protein, putative	0.881975	0.202674
PBANKA_1423300	PBANKA_1423300_K3	DNA/RNA-binding protein Alba 1, putative	5.80639	-1.92521
PBANKA_1423300	PBANKA_1423300_K126	DNA/RNA-binding protein Alba 1, putative	3.21017	-3.05813
PBANKA_1423300	PBANKA_1423300_K112	DNA/RNA-binding protein Alba 1, putative	2.2935	-2.35172
PBANKA_1423300	PBANKA_1423300_K60	DNA/RNA-binding protein Alba 1, putative	1.22045	-1.64693
PBANKA_1423500	PBANKA_1423500_K80	60S ribosomal protein L13-2, putative	3.10571	-1.95335
PBANKA_1423500	PBANKA_1423500_K98	60S ribosomal protein L13-2, putative	1.32004	-1.54001
PBANKA_1424300	PBANKA_1424300_K238	conserved protein, unknown function	4.15759	0.474205
PBANKA_1424900	PBANKA_1424900_K66	ubiquitin-conjugating enzyme E2, putative	1.632	-0.411138
PBANKA_1424900	PBANKA_1424900_K15	ubiquitin-conjugating enzyme E2, putative	1.57151	-1.40445
PBANKA_1424900	PBANKA_1424900_K35	ubiquitin-conjugating enzyme E2, putative	1.43421	-0.870322
PBANKA_1424900	PBANKA_1424900_K146	ubiquitin-conjugating enzyme E2, putative	1.15431	-1.32541
PBANKA_1426100	PBANKA_1426100_K85	conserved protein, unknown function	6.07766	-2.45807
PBANKA_1427300	PBANKA_1427300_K98	ABC1 family, putative	0.630728	-0.057814
PBANKA_1428300	PBANKA_1428300_K581	WD repeat-containing protein, putative	3.39736	-0.00139722
PBANKA_1429700	PBANKA_1429700_K457	W2 domain-containing protein, putative	0.766377	-0.0175453
PBANKA_1431100	PBANKA_1431100_K9	conserved Plasmodium protein, unknown function	4.0566	-2.28448
PBANKA_1431100	PBANKA_1431100_K24	conserved Plasmodium protein, unknown function	1.58932	-2.49206
PBANKA_1431100	PBANKA_1431100_K122	conserved Plasmodium protein, unknown function	1.3993	-2.0076
PBANKA_1432200	PBANKA_1432200_K101	male development gene 1	6.08603	-4.28575
PBANKA_1432200	PBANKA_1432200_K98	male development gene 1	6.08603	-4.28575
PBANKA_1432200	PBANKA_1432200_K91	male development gene 1	1.63438	-4.78824
PBANKA_1432200	PBANKA_1432200_K98	male development gene 1	1.54667	-5.15835
PBANKA_1432200	PBANKA_1432200_K159	male development gene 1	0.950422	-0.956126
PBANKA_1432500	PBANKA_1432500_K760	DNA-binding chaperone, putative	0.847574	1.14092
PBANKA_1432500	PBANKA_1432500_K745	DNA-binding chaperone, putative	0.666166	0.117094
PBANKA_1433000	PBANKA_1433000_K438	conserved protein, unknown function	0.66286	-0.383151
PBANKA_1433100	PBANKA_1433100_K93	conserved Plasmodium protein, unknown function	0.747575	-1.6831
PBANKA_1433500	PBANKA_1433500_K181	PPPDE peptidase domain-containing protein, putative	1.67861	-2.12043
PBANKA_1434200	PBANKA_1434200_K444	arginine--tRNA ligase, putative	0.61927	-0.0350347
PBANKA_1434800	PBANKA_1434800_K195	aminophospholipid-transporting P-ATPase, putative	1.20525	0.0596767
PBANKA_1435000	PBANKA_1435000_K17	conserved Plasmodium protein, unknown function	1.57008	-1.23374
PBANKA_1437300	PBANKA_1437300_K795	endoplasmin, putative	0.60095	0.223129
PBANKA_1438000	PBANKA_1438000_K69	cAMP-dependent protein kinase regulatory subunit, putative	0.603659	-0.659442
PBANKA_1439200	PBANKA_1439200_K275	polyadenylate-binding protein 1, putative	3.50266	-2.55401
PBANKA_1439200	PBANKA_1439200_K392	polyadenylate-binding protein 1, putative	2.54554	-2.62009
PBANKA_1439200	PBANKA_1439200_K312	polyadenylate-binding protein 1, putative	0.638161	-0.468963
PBANKA_1440700	PBANKA_1440700_K848	ubiquitin-activating enzyme E1, putative	6.08603	-2.47902
PBANKA_1440700	PBANKA_1440700_K746	ubiquitin-activating enzyme E1, putative	3.55148	-1.22255
PBANKA_1440700	PBANKA_1440700_K35	ubiquitin-activating enzyme E1, putative	1.63438	-2.26609
PBANKA_1440700	PBANKA_1440700_K32	ubiquitin-activating enzyme E1, putative	1.51777	-2.19231
PBANKA_1440700	PBANKA_1440700_K668	ubiquitin-activating enzyme E1, putative	1.16898	-1.38556
PBANKA_1440700	PBANKA_1440700_K214	ubiquitin-activating enzyme E1, putative	0.98915	-3.61463
PBANKA_1440700	PBANKA_1440700_K422	ubiquitin-activating enzyme E1, putative	0.796305	0.551973
PBANKA_1441100	PBANKA_1441100_K168	haloacid dehalogenase-like hydrolase, putative	0.62068	0.282827
PBANKA_1441600	PBANKA_1441600_K52	ataxin-3, putative	3.5436	-2.12349
PBANKA_1441600	PBANKA_1441600_K146	ataxin-3, putative	1.15826	-1.7699
PBANKA_1444100	PBANKA_1444100_K22	T-complex protein 1 subunit gamma, putative	1.29037	0.285597
PBANKA_1446800	PBANKA_1446800_K70	60 kDa chaperonin, putative	1.29376	-2.56845
PBANKA_1449000	PBANKA_1449000_K318	microgamete surface protein MiGS, putative	1.52186	-1.04814
PBANKA_1450200	PBANKA_1450200_K72	serine hydroxymethyltransferase, putative	2.63963	-0.216617
PBANKA_1450600	PBANKA_1450600_K132	vesicle transport v-SNARE protein VTI1, putative	4.7133	-1.78379
PBANKA_1450600	PBANKA_1450600_K158	vesicle transport v-SNARE protein VTI1, putative	0.854029	-0.549554
PBANKA_1451600	PBANKA_1451600_K263	SUMO-activating enzyme subunit 2, putative	1.63224	-1.2636
PBANKA_1452100	PBANKA_1452100_K222	conserved Plasmodium protein, unknown function	1.97461	-0.464953
PBANKA_1452300	PBANKA_1452300_K72	conserved protein, unknown function	1.63429	-1.17379
PBANKA_1452300	PBANKA_1452300_K89	conserved protein, unknown function	0.75995	-1.58175
PBANKA_1452500	PBANKA_1452500_K661	conserved Plasmodium protein, unknown function	2.78144	-3.33887
PBANKA_1454600	PBANKA_1454600_K1269	conserved Plasmodium protein, unknown function	0.949214	0.497852
PBANKA_1454800	PBANKA_1454800_K377	RNA-binding protein, putative	0.983853	-0.925472
PBANKA_1455700	PBANKA_1455700_K12	conserved Plasmodium protein, unknown function	2.42687	-4.8979
PBANKA_1456100	PBANKA_1456100_K107	40S ribosomal protein S17, putative	2.85154	-2.37882
PBANKA_1456200	PBANKA_1456200_K289	rab specific GDP dissociation inhibitor, putative	1.59533	-3.23339
PBANKA_1458500	PBANKA_1458500_K80	NEDD8-conjugating enzyme UBC12, putative	3.8192	-1.88814
PBANKA_1458800	PBANKA_1458800_K1361	kinesin-15, putative	1.47233	-1.42801
PBANKA_1459300	PBANKA_1459300_K114	actin I	6.08603	-2.1975
PBANKA_1459300	PBANKA_1459300_K285	actin I	5.59089	-1.80614
PBANKA_1459300	PBANKA_1459300_K62	actin I	4.84063	-1.92104
PBANKA_1459300	PBANKA_1459300_K239	actin I	1.66027	-0.947919
PBANKA_1459300	PBANKA_1459300_K51	actin I	1.16944	-0.263144
PBANKA_1459300	PBANKA_1459300_K192	actin I	0.895263	-0.499729
PBANKA_1459300	PBANKA_1459300_K292	actin I	0.77326	-0.553314
PBANKA_1459800	PBANKA_1459800_K60	conserved Plasmodium protein, unknown function	0.943026	-0.187885
PBANKA_1460000	PBANKA_1460000_K602	rac-beta serine/threonine protein kinase, putative	2.23382	0.7304
PBANKA_1460400	PBANKA_1460400_K101	peptidyl-prolyl cis-trans isomerase FKBP35, putative	1.98168	-1.02305
PBANKA_1460700	PBANKA_1460700_K332	dipeptidyl aminopeptidase 2	0.65516	0.312925
PBANKA_1461400	PBANKA_1461400_K44	bax inhibitor 1, putative	1.29259	-3.10362
PBANKA_1461400	PBANKA_1461400_K38	bax inhibitor 1, putative	1.29259	-3.10362
PBANKA_1461400	PBANKA_1461400_K44	bax inhibitor 1, putative	1.14918	-2.76393
PBANKA_1463000	PBANKA_1463000_K699	osmiophilic body protein G377	3.43485	-1.23918
PBANKA_1463000	PBANKA_1463000_K786	osmiophilic body protein G377	1.3371	-0.190886
PBANKA_1463000	PBANKA_1463000_K1273	osmiophilic body protein G377	0.839379	0.242559
PBANKA_1465000	PBANKA_1465000_K203	fam-c protein	4.9923	-0.670943
PBANKA_1465000	PBANKA_1465000_K368	fam-c protein	4.9923	-0.670943
PBANKA_1465000	PBANKA_1465000_K640	fam-c protein	4.9923	-0.670943
PBANKA_1465000	PBANKA_1465000_K805	fam-c protein	4.9923	-0.670943
PBANKA_1465000	PBANKA_1465000_K921	fam-c protein	4.9923	-0.670943
PBANKA_1465000	PBANKA_1465000_K194	fam-c protein	1.6839	-0.659515
PBANKA_1465000	PBANKA_1465000_K319	fam-c protein	1.6839	-0.659515
PBANKA_1465000	PBANKA_1465000_K359	fam-c protein	1.6839	-0.659515
PBANKA_1465000	PBANKA_1465000_K484	fam-c protein	1.6839	-0.659515
PBANKA_1465000	PBANKA_1465000_K591	fam-c protein	1.6839	-0.659515
PBANKA_1465000	PBANKA_1465000_K631	fam-c protein	1.6839	-0.659515
PBANKA_1465000	PBANKA_1465000_K756	fam-c protein	1.6839	-0.659515
PBANKA_1465000	PBANKA_1465000_K796	fam-c protein	1.6839	-0.659515
PBANKA_1465000	PBANKA_1465000_K912	fam-c protein	1.6839	-0.659515

## Sheet: Enrichment Biological processes
GO ID	Description	GeneRatio	BgRatio	pvalue	p.adjust	qvalue	geneID	Count
GO:0009056	catabolic process	18/60	161/2526	1.0611e-08	1.0611e-08	8.71222e-07	PF3D7_0629800/PF3D7_0922500/PF3D7_1444800/PF3D7_1462800/PF3D7_1308200/PF3D7_1356300/PF3D7_1211800/PF3D7_1203900/PF3D7_1324900/PF3D7_1113400/PF3D7_0904600/PF3D7_1414000/PF3D7_1454400/PF3D7_0619400/PF3D7_1015900/PF3D7_1021600/PF3D7_1439900/PF3D7_0826100	18
GO:0046034	ATP metabolic process	6/60	39/2526	0.000247168	0.000247168	0.00135292	PF3D7_0922500/PF3D7_1444800/PF3D7_1462800/PF3D7_1324900/PF3D7_1015900/PF3D7_1439900	6
GO:0042221	response to chemical	6/60	45/2526	0.000552265	0.000552265	0.00259108	PF3D7_0708400/PF3D7_0818900/PF3D7_1211800/PF3D7_1203900/PF3D7_1113400/PF3D7_0619400	6
GO:0032879	regulation of localization	4/60	31/2526	0.00560438	0.00560438	0.0161456	PF3D7_0512600/PF3D7_1144900/PF3D7_1332000/PF3D7_1211900	4
GO:0044281	small molecule metabolic process	12/60	249/2526	0.0121223	0.0121223	0.0306248	PF3D7_0922500/PF3D7_1366500/PF3D7_1444800/PF3D7_1462800/PF3D7_1308200/PF3D7_0422000/PF3D7_1349200/PF3D7_1324900/PF3D7_0513300/PF3D7_1015900/PF3D7_1021600/PF3D7_1439900	12
GO:0022402	cell cycle process	4/60	42/2526	0.0164201	0.0164201	0.0357574	PF3D7_0629800/PF3D7_1211800/PF3D7_1203900/PF3D7_0619400	4
GO:0071840	cellular component organization or biogenesis	12/60	260/2526	0.016767	0.016767	0.0357574	PF3D7_1246200/PF3D7_1444800/PF3D7_1329100/PF3D7_1008700/PF3D7_0422300/PF3D7_0610400/PF3D7_1130200/PF3D7_0919000/PF3D7_1203700/PF3D7_1332000/PF3D7_1015900/PF3D7_1022700	12
GO:0033036	macromolecule localization	9/60	186/2526	0.0291066	0.0291066	0.0590075	PF3D7_1145100/PF3D7_1436300/PF3D7_0512600/PF3D7_1457500/PF3D7_1144900/PF3D7_0524000/PF3D7_1236000/PF3D7_1332000/PF3D7_1022700	9
GO:0051641	cellular localization	7/60	139/2526	0.0440043	0.0440043	0.0802885	PF3D7_1145100/PF3D7_0512600/PF3D7_1457500/PF3D7_1144900/PF3D7_0524000/PF3D7_1236000/PF3D7_1332000	7
