# Supplementary material for: The Skp1-Cullin1-FBXO1 complex is a pleiotropic regulator required for the formation of gametes and motile forms in Plasmodium berghei
Source: Nat Commun. 2023 Mar 10;14:1312. doi: 10.1038/s41467-023-36999-8 (PMC10006092; doi:10.1038/s41467-023-36999-8)
Supplement: Supplementary file 7 — Supplementary Data 4 [file 41467_2023_36999_MOESM7_ESM.xlsx]

## Sheet: Proteome WT vs CDPK1-KO 4min
Gene ID	Protein Description	-log10[Qval]	log2[CDPK1-KO/WT]
PBANKA_0000301	fam-b protein	0.594909	-0.876587
PBANKA_0001001	PIR protein	0.806093	-0.33597
PBANKA_0001101	PIR protein	1.09467	-0.724053
PBANKA_0001601	fam-a protein	4.05411	-1.09252
PBANKA_0100021	fam-b protein	2.83697	-1.6796
PBANKA_0100200	Plasmodium exported protein, unknown function	0.484469	0.0844686
PBANKA_0100400	reticulocyte binding protein, putative	2.19075	-0.22473
PBANKA_0100500	PIR protein	0.50625	-0.125361
PBANKA_0100600	schizont membrane associated cytoadherence protein	3.85699	-0.619047
PBANKA_0100700	Plasmodium exported protein, unknown function	3.01551	-0.817592
PBANKA_0100800	zinc finger protein, putative	7.15522	0.368586
PBANKA_0100900	ATP-dependent RNA helicase MTR4, putative	0.502173	-0.103969
PBANKA_0101000	MYND-type zinc finger protein, putative	0.700438	-0.189247
PBANKA_0101400	SAC3 domain-containing protein, putative	1.14453	-0.292741
PBANKA_0101800	SDE2 domain-containing protein, putative	0.520075	-0.295483
PBANKA_0101900	RNA-binding protein, putative	1.48009	-0.350232
PBANKA_0102000	mitochondrial chaperone BCS1, putative	0.795127	0.18466
PBANKA_0102100	dihydroorotate dehydrogenase, putative	0.448017	-0.163727
PBANKA_0102200	trophozoite exported protein 1, putative	1.73755	-0.461506
PBANKA_0102300	cation/H+ antiporter	3.82295	0.480589
PBANKA_0102400	AT-rich interactive domain-containing protein, putative	0.480565	0.08126
PBANKA_0102500	phenylalanine--tRNA ligase, putative	0.965735	0.941906
PBANKA_0102700	conserved Plasmodium protein, unknown function	3.48712	0.412702
PBANKA_0103300	GYF domain-containing protein, putative	4.87792	-0.459558
PBANKA_0103900	RNA-binding protein, putative	0.418657	0.0571915
PBANKA_0104100	serine/threonine protein kinase ARK1, putative	1.1438	0.438002
PBANKA_0104200	calcium-binding protein, putative	3.14782	0.476567
PBANKA_0104400	nucleoside diphosphate kinase, putative	8.40259	0.372033
PBANKA_0104600	DNA repair protein RAD50, putative	0.473392	0.0677679
PBANKA_0104700	elongation of fatty acids protein, putative	2.35462	0.326107
PBANKA_0104800	protein KIC1, putative	1.17356	0.201154
PBANKA_0104900	RNA-binding protein, putative	3.93392	-0.634723
PBANKA_0105000	ubiquitin-conjugating enzyme E2 PEX4, putative	0.459357	0.0695195
PBANKA_0105200	polypyrimidine tract-binding protein, putative	3.93902	-1.02567
PBANKA_0105300	conserved Plasmodium protein, unknown function	2.08303	0.095012
PBANKA_0105400	coatomer alpha subunit, putative	1.89368	-0.137741
PBANKA_0105500	glutaredoxin-like protein	0.888094	-0.040117
PBANKA_0105600	translation initiation factor IF-2, putative	0.940062	-0.033851
PBANKA_0105700	MYND-type zinc finger protein, putative	0.47898	0.139608
PBANKA_0106000	G-protein associated signal transduction protein, putative	0.8761	0.0195539
PBANKA_0106200	spindle assembly abnormal protein 6	0.973595	0.289446
PBANKA_0106950	sorting assembly machinery 50 kDa subunit, putative	0.43004	-0.0989286
PBANKA_0107100	proteasome subunit alpha type-2, putative	1.07396	-0.00968939
PBANKA_0107200	conserved Plasmodium protein, unknown function	0.634885	0.24907
PBANKA_0107300	T-complex protein 1 subunit zeta, putative	2.98232	-0.0953649
PBANKA_0107400	ornithine aminotransferase, putative	2.94873	-0.625715
PBANKA_0107600	nucleoporin NUP637, putative	0.529327	-0.0357591
PBANKA_0108100	conserved Plasmodium protein, unknown function	4.30122	0.36563
PBANKA_0108700	RNA-binding protein 25, putative	0.807188	-0.0174703
PBANKA_0108800	histone H3, putative	0.979215	-0.211131
PBANKA_0108900	peptidyl-tRNA hydrolase PTRHD1, putative	1.14191	1.7103
PBANKA_0109000	conserved Plasmodium protein, unknown function	0.816149	0.123331
PBANKA_0109100	transketolase, putative	1.47917	-0.0475658
PBANKA_0109200	transcription elongation factor SPT5, putative	0.904487	0.105128
PBANKA_0109300	SNARE associated Golgi protein, putative	0.632192	0.254426
PBANKA_0109600	ATP synthase-associated protein, putative	0.820543	0.228304
PBANKA_0109700	SWI/SNF-related matrix-associated actin-dependent regulator of chromatin, putative	1.61374	-0.303623
PBANKA_0110100	conserved Plasmodium protein, unknown function	2.50279	-0.783176
PBANKA_0110200	lsm12, putative	3.29766	0.265994
PBANKA_0110400	eukaryotic translation initiation factor 3 subunit L, putative	1.13827	-0.0705731
PBANKA_0111000	6-cysteine protein P12, putative	2.05102	-0.597227
PBANKA_0111100	6-cysteine protein	1.52554	-0.325506
PBANKA_0111200	nucleolar GTP-binding protein 1, putative	3.12066	-1.26024
PBANKA_0111800	AP-3 complex subunit beta, putative	0.59607	-0.142593
PBANKA_0112000	syntaxin-binding protein, putative	0.810692	0.198943
PBANKA_0112100	AP2 domain transcription factor, putative	1.02008	-1.55929
PBANKA_0112200	myosin E	2.65446	-0.980205
PBANKA_0201340	fam-c protein	0.773013	-0.0839407
PBANKA_0201500	Plasmodium exported protein, unknown function	2.58595	-1.35322
PBANKA_0201600	early transcribed membrane protein	3.20234	-0.917254
PBANKA_0201800	TatD-like deoxyribonuclease	2.63846	0.281346
PBANKA_0202300	UMP-CMP kinase, putative	0.676606	0.171911
PBANKA_0202400	conserved Plasmodium protein, unknown function	0.939222	-0.220714
PBANKA_0202500	P-loop containing nucleoside triphosphate hydrolase, putative	2.68153	0.353329
PBANKA_0202700	kinesin-8B	7.8266	0.36135
PBANKA_0202800	adenylate kinase-like protein 1, putative	0.573013	-0.6581
PBANKA_0202900	transcription initiation factor TFIIB, putative	0.840549	0.120645
PBANKA_0203000	chromatin assembly factor 1 subunit C, putative	0.828766	0.0841105
PBANKA_0203100	phosphatidylinositol-4-phosphate 5-kinase, putative	0.431583	0.151556
PBANKA_0203300	DNA-directed RNA polymerase II subunit RPB9, putative	0.955713	0.343829
PBANKA_0203400	FAD-linked sulfhydryl oxidase ERV1, putative	2.03328	0.280942
PBANKA_0203650	conserved protein, unknown function	1.44878	0.0879505
PBANKA_0203800	phenylalanine--tRNA ligase alpha subunit, putative	1.66546	-0.152032
PBANKA_0204100	N-acetyltransferase, GNAT family, putative	0.455983	0.231095
PBANKA_0204200	tubulin-specific chaperone a, putative	2.22109	0.220298
PBANKA_0204400	cleavage and polyadenylation specificity factor subunit 5, putative	2.10727	-0.835828
PBANKA_0204500	LCCL domain-containing protein, putative	34.5651	0.655823
PBANKA_0204600	photosensitized INA-labeled protein PHIL1	0.901814	0.644383
PBANKA_0204800	secreted ookinete protein, putative	0.842427	0.0510293
PBANKA_0205000	EELM2 domain-containing protein, putative	2.07306	-0.603674
PBANKA_0205200	conserved Plasmodium protein, unknown function	0.418052	-0.00117283
PBANKA_0205300	conserved protein, unknown function	0.491239	-0.069963
PBANKA_0205400	proteasome subunit beta type-3, putative	0.494254	0.0925469
PBANKA_0205600	double-strand break repair protein MRE11, putative	0.516196	0.118157
PBANKA_0205800	eukaryotic translation initiation factor 2-alpha kinase 2	2.3192	0.576635
PBANKA_0205900	Niemann-Pick type C1-related protein, putative	5.76979	-1.16344
PBANKA_0206000	ATP synthase-associated protein, putative	3.50234	0.287219
PBANKA_0206300	centrin-1, putative	0.476834	-0.0360843
PBANKA_0206500	ras-related protein Rab-5C, putative	1.22724	0.197578
PBANKA_0206600	asparagine and aspartate rich protein 2, putative	1.31036	-0.863984
PBANKA_0206800	conserved Plasmodium protein, unknown function	0.467707	0.185104
PBANKA_0206900	pre-rRNA-processing protein TSR2, putative	0.429356	0.16083
PBANKA_0207000	calcium-transporting ATPase, putative	0.63546	0.0137404
PBANKA_0207200	V-type proton ATPase subunit C, putative	1.96063	0.189302
PBANKA_0207500	cyclin-dependent kinases regulatory subunit, putative	1.35559	0.212083
PBANKA_0207600	asparagine-rich antigen, putative	1.93573	0.588874
PBANKA_0207700	FtsJ-like methyltransferase, putative	0.494609	-0.26781
PBANKA_0208000	cyclase-associated protein	3.3599	0.463688
PBANKA_0208100	heptatricopeptide repeat and RAP domain-containing protein, putative	1.65298	-0.415287
PBANKA_0208300	novel putative transporter 1	1.63851	-0.610401
PBANKA_0208400	major facilitator superfamily-related transporter, putative	2.71179	1.17081
PBANKA_0208600	conserved protein, unknown function	0.615502	0.065654
PBANKA_0208700	4-hydroxy-3-methylbut-2-enyl diphosphate reductase, putative	0.769131	-0.215916
PBANKA_0208800	ubiquitin carboxyl-terminal hydrolase 1, putative	0.446714	0.109532
PBANKA_0208900	StAR-related lipid transfer protein, putative	1.35784	-0.443213
PBANKA_0209100	thrombospondin-related sporozoite protein	0.781167	0.437484
PBANKA_0209200	parasite-infected erythrocyte surface protein	3.94083	0.200133
PBANKA_0209300	actin-related protein	5.77585	0.670583
PBANKA_0209800	conserved protein, unknown function	0.703394	-0.0709102
PBANKA_0209900	nucleoside transporter 4, putative	1.25651	-0.537108
PBANKA_0210000	vacuolar protein sorting-associated protein 51, putative	3.278	0.506081
PBANKA_0210100	vacuolar protein sorting-associated protein VTA1, putative	2.68458	0.577063
PBANKA_0210200	aspartate--tRNA ligase, putative	1.78087	0.1151
PBANKA_0210400	DNA mismatch repair protein PMS1, putative	2.65523	0.394953
PBANKA_0210500	conserved Plasmodium protein, unknown function	1.02869	0.0988858
PBANKA_0210600	ubiquitin carboxyl-terminal hydrolase, putative	1.28737	0.103829
PBANKA_0210700	conserved Plasmodium protein, unknown function	1.19097	0.545078
PBANKA_0211000	mitochondrial import inner membrane translocase subunit TIM50, putative	0.4906	-0.196934
PBANKA_0211100	vacuolar protein sorting-associated protein 53, putative	0.822832	1.06447
PBANKA_0211300	cysteine desulfurase IscS, putative	1.10706	-0.0404571
PBANKA_0211500	proteasome subunit alpha type-5, putative	0.715748	-0.119876
PBANKA_0211900	cation transporting ATPase, putative	2.27216	0.119223
PBANKA_0212100	eukaryotic translation initiation factor 2 subunit alpha	1.20074	0.0047037
PBANKA_0212200	anaphase-promoting complex subunit 1, putative	0.529181	0.171116
PBANKA_0212300	actin-like protein, putative	4.44542	0.706202
PBANKA_0212600	conserved Plasmodium protein, unknown function	2.91274	0.383918
PBANKA_0212700	RING zinc finger protein, putative	0.482044	0.118741
PBANKA_0212800	alpha/beta hydrolase, putative	1.0848	0.403444
PBANKA_0213000	RNA-binding protein, putative	1.10249	-0.444601
PBANKA_0213100	signal recognition particle subunit SRP9, putative	1.18975	0.22331
PBANKA_0213200	conserved Plasmodium protein, unknown function	2.84384	0.344099
PBANKA_0213300	1-cys peroxiredoxin, putative	0.578033	-0.583509
PBANKA_0213400	60S ribosomal export protein NMD3, putative	0.890919	-1.19671
PBANKA_0213600	N6-adenosine-methyltransferase MT-A70, putative	1.48057	-0.240782
PBANKA_0214000	dynein heavy chain, putative	69.4494	0.631831
PBANKA_0214300	AP-4 complex subunit beta, putative	0.641211	-0.0657779
PBANKA_0214500	IMP1-like protein, putative	1.46842	0.236971
PBANKA_0214600	Plasmodium exported protein, unknown function	1.40197	-0.681808
PBANKA_0214700	Plasmodium exported protein, unknown function	2.2338	-0.757569
PBANKA_0214800	heat shock protein, putative	4.46475	-1.55087
PBANKA_0216761		0.441079	0.0102002
PBANKA_0300600	Plasmodium exported protein, unknown function	1.47006	-0.311695
PBANKA_0300700	nucleic acid-binding protein, putative	0.700426	0.254117
PBANKA_0301000	repetitive organellar protein, putative	0.744316	0.136088
PBANKA_0301300	conserved Plasmodium protein, unknown function	2.06088	0.300297
PBANKA_0301800	condensin-2 complex subunit H2, putative	3.97578	0.409759
PBANKA_0301900	Sel1 repeat-containing protein, putative	0.423448	-0.107498
PBANKA_0302000	conserved Plasmodium protein, unknown function	0.815275	-0.0191552
PBANKA_0302300	aspartate aminotransferase, putative	5.74988	-0.305289
PBANKA_0302500	hexose transporter	0.597484	-0.0398391
PBANKA_0302700	2-methoxy-6-polyprenyl-1,4-benzoquinol methylase, mitochondrial, putative	0.509195	0.0913203
PBANKA_0302800	conserved Plasmodium protein, unknown function	2.35225	0.42321
PBANKA_0302900	MORN repeat protein, putative	1.45177	0.67458
PBANKA_0303000	conserved Plasmodium protein, unknown function	1.23594	0.382057
PBANKA_0303100	PCI domain-containing protein, putative	0.921628	-0.279236
PBANKA_0303200	DNA-directed RNA polymerase II 16 kDa subunit, putative	1.72779	-0.395943
PBANKA_0303300	conserved Plasmodium protein, unknown function	5.77089	0.40612
PBANKA_0303600	26S proteasome regulatory subunit RPN1, putative	0.726929	0.0391
PBANKA_0303900	pantothenate transporter	4.30888	0.6156
PBANKA_0304300	adenylosuccinate lyase, putative	2.63392	-0.315217
PBANKA_0304500	conserved Plasmodium protein, unknown function	1.0954	0.347512
PBANKA_0304800	serine repeat antigen 4	5.48882	-0.508811
PBANKA_0304900	serine repeat antigen 3	14.2914	-0.390779
PBANKA_0305000	serine repeat antigen 2	4.22525	-0.183384
PBANKA_0305100	serine repeat antigen 1	10.4085	-0.26846
PBANKA_0305600	acyl carrier protein, putative	0.607078	-0.0322977
PBANKA_0305800	SHS2 domain-containing protein, putative	0.485116	0.0102466
PBANKA_0305900	conserved Plasmodium protein, unknown function	0.587054	-0.111908
PBANKA_0306000	6-cysteine protein P230p	9.87383	0.606324
PBANKA_0306100	6-cysteine protein P230	11.8997	0.536896
PBANKA_0306200	patatin-like phospholipase 1, putative	0.86007	-0.413217
PBANKA_0306300	exosome complex component MTR3, putative	1.47625	-0.345999
PBANKA_0306500	conserved protein, unknown function	0.592613	0.0674038
PBANKA_0306800	ATP-dependent RNA helicase UAP56, putative	0.772239	-0.105095
PBANKA_0306900	Sec61-gamma subunit of protein translocation complex, putative	1.59239	-0.522958
PBANKA_0307000	60S ribosomal protein L37ae, putative	0.420226	-0.232419
PBANKA_0307100	conserved Plasmodium protein, unknown function	5.88719	0.312241
PBANKA_0307800	conserved Plasmodium protein, unknown function	4.04886	-0.591263
PBANKA_0308000	ras-related protein Rab-5A, putative	3.23109	0.317059
PBANKA_0308600	asparagine--tRNA ligase, putative	6.54131	-0.156349
PBANKA_0308800	GDP-fructose:GMP antiporter, putative	2.03614	0.516453
PBANKA_0308900	conserved Plasmodium protein, unknown function	1.35301	-0.884384
PBANKA_0309000	ribosomal protein L12, mitochondrial, putative	0.477061	-0.0825178
PBANKA_0309100	eukaryotic peptide chain release factor subunit 1, putative	1.2922	-0.150535
PBANKA_0309200	conserved Plasmodium protein, unknown function	1.30179	-0.285764
PBANKA_0309400	conserved Plasmodium protein, unknown function	1.79979	-0.176354
PBANKA_0309800	arginyl-tRNA--protein transferase, putative	0.569694	-0.0113538
PBANKA_0310000	protein SIS1, putative	4.24029	-0.222764
PBANKA_0310100	conserved protein, unknown function	0.794332	0.187681
PBANKA_0310400	tetratricopeptide repeat protein, putative	0.4782	0.119542
PBANKA_0310500	conserved Plasmodium protein, unknown function	3.86455	0.370869
PBANKA_0310600	conserved protein, unknown function	3.80102	-0.494976
PBANKA_0310800	RTR1 domain-containing protein, putative	0.610231	-0.422997
PBANKA_0310900	T-complex protein 1 subunit theta, putative	0.4238	-0.0162904
PBANKA_0311000	protein transport protein SEC31, putative	4.7882	-0.230531
PBANKA_0311200	conserved protein, unknown function	0.478133	0.00246259
PBANKA_0311600	conserved Plasmodium protein, unknown function	0.647716	-0.101462
PBANKA_0311700	rhoptry neck protein 6, putative	0.699265	-0.205691
PBANKA_0311800	acyl-CoA synthetase, putative	2.17231	-0.211934
PBANKA_0311900	RING zinc finger protein, putative	1.21729	-0.221435
PBANKA_0312100	conserved Plasmodium protein, unknown function	1.16353	0.338858
PBANKA_0312200	conserved Plasmodium protein, unknown function	1.10449	0.391407
PBANKA_0312300	conserved Plasmodium protein, unknown function	1.22268	-0.0463269
PBANKA_0312400	DNA-directed RNA polymerase II subunit RPB2, putative	1.98362	-0.160396
PBANKA_0312500	origin recognition complex subunit 5, putative	6.78376	0.405813
PBANKA_0313100	vacuolar protein sorting-associated protein 45, putative	0.696598	-0.0490098
PBANKA_0313300	sugar transporter, putative	0.866123	-0.217464
PBANKA_0313600	conserved Plasmodium protein, unknown function	4.15014	0.5371
PBANKA_0313800	ATP synthase subunit alpha, mitochondrial, putative	2.74274	0.199552
PBANKA_0314200	calcium-dependent protein kinase 1	3.58122	-2.35892
PBANKA_0314400	E2F-associated phosphoprotein, putative	0.877396	0.602566
PBANKA_0314500	40S ribosomal protein S26, putative	2.05631	-0.665285
PBANKA_0314600	thioesterase/thiol ester dehydrase-isomerase, putative	0.841151	-0.0133651
PBANKA_0314700	replication factor C subunit 2, putative	2.0546	0.233745
PBANKA_0314900	SUZ domain-containing protein, putative	0.451797	-0.0124695
PBANKA_0315200	small nuclear ribonucleoprotein Sm D2, putative	1.16027	-0.0961435
PBANKA_0315300	patatin-like phospholipase, putative	0.427258	0.0572145
PBANKA_0315400	pre-mRNA-processing protein 45, putative	0.766112	0.237191
PBANKA_0315800	ribosome associated membrane protein RAMP4, putative	1.52171	-0.430962
PBANKA_0316000	replication factor C subunit 1, putative	6.14222	0.281343
PBANKA_0316100	Plasmodium exported protein, unknown function	1.42907	-0.214835
PBANKA_0316200	Plasmodium exported protein, unknown function	3.68297	-0.47394
PBANKA_0316300	fam-b protein	0.88562	-1.05527
PBANKA_0316800	erythrocyte membrane associated protein 2	0.548723	0.0276765
PBANKA_0316841	fam-b protein	3.94185	-0.571809
PBANKA_0316941		0.767841	-0.359823
PBANKA_0316981	reticulocyte binding protein, putative	6.36751	0.990373
PBANKA_0401000	pre-mRNA-splicing factor PRP46, putative	0.443287	0.057822
PBANKA_0401100	serine/threonine protein kinase, putative	2.41083	0.242035
PBANKA_0401400	RNA-binding protein, putative	0.583744	0.0871564
PBANKA_0401500	exportin-1, putative	0.438072	0.0412207
PBANKA_0401600	N-ethylmaleimide-sensitive fusion protein, putative	1.55185	0.15727
PBANKA_0401700	CLP1 P-loop domain-containing protein, putative	0.805046	-0.154528
PBANKA_0401800	HAD superfamily protein, putative	1.25207	0.0759338
PBANKA_0401900	DNA-directed RNA polymerases I, II, and III subunit RPABC2, putative	3.59298	-0.524953
PBANKA_0402000	palmitoyltransferase DHHC1, putative	3.92646	0.589467
PBANKA_0402100	spindle pole body protein, putative	7.01002	0.401746
PBANKA_0402300	lipoamide acyltransferase component of branched-chain alpha-keto acid dehydrogenase complex, putative	6.49966	0.39991
PBANKA_0402400	IBR domain protein, putative	0.465566	-0.0365137
PBANKA_0402800	EH domain-containing protein, putative	0.896995	-0.054492
PBANKA_0403000	60S ribosomal protein L44, putative	0.442195	0.630992
PBANKA_0403100	1-cys-glutaredoxin-like protein-1, putative	3.38799	0.444374
PBANKA_0403200	circumsporozoite (CS) protein	0.415262	0.702593
PBANKA_0403600	conserved Plasmodium protein, unknown function	1.54856	0.42489
PBANKA_0403700	GRIP domain-containing protein, putative	1.48399	0.307083
PBANKA_0403800	transporter, putative	3.69617	-0.46436
PBANKA_0404000	conserved Plasmodium protein, unknown function	0.472663	-0.0125012
PBANKA_0404100	DNA-(apurinic or apyrimidinic site) lyase, putative	3.37081	0.353894
PBANKA_0404200	ubiquitin-conjugating enzyme E2, putative	0.984273	-0.177005
PBANKA_0404300	P-loop containing nucleoside triphosphate hydrolase, putative	2.87845	0.294959
PBANKA_0404400	cytochrome b-c1 complex subunit 8, putative	0.717824	0.0264089
PBANKA_0404500	conserved Plasmodium protein, unknown function	1.13663	-0.52841
PBANKA_0404600	activator of Hsp90 ATPase, putative	0.672458	0.0448451
PBANKA_0404700	glutaredoxin 1, putative	0.638424	0.0967641
PBANKA_0404800	FAD-dependent glycerol-3-phosphate dehydrogenase, putative	2.64222	0.301119
PBANKA_0404900	cytochrome c oxidase subunit ApiCOX35, putative	0.464074	0.430958
PBANKA_0405000	ATP synthase-associated protein, putative	1.10208	0.200586
PBANKA_0405100	ER membrane protein complex subunit 5, putative	1.03417	0.34395
PBANKA_0405200	T-complex protein 1 subunit beta, putative	2.5633	-0.0580354
PBANKA_0405300	40S ribosomal protein S23, putative	1.18378	-0.285974
PBANKA_0405400	40S ribosomal protein S12, putative	1.37479	-0.295782
PBANKA_0405500	60S ribosomal protein L7, putative	0.903237	-0.342219
PBANKA_0405600	microtubule-associated protein RP/EB family, putative	3.1971	0.438834
PBANKA_0405800	spindle and kinetochore-associated protein 2, putative	0.900717	0.17339
PBANKA_0406000	conserved Plasmodium protein, unknown function	2.88071	0.516917
PBANKA_0406200	conserved Plasmodium protein, unknown function	15.2987	0.406947
PBANKA_0406300	DNA polymerase delta small subunit, putative	0.441588	0.177024
PBANKA_0406500	T-complex protein 1 subunit eta, putative	1.76257	-0.128561
PBANKA_0406700	activator of Hsp90 ATPase, putative	1.57534	-0.430424
PBANKA_0406800	pre-mRNA-processing factor 19, putative	1.5997	-0.12993
PBANKA_0407100	splicing factor 3B subunit 1, putative	4.09284	-0.348555
PBANKA_0407200	dual specificity protein phosphatase	1.25216	-0.288209
PBANKA_0407300	OMD protein	5.33136	0.497159
PBANKA_0407400	serine/threonine protein kinase ARK2, putative	1.35203	0.387269
PBANKA_0407500	N2227-like protein, putative	1.48869	0.171446
PBANKA_0407600	asparagine synthetase [glutamine-hydrolyzing]	0.589368	0.0755408
PBANKA_0407700	60S acidic ribosomal protein P2, putative	2.07987	-0.341829
PBANKA_0408300	phd finger protein, putative	0.652712	-0.161558
PBANKA_0408400	phosphoglycerate mutase, putative	24.8635	0.506269
PBANKA_0408500	parasite-infected erythrocyte surface protein	6.53919	-0.393059
PBANKA_0408600	eukaryotic translation initiation factor 3 subunit K, putative	1.55016	-0.393766
PBANKA_0408700	trafficking protein particle complex subunit 4, putative	0.522157	-0.210018
PBANKA_0408900	conserved Plasmodium protein, unknown function	0.940615	0.234135
PBANKA_0409100	pre-mRNA splicing factor, putative	0.676758	-0.149172
PBANKA_0409300	phosphatidylinositol 3- and 4-kinase, putative	0.710768	0.103538
PBANKA_0409700	plasmepsin VI, putative	0.783951	0.014073
PBANKA_0409800	ATP synthase F0 subunit d-like protein, putative	4.29389	0.291987
PBANKA_0410200	tetratricopeptide repeat protein, putative	0.652892	0.0863202
PBANKA_0410300	26S proteasome regulatory subunit RPN12, putative	0.660231	-0.0710488
PBANKA_0410400	glycogen synthase kinase 3, putative	7.83484	0.414623
PBANKA_0410600	60S ribosomal protein L26, putative	1.52678	-0.269639
PBANKA_0410700	conserved Plasmodium protein, unknown function	0.705078	-0.0517366
PBANKA_0411300	conserved Plasmodium protein, unknown function	3.24907	0.409444
PBANKA_0411700	HSP20-like chaperone, putative	1.32536	0.304712
PBANKA_0411800	vesicle transport v-SNARE protein, putative	1.52895	-0.218687
PBANKA_0412100	serine/threonine protein phosphatase 6	2.41954	0.379271
PBANKA_0412800	eukaryotic translation initiation factor 4E, putative	2.39787	0.180066
PBANKA_0412900	circumsporozoite- and TRAP-related protein	0.551594	0.317825
PBANKA_0413000	conserved Plasmodium protein, unknown function	1.5573	0.373076
PBANKA_0413200	conserved Plasmodium protein, unknown function	1.2838	0.160935
PBANKA_0413500	conserved Plasmodium protein, unknown function	0.771953	-0.794663
PBANKA_0413600	zinc finger protein, putative	0.435061	-0.285582
PBANKA_0414100	inorganic pyrophosphatase, putative	0.612166	0.266736
PBANKA_0414300	kinetochore protein NUF2, putative	1.34538	0.298985
PBANKA_0414400	formate-nitrite transporter, putative	0.878899	-0.336244
PBANKA_0414500	protein YOP1, putative	0.558527	0.0258098
PBANKA_0414600	40S ribosomal protein S15A, putative	2.9773	-0.405244
PBANKA_0414800	arginase	0.784692	-0.275274
PBANKA_0414900	dynein intermediate light chain, putative	5.53029	0.59195
PBANKA_0415000	Maf-like protein, putative	0.983396	0.190683
PBANKA_0415200	vacuolar protein sorting-associated protein 46, putative	3.62294	0.63198
PBANKA_0415300	exoribonuclease II, putative	0.500063	-0.344868
PBANKA_0415500	coatomer subunit beta, putative	0.450684	-0.0237275
PBANKA_0415600	conserved Plasmodium protein, unknown function	0.902854	-0.0213705
PBANKA_0415800	WD repeat-containing protein 66, putative	3.90797	0.336683
PBANKA_0416000	high molecular weight rhoptry protein 3, putative	22.2812	-0.735786
PBANKA_0416100	dynein heavy chain, putative	39.6034	0.399869
PBANKA_0416300	nucleoporin NUP221	2.1389	-0.317669
PBANKA_0416400	conserved Plasmodium protein, unknown function	2.67966	0.288178
PBANKA_0416500	copper-transporting ATPase	0.781422	-0.197697
PBANKA_0416600	replication protein A1, small fragment	1.91399	0.313336
PBANKA_0416700	bacterial histone-like protein, putative	3.60493	-1.35329
PBANKA_0416800	ubiquitin specific protease, putative	0.949648	-0.282207
PBANKA_0417000	signal peptidase complex subunit 3, putative	1.22545	-0.254513
PBANKA_0417200	PH domain-containing protein	0.682675	0.410993
PBANKA_0417300	AP-4 complex subunit epsilon, putative	0.528432	-0.022774
PBANKA_0417400	GTPase-activating protein, putative	1.77818	0.117347
PBANKA_0417500	60S ribosomal protein L32, putative	3.74424	-0.496527
PBANKA_0417700	alpha tubulin 1	1.95451	0.224309
PBANKA_0417800	conserved protein, unknown function	0.863594	-0.0820308
PBANKA_0417900	nucleoporin NUP138	0.864764	-0.24803
PBANKA_0418000	ATP-dependent RNA helicase DDX60, putative	2.0463	-0.0855773
PBANKA_0418200	ras-related protein RAB7, putative	1.21783	0.226416
PBANKA_0418300	protein RER1, putative	2.29778	0.34606
PBANKA_0500600	fam-b protein	3.92976	-0.692912
PBANKA_0501051		5.26953	-1.02194
PBANKA_0501100	early transcribed membrane protein	1.34333	0.19391
PBANKA_0501300	DNA polymerase delta catalytic subunit, putative	3.12524	0.231492
PBANKA_0501400	rhoptry neck protein 12	4.04661	-0.435108
PBANKA_0501700	phosphomannomutase, putative	4.44781	0.675843
PBANKA_0502200	26S proteasome regulatory subunit p55, putative	1.41971	-0.0794039
PBANKA_0502400	conserved Plasmodium protein, unknown function	1.67021	0.348436
PBANKA_0502600	peptidase, putative	4.10394	-0.738342
PBANKA_0502700	pre-mRNA-splicing factor RDS3, putative	0.752811	-0.605088
PBANKA_0503200	eukaryotic translation initiation factor subunit eIF2A, putative	1.5618	-0.319869
PBANKA_0503600	60S ribosomal protein L30e, putative	2.02435	-0.305078
PBANKA_0504100	autophagy-related protein 8	2.06742	0.0324336
PBANKA_0504200	RNA-binding protein 34, putative	0.983359	-0.381467
PBANKA_0504300	flagellar outer arm dynein-associated protein, putative	1.71074	0.331761
PBANKA_0504500	cytoplasmic dynein intermediate chain, putative	2.39543	0.528875
PBANKA_0504800	conserved Plasmodium protein, unknown function	1.72273	0.36219
PBANKA_0504900	N-acetyltransferase, GNAT family, putative	2.30606	-0.511473
PBANKA_0505100	ADP-ribosylation factor, putative	0.722017	0.0870089
PBANKA_0505300	conserved Plasmodium protein, unknown function	1.06024	0.0150255
PBANKA_0505400	conserved Plasmodium protein, unknown function	4.50928	0.353131
PBANKA_0505700	ATP-dependent RNA helicase ROK1, putative	0.54682	-0.326655
PBANKA_0505800	deoxyribose-phosphate aldolase, putative	4.59893	0.403772
PBANKA_0506000	schizont egress antigen-1	0.61033	-0.364247
PBANKA_0506100	PHAX domain-containing protein, putative	0.512696	-0.0879916
PBANKA_0506600	serine/arginine-rich splicing factor 4, putative	0.48997	-0.235879
PBANKA_0506700	citrate synthase, mitochondrial, putative	6.48927	0.557869
PBANKA_0506800	kelch protein K10, putative	0.906357	-0.405125
PBANKA_0506900	phospholipid scramblase, putative	7.31648	0.601686
PBANKA_0507100	CDGSH iron-sulfur domain-containing protein, putative	1.01068	0.195881
PBANKA_0507300	dynein heavy chain, putative	36.3662	0.368586
PBANKA_0507400	orotidine 5'-phosphate decarboxylase, putative	0.51573	0.0457123
PBANKA_0507800	conserved protein, unknown function	3.92427	0.373081
PBANKA_0507900	conserved Plasmodium protein, unknown function	1.42431	0.495101
PBANKA_0508100	chromodomain-helicase-DNA-binding protein 1, putative	9.62646	-0.537162
PBANKA_0508500	ATP synthase-associated protein, putative	0.688546	0.0996867
PBANKA_0508600	conserved Plasmodium protein, unknown function	3.96139	0.404888
PBANKA_0509000	exported protein 3, putative	0.997697	0.175388
PBANKA_0509200	Eps15-like protein, putative	1.17548	-0.0397146
PBANKA_0509300	glutamine--fructose-6-phosphate aminotransferase [isomerizing], putative	4.10163	0.460288
PBANKA_0509500	conserved protein, unknown function	2.20115	-0.659069
PBANKA_0509700	conserved Plasmodium protein, unknown function	15.7583	0.461835
PBANKA_0509800	cytochrome c oxidase copper chaperone, putative	0.754828	0.0688461
PBANKA_0510000	conserved protein, unknown function	2.08592	0.227595
PBANKA_0510100	conserved protein, unknown function	0.776824	-0.0577769
PBANKA_0510200	conserved Plasmodium protein, unknown function	0.567263	0.0441018
PBANKA_0510500	conserved Plasmodium protein, unknown function	0.571388	-0.161157
PBANKA_0510800	conserved Plasmodium protein, unknown function	0.922711	0.21582
PBANKA_0510900	40S ribosomal protein S2, putative	0.74245	-0.197227
PBANKA_0511200	U3 small nucleolar ribonucleoprotein protein MPP10, putative	0.995259	-0.854508
PBANKA_0511400	peroxiredoxin, putative	5.41379	-1.17152
PBANKA_0511500	DNA-directed RNA polymerase II subunit RPB7, putative	2.2418	-0.379794
PBANKA_0511800	centrin-3, putative	0.496091	0.0817283
PBANKA_0511900	60S ribosomal protein L3, putative	2.1506	-0.29992
PBANKA_0512100	methyltransferase, putative	1.08531	-1.28975
PBANKA_0512500	ribosome biogenesis protein RPF2, putative	2.33055	-0.797721
PBANKA_0512600	partial CSTF domain-containing protein, putative	0.891746	-0.217664
PBANKA_0512700	conserved Plasmodium protein, unknown function	0.456525	-0.124196
PBANKA_0512800	merozoite TRAP-like protein	2.23728	0.426964
PBANKA_0513200	WD repeat-containing protein, putative	0.414613	0.063461
PBANKA_0513400	LEM3/CDC50 family protein, putative	0.89232	-0.255174
PBANKA_0513600	adenosine deaminase, putative	5.40234	-0.375102
PBANKA_0513900	conserved Plasmodium protein, unknown function	3.50163	0.400016
PBANKA_0514000	transcription elongation factor SPT4, putative	2.84158	0.323365
PBANKA_0514100	pre-mRNA-splicing factor ATP-dependent RNA helicase PRP22, putative	2.43682	-0.392589
PBANKA_0514500	26S proteasome regulatory subunit RPN9, putative	1.81708	-0.0804043
PBANKA_0514600	tRNA N6-adenosine threonylcarbamoyltransferase, putative	2.77557	-0.354343
PBANKA_0514900	ookinete surface protein P28	3.4937	0.561413
PBANKA_0515200	MORN repeat-containing protein 1, putative	1.7152	0.209991
PBANKA_0515400	protein GEXP15	0.605059	0.0902155
PBANKA_0515600	conserved protein, unknown function	0.634059	-0.135998
PBANKA_0515900	mRNA-decapping enzyme subunit 1, putative	0.616897	0.0202501
PBANKA_0516000	conserved Plasmodium protein, unknown function	0.996726	0.645277
PBANKA_0516300	DER1-like protein, putative	0.535649	0.472954
PBANKA_0516500	conserved Plasmodium protein, unknown function	1.20242	-0.369651
PBANKA_0516600	leucine-rich repeat protein, putative	1.25882	0.0576639
PBANKA_0516700	RNA polymerase II-associated protein 1, putative	0.875176	0.282607
PBANKA_0516900	S-adenosylmethionine decarboxylase/ornithine decarboxylase, putative	0.450218	-0.284636
PBANKA_0517000	early transcribed membrane protein	0.700695	0.0618755
PBANKA_0517100	conserved protein, unknown function	0.695312	0.0295108
PBANKA_0517200	haloacid dehalogenase-like hydrolase, putative	2.41624	-0.208343
PBANKA_0517300	WD repeat-containing protein 70, putative	0.5753	0.421502
PBANKA_0517400	pre-mRNA-splicing factor CEF1, putative	1.31376	-0.144867
PBANKA_0517500	bromodomain protein 1, putative	0.423598	0.0486459
PBANKA_0517700	ubiquitin-conjugating enzyme E2, putative	0.433519	0.0647906
PBANKA_0517800	Sec1 family protein, putative	1.54416	0.113715
PBANKA_0517900	conserved protein, unknown function	2.03315	0.473622
PBANKA_0518200	flavoprotein subunit of succinate dehydrogenase, putative	4.5325	0.344468
PBANKA_0518300	conserved Plasmodium protein, unknown function	4.07612	0.519049
PBANKA_0518500	ADP-ribosylation factor, putative	0.421155	0.15242
PBANKA_0518700	methionine--tRNA ligase, putative	2.39298	0.153636
PBANKA_0518900	conserved Plasmodium membrane protein, unknown function	0.933601	0.302
PBANKA_0519000	S-antigen, putative	0.547358	0.21781
PBANKA_0519100	conserved Plasmodium protein, unknown function	3.20393	-0.330898
PBANKA_0519200	conserved Plasmodium protein, unknown function	1.44386	-0.110487
PBANKA_0519300	conserved Plasmodium protein, unknown function	0.676677	-0.0258854
PBANKA_0519400	conserved Plasmodium protein, unknown function	2.06151	-0.248829
PBANKA_0519500	conserved Plasmodium protein, unknown function	0.719201	0.761823
PBANKA_0519700	phosducin-like protein 2, putative	4.77542	-0.671929
PBANKA_0519800	acetyl-CoA transporter, putative	2.77892	0.716421
PBANKA_0519900	conserved Plasmodium protein, unknown function	14.8446	-0.724445
PBANKA_0520000	pyruvate kinase 2, putative	1.3026	-0.214951
PBANKA_0520200	ADP/ATP transporter on adenylate translocase, putative	2.31277	0.209839
PBANKA_0520400	dynamin-like protein, putative	6.29888	0.263617
PBANKA_0520600	enhancer of rudimentary homolog, putative	1.92038	-0.388294
PBANKA_0520700	conserved Plasmodium protein, unknown function	5.04463	0.543697
PBANKA_0520900	antigen UB05, putative	0.440714	0.115132
PBANKA_0521000	GDP dissociation inhibitor, putative	2.26655	-0.608113
PBANKA_0521300	zinc finger protein, putative	2.11717	1.40063
PBANKA_0521700	AP2 domain transcription factor, putative	1.42178	-0.991757
PBANKA_0521800	ribosome-recycling factor, putative	0.806247	-0.175837
PBANKA_0521900	conserved Plasmodium protein, unknown function	0.578277	-0.26462
PBANKA_0522000	conserved Plasmodium protein, unknown function	0.926229	0.0407926
PBANKA_0522100	conserved Plasmodium protein, unknown function	1.84696	0.45109
PBANKA_0522400	steroid dehydrogenase, putative	5.97015	0.556385
PBANKA_0522500	transmembrane emp24 domain-containing protein, putative	1.69325	-0.1604
PBANKA_0522600	erythrocyte membrane-associated antigen, putative	0.718655	0.13231
PBANKA_0522700	alpha tubulin 2	1.24329	0.16198
PBANKA_0522800	40S ribosomal protein S19, putative	1.61934	-0.386635
PBANKA_0522900	pre-mRNA-splicing helicase BRR2, putative	0.719271	-0.0319138
PBANKA_0523000	conserved Plasmodium protein, unknown function	4.47851	0.644723
PBANKA_0523100	eukaryotic initiation factor 4A-III, putative	1.85211	-0.188284
PBANKA_0523500	AP-4 complex subunit sigma, putative	0.691041	-0.10798
PBANKA_0523900	glideosome associated protein with multiple membrane spans 2, putative	0.799899	0.0843004
PBANKA_0524000	conserved Plasmodium protein, unknown function	0.47625	0.0356077
PBANKA_0524100	conserved Plasmodium protein, unknown function	0.750887	-0.833776
PBANKA_0524200	early transcribed membrane protein	3.09011	0.228044
PBANKA_0524300	tryptophan-rich protein	1.03862	-0.0561743
PBANKA_0524400	tryptophan-rich protein	0.729379	0.25307
PBANKA_0524800	early transcribed membrane protein	1.92258	-0.318184
PBANKA_0600051	PIR protein	1.00734	0.308214
PBANKA_0600200	PIR protein	1.17114	2.08381
PBANKA_0600400	fam-a protein	0.533525	-0.0422849
PBANKA_0600500	GPN-loop GTPase, putative	0.488603	-0.125258
PBANKA_0601100	mitochondrial phosphate carrier protein, putative	1.5505	0.293041
PBANKA_0601200	dynein heavy chain, putative	13.9224	0.419972
PBANKA_0601600	nuclear export mediator factor NEMF, putative	4.24148	0.280901
PBANKA_0601700	conserved Plasmodium protein, unknown function	1.53034	-0.674294
PBANKA_0601800	DNA/RNA-binding protein, putative	1.79838	-0.712546
PBANKA_0601900	high mobility group protein B1, putative	2.56069	-0.221756
PBANKA_0602000	origin recognition complex subunit 1, putative	4.96887	0.337873
PBANKA_0602200	signal recognition particle subunit SRP14, putative	0.685986	0.0168077
PBANKA_0602300	TBCC domain-containing protein, putative	1.11433	0.323644
PBANKA_0602500	threonylcarbamoyl-AMP synthase, putative	0.438863	0.0411157
PBANKA_0602700	nucleosome assembly protein, putative	2.25235	-0.0635737
PBANKA_0602800	ubiquitin-conjugating enzyme E2, putative	1.07446	0.0977817
PBANKA_0602900	conserved Plasmodium protein, unknown function	0.4642	0.131155
PBANKA_0603200	eukaryotic translation initiation factor 5A, putative	3.74425	-0.420489
PBANKA_0603700	conserved protein, unknown function	1.75363	0.815145
PBANKA_0603800	O-phosphoseryl-tRNA(Sec) selenium transferase, putative	2.87783	-0.557603
PBANKA_0604200	zinc finger protein, putative	1.2996	0.169717
PBANKA_0604300	tetratricopeptide repeat protein, putative	0.626792	0.180671
PBANKA_0604500	high mobility group protein B3, putative	1.87323	-0.910676
PBANKA_0604600	conserved protein, unknown function	0.8584	-0.194074
PBANKA_0604700	shewanella-like protein phosphatase 2, putative	1.4695	0.182277
PBANKA_0604800	eukaryotic translation initiation factor 3 subunit C, putative	3.33362	-0.124069
PBANKA_0605200	DNA-directed RNA polymerase III subunit RPC2, putative	1.3422	0.177401
PBANKA_0605300	eukaryotic translation initiation factor 5, putative	3.55684	-0.190186
PBANKA_0605400	conserved Plasmodium protein, unknown function	0.688202	-0.143559
PBANKA_0605500	conserved Plasmodium protein, unknown function	2.53799	0.442618
PBANKA_0605600	conserved Plasmodium protein, unknown function	9.2439	0.351654
PBANKA_0605700	pre-rRNA-processing protein ESF1, putative	0.536186	0.0505311
PBANKA_0606100	tRNA dimethylallyltransferase, putative	1.03512	0.634949
PBANKA_0606300	conserved Plasmodium protein, unknown function	2.45886	0.503615
PBANKA_0606600	conserved Plasmodium protein, unknown function	3.03341	-1.05454
PBANKA_0606800	acyl carrier protein, mitochondrial, putative	0.588305	0.837257
PBANKA_0607000	conserved Plasmodium protein, unknown function	0.504619	-0.000579953
PBANKA_0607100	mitochondrial import inner membrane translocase subunit TIM10, putative	0.979224	0.918526
PBANKA_0607400	protein phosphatase PPM11, putative	8.62514	0.326367
PBANKA_0607500	mago-binding protein, putative	0.986503	-1.3501
PBANKA_0607600	U6 snRNA-associated Sm-like protein LSm7, putative	2.07454	-0.437395
PBANKA_0607700	telomere repeat-binding zinc finger protein, putative	1.40085	-1.65163
PBANKA_0607800	cytosolic iron-sulfur protein assembly protein 1, putative	4.75791	0.444147
PBANKA_0607900	cGMP-specific 3',5'-cyclic phosphodiesterase alpha, putative	1.87112	0.520191
PBANKA_0608100	conserved protein, unknown function	0.589744	0.0477213
PBANKA_0608500	SNARE protein, putative	0.769452	0.222618
PBANKA_0609100	conserved Plasmodium protein, unknown function	0.562816	-0.0353155
PBANKA_0609500	kinesin-X3, putative	0.626614	-0.211463
PBANKA_0609700	conserved Plasmodium protein, unknown function	0.694327	-0.0298249
PBANKA_0609800	DNA helicase MCM8, putative	0.92698	0.219744
PBANKA_0609900	heat shock protein DNAJ homologue Pfj4, putative	0.533532	0.0316795
PBANKA_0610200	DNA replication licensing factor MCM5, putative	4.5482	0.24871
PBANKA_0610300	polyubiquitin, putative	2.19231	-0.160869
PBANKA_0610400	non-SERCA-type Ca2+ -transporting P-ATPase, putative	1.43075	-0.11474
PBANKA_0610500	glutathione peroxidase-like thioredoxin peroxidase	2.62914	0.384427
PBANKA_0610600	peripheral plastid protein 1, putative	0.95911	-1.19672
PBANKA_0610700	conserved Plasmodium protein, unknown function	1.00741	0.272463
PBANKA_0610800	eukaryotic translation initiation factor eIF2A, putative	3.31251	-0.236229
PBANKA_0610900	HSP40, subfamily A, putative	4.13554	-0.185433
PBANKA_0611000	trafficking protein particle complex subunit 5, putative	1.38233	-0.237325
PBANKA_0611600	ribonucleoside-diphosphate reductase large subunit, putative	7.91726	0.298891
PBANKA_0611800	N-acetyltransferase, GNAT family, putative	1.82833	0.152145
PBANKA_0611900	histidine triad protein, putative	3.73014	0.519582
PBANKA_0612200	conserved Plasmodium protein, unknown function	0.430993	0.0702629
PBANKA_0612300	conserved Plasmodium protein, unknown function	1.95758	0.270452
PBANKA_0612500	mediator of RNA polymerase II transcription subunit 8, putative	2.11782	-1.09873
PBANKA_0613200	DNA polymerase alpha catalytic subunit A, putative	8.19119	0.265006
PBANKA_0613300	LITAF-like zinc finger protein, putative	1.27027	-0.478463
PBANKA_0613500	conserved Plasmodium protein, unknown function	0.602923	-0.0853471
PBANKA_0613700	RNA-binding protein, putative	0.429686	-0.0593255
PBANKA_0614000	conserved protein, unknown function	1.79302	0.211462
PBANKA_0614100	transcription initiation factor IIA subunit 1, putative	1.85045	-0.37514
PBANKA_0614500	eukaryotic translation initiation factor 3 subunit I, putative	1.06606	-0.0207241
PBANKA_0614800	conserved Plasmodium protein, unknown function	3.85983	0.478015
PBANKA_0614900	conserved Plasmodium protein, unknown function	1.23287	-1.19022
PBANKA_0615000	transcription initiation factor IIE subunit alpha, putative	0.437583	0.00821838
PBANKA_0615100	queuine tRNA-ribosyltransferase, putative	1.68057	-0.615139
PBANKA_0615200	calcium-dependent protein kinase 4	5.89347	0.355436
PBANKA_0615400	serine--tRNA ligase, putative	3.69365	-0.161664
PBANKA_0615600	thioredoxin-like protein	4.01606	0.225852
PBANKA_0615700	dynein heavy chain, putative	16.7529	0.443132
PBANKA_0615800	exported serine/threonine protein kinase	0.783636	0.270027
PBANKA_0616100	prefoldin subunit 3, putative	0.782003	0.0649606
PBANKA_0616500	conserved protein, unknown function	2.01647	-0.608573
PBANKA_0616600	ATP synthase F0 subunit a-like protein, putative	0.608772	0.390058
PBANKA_0616700	NIMA related kinase 4	10.0208	0.56646
PBANKA_0616800	actin-related protein, putative	1.27997	-0.52231
PBANKA_0616900	conserved Plasmodium protein, unknown function	1.48954	-0.101599
PBANKA_0617000	LEM3/CDC50 family protein, putative	2.01334	1.08007
PBANKA_0617100	60S ribosomal protein L11a, putative	1.09742	-0.25655
PBANKA_0617200	40S ribosomal protein S10, putative	2.19584	-0.230211
PBANKA_0617400	conserved Plasmodium protein, unknown function	0.748202	-0.0695093
PBANKA_0617900	apoptosis-inducing factor, putative	3.26487	0.18026
PBANKA_0618000	conserved Plasmodium protein, unknown function	1.9615	-0.430272
PBANKA_0618200	phosphoinositide-binding protein, putative	2.36679	-0.240035
PBANKA_0618300	Ham1-like protein, putative	0.526074	-0.258374
PBANKA_0618400	tetratricopeptide repeat protein, putative	1.16658	0.224512
PBANKA_0618600	conserved protein, unknown function	0.43912	-0.126967
PBANKA_0618900	rhoptry protein, putative	3.21303	-0.18946
PBANKA_0619100	40S ribosomal protein S5, putative	2.3089	-0.528314
PBANKA_0619200	secreted ookinete protein, putative	3.14707	0.474308
PBANKA_0619600	protein pelota homolog, putative	0.506087	0.0894843
PBANKA_0619700	rhoptry-associated leucine zipper-like protein 1, putative	3.99104	-0.434227
PBANKA_0619900	Obg-like ATPase 1, putative	6.12132	-0.338368
PBANKA_0620000	pre-mRNA-splicing factor CWC15, putative	0.546424	-0.438203
PBANKA_0620100	U3 small nucleolar RNA-associated protein 7, putative	1.36663	-1.51422
PBANKA_0620200	conserved protein, unknown function	0.791802	0.246663
PBANKA_0620700	conserved Plasmodium protein, unknown function	2.18304	0.713819
PBANKA_0620800	conserved protein, unknown function	8.01987	0.653774
PBANKA_0620900	conserved Plasmodium protein, unknown function	1.96593	-0.411074
PBANKA_0621000	dynactin subunit 5, putative	1.38581	0.479284
PBANKA_0621300	conserved Plasmodium protein, unknown function	1.48957	0.226152
PBANKA_0621400	RNA-binding protein, putative	1.56459	-0.133903
PBANKA_0621500	Rab GTPase activator and protein kinase, putative	0.804122	0.612044
PBANKA_0621600	conserved Plasmodium protein, unknown function	0.889503	0.229873
PBANKA_0621700	type 2A phosphatase-associated protein 42, putative	0.461521	-0.108122
PBANKA_0622000	conserved Plasmodium protein, unknown function	1.38267	0.555827
PBANKA_0622100	protein kinase, putative	0.465668	0.232176
PBANKA_0622700	mago nashi protein homologue, putative	0.937361	-0.169968
PBANKA_0622800	conserved protein, unknown function	1.46352	-0.356489
PBANKA_0622900	conserved Plasmodium protein, unknown function	0.710853	-1.03538
PBANKA_0623100	tryptophan-rich protein	3.27385	-0.325259
PBANKA_0623200	lysophospholipase, putative	0.724823	-0.190198
PBANKA_0623300	tryptophan-rich protein	9.35492	-0.3586
PBANKA_0623400	fam-a protein	0.461165	0.168617
PBANKA_0623500	fam-a protein	1.02372	-0.756498
PBANKA_0623600	PIR protein	1.52073	0.169519
PBANKA_0700600	Plasmodium exported protein, unknown function	1.28918	-0.210767
PBANKA_0700700	Plasmodium exported protein, unknown function	1.69399	0.176437
PBANKA_0701400	U6 snRNA-associated Sm-like protein LSm8, putative	1.4766	-0.537881
PBANKA_0701500	prohibitin 1	0.483759	0.0897688
PBANKA_0701600	coiled-coil domain-containing protein 124, putative	1.61976	-0.64934
PBANKA_0701700	conserved Plasmodium protein, unknown function	0.824654	0.203351
PBANKA_0701900	GPI-anchored micronemal antigen, putative	0.53009	0.269711
PBANKA_0702000	conserved protein, unknown function	4.0207	0.503601
PBANKA_0702200	translation initiation factor eIF-2B subunit alpha, putative	0.433331	-0.0884451
PBANKA_0702400	conserved protein, unknown function	0.533028	0.103161
PBANKA_0702800	protein disulfide-isomerase, putative	0.539822	0.125269
PBANKA_0703900	receptor for activated c kinase, putative	2.4145	-0.123042
PBANKA_0704100	ubiquitin conjugation factor E4 B, putative	1.74084	-0.120834
PBANKA_0704500	HECT-like E3 ubiquitin ligase, putative	16.6832	-0.328608
PBANKA_0704700	conserved Plasmodium protein, unknown function	12.5623	0.48854
PBANKA_0704900	crystalloid-specific PH domain-containing protein, putative	1.70724	0.713311
PBANKA_0705100	protein KRI1, putative	0.724664	-0.914085
PBANKA_0705200	ATP synthase-associated protein, putative	0.49264	0.289246
PBANKA_0705500	ankyrin-repeat protein, putative	1.5077	0.84023
PBANKA_0705700	conserved Plasmodium protein, unknown function	0.620468	-0.486229
PBANKA_0705800	conserved Plasmodium protein, unknown function	2.76817	-0.618779
PBANKA_0706000	Fe-S cluster assembly protein DRE2, putative	0.793732	0.00287697
PBANKA_0706200	nucleoside transporter 2, putative	3.68664	-1.27499
PBANKA_0706400	conserved Plasmodium protein, unknown function	3.99609	0.283532
PBANKA_0706700	dicarboxylate/tricarboxylate carrier, putative	0.722147	0.0554061
PBANKA_0706800	DnaJ protein, putative	0.79803	-0.0175485
PBANKA_0707100	inner membrane complex protein 1i	0.997604	0.186633
PBANKA_0707300	histone acetyltransferase GCN5, putative	0.502294	-0.383201
PBANKA_0707400	RNA-binding protein, putative	2.04958	-0.191687
PBANKA_0707500	RWD domain-containing protein, putative	0.52297	-0.00586721
PBANKA_0707700	conserved Plasmodium protein, unknown function	3.79852	-0.81289
PBANKA_0707800	U5 small nuclear ribonucleoprotein 40 kDa protein, putative	0.73931	-0.0947119
PBANKA_0708000	protein transport protein SEC23, putative	1.17314	-0.107852
PBANKA_0708100	dynein light chain 1	4.18157	0.470421
PBANKA_0708200	conserved Plasmodium protein, unknown function	2.68832	0.38655
PBANKA_0708400	small nuclear ribonucleoprotein G, putative	0.562646	0.120558
PBANKA_0708700	mediator of RNA polymerase II transcription subunit 7, putative	2.16693	-0.325366
PBANKA_0709100	60S ribosomal protein L22, putative	0.820873	-0.250988
PBANKA_0709200	polyribonucleotide 5'-hydroxyl-kinase Clp1, putative	0.503142	-0.0598192
PBANKA_0709300	ribosomal RNA small subunit methyltransferase NEP1, putative	0.931713	-0.295301
PBANKA_0709400	conserved Plasmodium protein, unknown function	3.96538	-0.55038
PBANKA_0709500	ATP-dependent RNA helicase DHX36, putative	0.658057	-0.125638
PBANKA_0709700	protein kinase 1	0.956993	0.635
PBANKA_0709800	conserved Plasmodium protein, unknown function	4.40325	-0.66372
PBANKA_0710100	2-oxoglutarate dehydrogenase E1 component, putative	4.1436	0.400302
PBANKA_0710300	protein transport protein YIF1, putative	1.6494	-0.0948852
PBANKA_0710600	phosphatidylglycerophosphate synthase, putative	5.62128	0.527674
PBANKA_0710800	Snf2-related CBP activator, putative	0.458145	0.0904322
PBANKA_0710900	U6 snRNA-associated Sm-like protein LSm3, putative	0.470783	-0.304619
PBANKA_0711000	conserved Plasmodium protein, unknown function	4.36589	0.381822
PBANKA_0711200	conserved protein, unknown function	0.686533	-0.0935493
PBANKA_0711300	conserved protein, unknown function	3.70314	0.555443
PBANKA_0711800	conserved Plasmodium protein, unknown function	0.590436	-0.173729
PBANKA_0711900	heat shock protein 70	12.4694	-0.357836
PBANKA_0712100	DNA helicase, putative	6.22246	0.330704
PBANKA_0712200	BEM46-like protein, putative	1.75729	-0.25644
PBANKA_0712300	zinc finger protein, putative	1.88247	-0.653641
PBANKA_0712600	14-3-3 protein	0.6084	0.187648
PBANKA_0712800	U4/U6.U5 small nuclear ribonucleoprotein, putative	1.10597	-0.476008
PBANKA_0712900	high mobility group protein B2	0.508449	0.0336388
PBANKA_0713000	conserved Plasmodium protein, unknown function	1.71063	0.413348
PBANKA_0713100	rhoptry neck protein 5	10.6025	-0.684503
PBANKA_0713300	histidine triad nucleotide-binding protein 1, putative	0.562883	0.0964802
PBANKA_0713900	adenylate kinase 2, putative	1.75103	0.169962
PBANKA_0714000	meiotic recombination protein DMC1	1.3017	0.346368
PBANKA_0714200	chaperone protein ClpB1, putative	3.43419	-0.318878
PBANKA_0714400	EF-hand calcium-binding domain-containing protein, putative	2.61693	0.347634
PBANKA_0714600	vacuolar protein sorting-associated protein 2, putative	2.60911	0.433346
PBANKA_0714800	ribosome assembly protein RRB1, putative	0.82979	-0.0986207
PBANKA_0715000	vacuolar protein sorting-associated protein 9, putative	1.60875	0.204354
PBANKA_0715200	eukaryotic translation initiation factor 3 subunit G, putative	1.27307	-0.0789923
PBANKA_0715300	conserved Plasmodium protein, unknown function	1.50061	-1.13324
PBANKA_0715400	ATP synthase-associated protein, putative	1.4494	0.152805
PBANKA_0715500	phosphoglucomutase-2	0.42994	0.124528
PBANKA_0715600	26S protease regulatory subunit 6B, putative	1.89984	-0.0458385
PBANKA_0715700	lysine decarboxylase-like protein, putative	0.498781	-0.0388141
PBANKA_0715900	ubiquitin carboxyl-terminal hydrolase 13, putative	2.14962	0.142434
PBANKA_0716000	structural maintenance of chromosomes protein 3, putative	11.8109	0.354262
PBANKA_0716500	RNA-binding protein, putative	1.19464	0.0677581
PBANKA_0716600	acylated pleckstrin-homology domain-containing protein, putative	3.56735	0.661318
PBANKA_0716900	armadillo-domain containing rhoptry protein, putative	0.624342	-0.186807
PBANKA_0717000	arsenical pump-driving ATPase, putative	1.05589	-0.099052
PBANKA_0717200	conserved Plasmodium protein, unknown function	1.75772	0.426008
PBANKA_0717400	coatomer subunit zeta, putative	0.49139	-0.101552
PBANKA_0717500	nuclear cap-binding protein subunit 2, putative	0.632171	-0.0900385
PBANKA_0717600	GTP:AMP phosphotransferase, putative	0.424295	-0.0916821
PBANKA_0717800	60S ribosomal protein L15, putative	3.29189	-0.343795
PBANKA_0717900	RNA-binding protein, putative	1.5546	-0.669457
PBANKA_0718200	conserved protein, unknown function	0.80007	-0.028376
PBANKA_0718400	histone acetyltransferase, putative	0.726138	-0.369247
PBANKA_0718700	CDGSH iron-sulfur domain-containing protein, putative	1.04107	-0.0524328
PBANKA_0718800	small GTP-binding protein sar1, putative	0.640941	-0.027297
PBANKA_0719100	conserved Plasmodium protein, unknown function	0.632734	0.359131
PBANKA_0719300	bifunctional dihydrofolate reductase-thymidylate synthase, putative	2.37849	0.177577
PBANKA_0719400	LETM1-like protein, putative	1.62827	0.25343
PBANKA_0719500	conserved Plasmodium protein, unknown function	1.17374	0.256918
PBANKA_0719600	memo-like protein	3.48466	-0.478617
PBANKA_0719700	conserved Plasmodium protein, unknown function	4.19203	0.296433
PBANKA_0720000	conserved Plasmodium protein, unknown function	5.23627	0.427824
PBANKA_0720100	conserved Plasmodium protein, unknown function	5.83986	0.429618
PBANKA_0720200	protein SOC1	4.51265	0.351594
PBANKA_0720300	eukaryotic translation initiation factor 3 subunit M, putative	1.25207	0.0144448
PBANKA_0720600	trafficking protein particle complex subunit 3, putative	0.747358	0.197952
PBANKA_0721100	conserved Plasmodium protein, unknown function	2.7049	0.588259
PBANKA_0721500	conserved Plasmodium protein, unknown function	2.17517	-0.828251
PBANKA_0721700	ran-specific GTPase-activating protein 1, putative	2.44555	-0.147485
PBANKA_0721900	60S ribosomal protein L7ae/L30e, putative	1.48619	-0.389403
PBANKA_0800300	conserved Plasmodium protein, unknown function	2.73203	-0.927375
PBANKA_0800400	conserved Plasmodium protein, unknown function	1.3828	0.197348
PBANKA_0800600	centrin, putative	1.24604	0.101729
PBANKA_0800700	conserved Plasmodium protein, unknown function	1.64477	0.29809
PBANKA_0800800	cytosolic iron-sulfur assembly component 2, putative	0.642717	0.117271
PBANKA_0801200	erythrocyte membrane-associated antigen, putative	0.521202	0.0339761
PBANKA_0801400	conserved protein, unknown function	2.18622	-1.28588
PBANKA_0801500	conserved Plasmodium protein, unknown function	7.0441	0.432609
PBANKA_0801600	conserved Plasmodium protein, unknown function	2.48167	-0.748079
PBANKA_0801700	conserved Plasmodium protein, unknown function	0.598691	-0.0391295
PBANKA_0801900	methyltransferase, putative	3.812	-0.329224
PBANKA_0802000	conserved Plasmodium protein, unknown function	0.562084	-1.71607
PBANKA_0802100	phosphoinositide-binding protein, putative	4.37275	0.389874
PBANKA_0802300	HECT-type E3 ubiquitin ligase UT, putative	0.882609	-0.0263516
PBANKA_0802700	mRNA cap guanine-N7 methyltransferase, putative	1.30553	-0.191019
PBANKA_0802800	conserved Plasmodium protein, unknown function	1.1452	0.287805
PBANKA_0803000	origin recognition complex subunit 2, putative	4.35208	0.263749
PBANKA_0803100	DNA replication licensing factor MCM7, putative	6.22245	0.306717
PBANKA_0803200	inositol-phosphate phosphatase, putative	1.26555	-0.21836
PBANKA_0803400	40S ribosomal protein S29, putative	1.58459	-0.267101
PBANKA_0803600	importin-7, putative	2.04485	-0.194943
PBANKA_0804100	conserved Plasmodium protein, unknown function	10.4321	-0.758582
PBANKA_0804300	DNA mismatch repair protein MSH2	7.83993	0.375041
PBANKA_0804400	conserved Plasmodium protein, unknown function	1.34311	-0.137931
PBANKA_0804500	rhoptry-associated membrane antigen, putative	2.61995	-1.03431
PBANKA_0804600	AAA family ATPase, putative	3.88144	-0.638483
PBANKA_0804700	conserved Plasmodium protein, unknown function	4.36916	0.388857
PBANKA_0804800	mediator of RNA polymerase II transcription subunit 10, putative	0.743277	-0.370706
PBANKA_0804900	E3 ubiquitin-protein ligase, putative	0.659703	-0.15863
PBANKA_0805200	cytoskeleton associated protein, putative	0.485252	0.115454
PBANKA_0805300	conserved Plasmodium protein, unknown function	1.35157	0.677697
PBANKA_0805400	DNA-directed RNA polymerases I, II, and III subunit RPABC5, putative	1.75273	-0.643772
PBANKA_0805500	conserved Plasmodium protein, unknown function	2.28512	0.452915
PBANKA_0805600	EKC/KEOPS complex subunit BUD32, putative	1.62802	-0.443301
PBANKA_0805700	heat shock protein 90, putative	21.0986	-0.576455
PBANKA_0805800	RNA-binding protein, putative	0.800029	-0.298277
PBANKA_0805900	kinesin-8X	2.67482	0.381958
PBANKA_0806100	CCR4 domain-containing protein 4, putative	1.00414	-0.0302344
PBANKA_0806200	E3 ubiquitin-protein ligase RBX1, putative	0.515491	0.00993256
PBANKA_0806300	P-type ATPase, putative	1.60471	0.375173
PBANKA_0806400	conserved protein, unknown function	0.674536	0.0459436
PBANKA_0806700	conserved Plasmodium protein, unknown function	6.2545	0.476314
PBANKA_0806800	coiled-coil domain-containing protein CCDC148/CCDC112, putative	1.80596	0.290276
PBANKA_0806900	conserved Plasmodium protein, unknown function	0.533333	-0.0554866
PBANKA_0807000	DNA-directed RNA polymerase II subunit RPB1, putative	2.6927	-0.130524
PBANKA_0807100	stomatin-like protein	0.672991	0.178669
PBANKA_0807400	26S proteasome non-ATPase regulatory subunit 9, putative	0.989153	-0.513446
PBANKA_0807500	conserved Plasmodium protein, unknown function	2.02887	0.358198
PBANKA_0807600	40S ribosomal protein S11, putative	1.78197	-0.282644
PBANKA_0807700	kinesin-5, putative	1.0256	0.180761
PBANKA_0807900	conserved Plasmodium protein, unknown function	1.77016	0.255301
PBANKA_0808000	cdc2-related protein kinase 4, putative	0.963178	0.141486
PBANKA_0808200	proteasome subunit alpha type-3, putative	1.16264	-0.0797465
PBANKA_0808300	E3 ubiquitin-protein ligase, putative	1.46613	-0.377597
PBANKA_0808420	tubulin-specific chaperone, putative	0.955282	-0.127329
PBANKA_0808500	conserved Plasmodium protein, unknown function	1.09741	-0.311999
PBANKA_0808700	GTPase-activating protein, putative	0.541826	-0.120177
PBANKA_0808900	ATP-dependent protease ATPase subunit ClpY, putative	6.82079	-0.794254
PBANKA_0809000	translation initiation factor SUI1, putative	1.69961	0.158382
PBANKA_0809100	proteasome activator 28, putative	0.58781	-0.0336797
PBANKA_0809400	plasma membrane protein 1	2.91488	0.216032
PBANKA_0810200	conserved Plasmodium protein, unknown function	1.59902	0.439949
PBANKA_0810500	apoptosis-related protein, putative	1.14754	-0.00343427
PBANKA_0810600	exoribonuclease, putative	4.79721	-0.334631
PBANKA_0810800	conserved protein, unknown function	9.02122	0.464292
PBANKA_0810900	FHA domain protein, putative	3.94026	0.35396
PBANKA_0811000	small nuclear ribonucleoprotein Sm D3, putative	2.14528	-0.404154
PBANKA_0811100	helicase SKI2W, putative	0.914491	-0.0689201
PBANKA_0811300	exportin-7, putative	0.557853	0.0678828
PBANKA_0811600	selenide water dikinase, putative	0.839123	0.062191
PBANKA_0811700	SNARE protein, putative	1.48343	-0.0948691
PBANKA_0811800	actin-like protein, putative	2.29943	0.50799
PBANKA_0811900	cytosolic Fe-S cluster assembly factor NBP35, putative	0.617265	0.0840131
PBANKA_0812000	DNA primase large subunit, putative	1.4877	0.278953
PBANKA_0812200	conserved protein, unknown function	1.65344	-0.584273
PBANKA_0812300	conserved Plasmodium protein, unknown function	0.788793	0.0127828
PBANKA_0813000	inhibitor of cysteine proteases	1.40122	-0.162148
PBANKA_0813200	zinc finger protein, putative	0.425632	0.104474
PBANKA_0813400	alkaline phosphatase, putative	2.55656	0.250224
PBANKA_0813500	SAP domain-containing protein, putative	0.529623	-0.0157988
PBANKA_0813600	conserved Plasmodium protein, unknown function	0.815149	0.196356
PBANKA_0813800	tRNA (adenine(58)-N(1))-methyltransferase non-catalytic subunit TRM6, putative	2.31013	-0.272043
PBANKA_0813900	26S proteasome regulatory subunit RPN8, putative	0.486071	-0.0803278
PBANKA_0814200	elongation factor 1-beta, putative	2.12001	-0.203112
PBANKA_0814300	conserved protein, unknown function	0.621999	-0.128088
PBANKA_0814400	conserved Plasmodium protein, unknown function	0.663165	0.206751
PBANKA_0814600	conserved Plasmodium protein, unknown function	0.876901	0.313449
PBANKA_0815200	phospholipid or glycerol acyltransferase, putative	1.43746	0.303212
PBANKA_0815300	met-10+ like protein, putative	1.55673	-1.72369
PBANKA_0815400	protein KIC3, putative	0.776656	-0.0552437
PBANKA_0815500	conserved Plasmodium protein, unknown function	0.82688	-0.263436
PBANKA_0815700	major facilitator superfamily-related transporter, putative	0.794453	-0.110254
PBANKA_0815900	BSD-domain protein, putative	0.584703	-0.0147856
PBANKA_0816000	type II NADH:ubiquinone oxidoreductase	6.65799	0.488269
PBANKA_0816100	SUMO-conjugating enzyme UBC9, putative	1.20438	-0.197344
PBANKA_0816200	ribonuclease H2 subunit C, putative	1.73045	0.348261
PBANKA_0816400	ATP-dependent 6-phosphofructokinase, putative	9.33264	-0.210335
PBANKA_0816700	cytochrome c oxidase subunit ApiCOX30, putative	1.5315	0.486439
PBANKA_0816900	conserved Plasmodium protein, unknown function	0.642195	0.116546
PBANKA_0817000	major facilitator superfamily domain-containing protein, putative	1.58854	0.377993
PBANKA_0817700	RNA-binding protein musashi, putative	12.7018	-0.660071
PBANKA_0817800	conserved Plasmodium protein, unknown function	0.602702	-0.174002
PBANKA_0818000	merozoite organizing protein, putative	5.11113	0.362604
PBANKA_0818500	conserved protein, unknown function	1.90431	0.308236
PBANKA_0818600	pre-mRNA-splicing factor ATP-dependent RNA helicase PRP43, putative	3.2262	-0.361663
PBANKA_0818800	conserved Plasmodium protein, unknown function	0.991499	0.267621
PBANKA_0818900	endoplasmic reticulum chaperone BiP, putative	1.8994	-0.0781136
PBANKA_0819000	glideosome-associated protein 50, putative	0.543855	0.0154599
PBANKA_0819100	cytochrome b5, putative	0.76711	-0.180973
PBANKA_0819300	eukaryotic translation initiation factor 3 subunit F, putative	2.48206	-0.115825
PBANKA_0819800	gamma-glutamylcysteine synthetase	1.77723	0.192269
PBANKA_0819900	nucleosome assembly protein	0.578871	0.167148
PBANKA_0820000	DnaJ protein, putative	1.43657	-0.150477
PBANKA_0820300	protein disulfide-isomerase PDI-Trans	0.905318	0.188354
PBANKA_0820600	pyridoxal phosphate homeostasis protein, putative	1.92852	-0.517711
PBANKA_0820700	TLD domain-containing protein	3.77655	0.334773
PBANKA_0820800	regulator of chromosome condensation-PP1-interacting protein	0.761744	-0.221416
PBANKA_0821600	CRAL/TRIO domain-containing protein, putative	0.472542	-0.0651594
PBANKA_0821700	inosine-5'-monophosphate dehydrogenase, putative	0.548084	0.0296169
PBANKA_0821800	U4/U6 snRNA-associated-splicing factor, putative	0.77024	0.00120819
PBANKA_0821900	ubiquitin-conjugating enzyme E2, putative	1.06652	-0.104361
PBANKA_0822500	tetratricopeptide repeat protein, putative	0.656314	0.135694
PBANKA_0822700	ribosome production factor 1, putative	1.08224	-0.578694
PBANKA_0822800	conserved Plasmodium protein, unknown function	0.423024	-0.169644
PBANKA_0822900	dynein intermediate chain, putative	2.0417	0.445905
PBANKA_0823000	ubiquitin-like protein, putative	3.79556	-0.188181
PBANKA_0823100	S-adenosylmethionine synthetase, putative	16.8167	-1.17467
PBANKA_0823300	para-aminobenzoic acid synthetase, putative	1.23275	-0.972392
PBANKA_0823400	phosphoglycerate kinase, putative	1.46003	-0.0603819
PBANKA_0823500	glutamine synthetase, putative	2.54169	0.182226
PBANKA_0823600	pre-mRNA-splicing factor 18, putative	1.9468	-0.66139
PBANKA_0823900	DNA-directed RNA polymerase II subunit RPB3, putative	1.95681	-0.532079
PBANKA_0824400	cyclin-dependent kinases regulatory subunit, putative	0.664409	0.625913
PBANKA_0824600	conserved protein, unknown function	0.433214	-0.0115684
PBANKA_0824700	thioredoxin reductase, putative	2.42631	0.200624
PBANKA_0824800	polyadenylate-binding protein 2, putative	0.911085	0.265642
PBANKA_0825400	conserved Plasmodium protein, unknown function	1.45824	0.560175
PBANKA_0825600	splicing factor 3A subunit 3, putative	0.980655	-0.157146
PBANKA_0825800	conserved Plasmodium protein, unknown function	0.996203	0.356828
PBANKA_0826200	protein phosphatase-beta, putative	0.820143	0.290016
PBANKA_0826300	thioredoxin-like protein 2, putative	0.60042	0.420647
PBANKA_0826400	zinc binding protein (Yippee), putative	0.533525	0.13759
PBANKA_0826500	histone deacetylase 1, putative	2.75344	-0.449153
PBANKA_0826600	regulator of nonsense transcripts 2, putative	1.22602	1.0144
PBANKA_0826700	parasitophorous vacuolar protein 5	6.10015	-0.631393
PBANKA_0826900	protein kinase, putative	0.421624	-0.0218785
PBANKA_0827100	protein kinase, putative	1.19895	0.470214
PBANKA_0827200	monocarboxylate transporter, putative	1.50759	-0.917445
PBANKA_0827500	glutamine-dependent NAD(+) synthetase, putative	6.44403	-0.355214
PBANKA_0827700	replication termination factor, putative	0.626265	0.0613381
PBANKA_0827800	HSP90 co-chaperone p23, putative	0.97947	-0.229481
PBANKA_0827900	conserved protein, unknown function	0.461577	0.128618
PBANKA_0828000	zinc finger protein, putative	0.639007	0.229387
PBANKA_0828100	fumarate hydratase, putative	3.62589	0.473256
PBANKA_0828200	conserved Plasmodium protein, unknown function	1.55071	0.553192
PBANKA_0828300	dynein light chain, putative	1.4462	0.28144
PBANKA_0828400	RNA-binding protein, putative	1.13526	-0.355216
PBANKA_0828600	cytochrome c oxidase subunit 5B, putative	1.222	0.285145
PBANKA_0828700	phosphatidylserine decarboxylase, putative	0.674851	0.0149425
PBANKA_0828900	conserved Plasmodium protein, unknown function	1.71502	0.642861
PBANKA_0829000	conserved Plasmodium protein, unknown function	0.841585	-0.381233
PBANKA_0829100	conserved Plasmodium protein, unknown function	0.522579	0.0354063
PBANKA_0829700	guanylate kinase, putative	2.35754	0.207516
PBANKA_0829800	transcription initiation factor TFIID subunit 7, putative	0.941873	0.409705
PBANKA_0830000	RNA-binding protein, putative	1.56767	-0.0321693
PBANKA_0830200	high molecular weight rhoptry protein 2	31.9433	-0.609719
PBANKA_0830450	conserved Plasmodium protein, unknown function	2.56415	0.427951
PBANKA_0830900	leucine-rich repeat protein	2.31531	0.346491
PBANKA_0831000	merozoite surface protein 1	27.3275	-0.369531
PBANKA_0831100	zinc finger protein, putative	1.25551	0.367199
PBANKA_0831200	diacylglycerol kinase, putative	2.90997	0.412819
PBANKA_0831800	elongation factor Tu, putative	9.37517	0.521554
PBANKA_0832100	conserved Plasmodium protein, unknown function	0.492825	-0.113779
PBANKA_0832200	PUB domain-containing protein, putative	3.50473	-0.410433
PBANKA_0832400	conserved protein, unknown function	1.65103	0.335029
PBANKA_0832500	PIH1 domain-containing protein, putative	0.906697	0.148241
PBANKA_0832600	proteasome subunit beta type-6, putative	2.06359	-0.187067
PBANKA_0832700	adenylate kinase-like protein 2, putative	2.3179	0.341747
PBANKA_0833000	profilin	1.13375	0.18517
PBANKA_0833100	M18 aspartyl aminopeptidase, putative	0.674298	0.17481
PBANKA_0833600	importin alpha re-exporter, putative	1.18269	0.0742574
PBANKA_0833700	conserved Plasmodium protein, unknown function	1.44938	0.425866
PBANKA_0833800	CSTF domain-containing protein, putative	0.624209	0.131729
PBANKA_0834000	calcyclin-binding protein, putative	0.541445	0.0524558
PBANKA_0834300	gamma-tubulin complex component, putative	6.76117	0.335083
PBANKA_0834400	mitochondrial-processing peptidase subunit beta, putative	1.56466	0.197601
PBANKA_0834600	tubulin delta chain, putative	1.78803	0.383245
PBANKA_0834700	conserved Plasmodium protein, unknown function	0.684341	-0.158504
PBANKA_0834900	TFIIH basal transcription factor complex helicase XPD subunit, putative	0.613745	-0.70697
PBANKA_0835100	ATP synthase-associated protein, putative	0.872768	0.427177
PBANKA_0835300	V-type proton ATPase subunit E, putative	0.754912	0.0276073
PBANKA_0835500	UBX domain-containing protein, putative	0.712249	-0.404009
PBANKA_0835600	cAMP-dependent protein kinase catalytic subunit, putative	1.64107	0.150037
PBANKA_0835800	U2 small nuclear ribonucleoprotein B'', putative	0.597431	0.212214
PBANKA_0836000	vacuolar protein sorting-associated protein 33, putative	2.24615	-0.229302
PBANKA_0836200	conserved Plasmodium protein, unknown function	0.634019	-0.766525
PBANKA_0836300	cytoadherence linked asexual protein 9	0.563229	-0.0662292
PBANKA_0836700	fam-a protein	4.1572	-1.35624
PBANKA_0836800	erythrocyte membrane associated protein 1	4.21592	0.349786
PBANKA_0901100	serine/threonine protein kinase, putative	1.32813	0.104263
PBANKA_0901200	peroxisome assembly protein 22, putative	0.930896	0.334847
PBANKA_0901300	membrane associated erythrocyte binding-like protein	1.01868	1.42204
PBANKA_0901400	ATP synthase subunit delta, mitochondrial, putative	0.72602	-0.390176
PBANKA_0901800	conserved Plasmodium protein, unknown function	1.08673	-0.306191
PBANKA_0902000	dynein light chain, putative	2.13675	0.757934
PBANKA_0902300	conserved Plasmodium protein, unknown function	9.76303	0.5443
PBANKA_0902400	kinesin-X4, putative	2.25637	0.617789
PBANKA_0902600	leucine-rich repeat protein	2.3366	0.32049
PBANKA_0903000	ribosome assembly protein 4, putative	2.7132	-0.583377
PBANKA_0903200	conserved Plasmodium protein, unknown function	1.82249	-0.385539
PBANKA_0903400	TMEM65 domain-containing protein, putative	0.974279	0.753087
PBANKA_0903600	dynamin-like protein, putative	1.13653	-0.0408836
PBANKA_0903900	coatomer subunit gamma, putative	1.29123	-0.0243526
PBANKA_0904100	ras-related protein Rab-6	1.07031	0.172137
PBANKA_0904400	transcription initiation factor IIF subunit beta, putative	0.991266	0.210177
PBANKA_0904500	SUMO-activating enzyme subunit 1, putative	3.43309	0.282398
PBANKA_0904600	conserved Plasmodium protein, unknown function	1.0476	0.328969
PBANKA_0904800	conserved Plasmodium protein, unknown function	1.6165	0.278219
PBANKA_0905000	40S ribosomal protein S21, putative	0.528835	-0.285394
PBANKA_0905100	ATP-dependent (S)-NAD(P)H-hydrate dehydratase, putative	1.48139	0.7073
PBANKA_0905300	conserved Plasmodium protein, unknown function	0.417417	0.379735
PBANKA_0905400	conserved Plasmodium protein, unknown function	1.02133	0.852442
PBANKA_0905500	conserved Plasmodium protein, unknown function	1.52321	0.670532
PBANKA_0905600	translation initiation factor eIF-1A, putative	1.92611	-0.379447
PBANKA_0905700	DNA-directed RNA polymerases I and III subunit RPAC1, putative	3.2773	-0.320985
PBANKA_0905800	DnaJ protein, putative	2.87612	-0.640288
PBANKA_0906000	alpha/beta hydrolase, putative	1.62177	0.222839
PBANKA_0906200	ATP synthase-associated protein, putative	2.27835	0.220461
PBANKA_0906300	methyltransferase, putative	2.8956	-0.195673
PBANKA_0906400	60S ribosomal protein L35ae, putative	0.892388	-0.304173
PBANKA_0906500	60S ribosomal protein L28, putative	2.91448	-0.31221
PBANKA_0906600	coproporphyrinogen-III oxidase, putative	1.95282	-0.276626
PBANKA_0906700	conserved Plasmodium protein, unknown function	0.60701	0.445285
PBANKA_0906900	conserved Plasmodium protein, unknown function	3.14535	0.143762
PBANKA_0907200	EELM2 domain-containing protein, putative	0.507003	-0.0181208
PBANKA_0907300	OTU domain-containing protein, putative	1.34405	0.272081
PBANKA_0907400	dolichol-phosphate mannosyltransferase, putative	2.7106	0.454235
PBANKA_0907500	conserved Plasmodium protein, unknown function	1.81987	0.442889
PBANKA_0907700	conserved protein, unknown function	1.01959	-0.159455
PBANKA_0908000	conserved Plasmodium protein, unknown function	0.488565	0.373805
PBANKA_0908200	conserved Plasmodium protein, unknown function	0.413145	0.292391
PBANKA_0908500	myosin K	5.02253	0.440065
PBANKA_0908800	conserved Plasmodium protein, unknown function	3.81594	0.434637
PBANKA_0908900	V-type proton ATPase subunit F, putative	0.504308	-0.0193986
PBANKA_0909100	ER membrane protein complex subunit 8, putative	0.440815	-0.0464411
PBANKA_0909500	AAA family ATPase, putative	3.53863	0.578593
PBANKA_0909600	AP2 domain transcription factor, putative	0.416916	-0.176354
PBANKA_0909900	WD repeat-containing protein, putative	3.15084	-0.73146
PBANKA_0910000	protein KIC5, putative	1.63781	-0.202296
PBANKA_0910100	beta-catenin-like protein 1, putative	0.435845	-0.163794
PBANKA_0910200	protein phosphatase PPM2	0.42886	0.108962
PBANKA_0910600	ubiquitin-related modifier 1, putative	0.723388	-0.0832285
PBANKA_0910700	conserved Plasmodium protein, unknown function	0.581834	0.67239
PBANKA_0910800	conserved Plasmodium protein, unknown function	3.7601	0.392186
PBANKA_0911000	calcium-binding protein, putative	1.24259	0.447538
PBANKA_0911100	conserved Plasmodium protein, unknown function	5.3261	0.410739
PBANKA_0911300	UVB-resistance protein UVR8 homologue, putative	3.44277	-0.623604
PBANKA_0911400	CLPTM1 domain-containing protein, putative	1.4914	-0.122129
PBANKA_0911700	subtilisin-like protease 2	5.02253	0.414788
PBANKA_0911800	DnaJ protein, putative	0.471878	0.0638487
PBANKA_0912000	conserved Plasmodium protein, unknown function	1.28518	-0.812977
PBANKA_0912100	casein kinase 1, putative	1.65536	-0.0610645
PBANKA_0912200	signal recognition particle subunit SRP72, putative	0.519821	0.018313
PBANKA_0912300	tudor staphylococcal nuclease, putative	1.61159	0.10143
PBANKA_0912600	conserved Plasmodium protein, unknown function	3.67365	0.428999
PBANKA_0912700	3-oxo-5-alpha-steroid 4-dehydrogenase, putative	0.453771	0.392971
PBANKA_0913000	condensin-2 complex subunit D3, putative	4.29449	0.406065
PBANKA_0913200	conserved Plasmodium membrane protein, unknown function	0.473345	-0.00457743
PBANKA_0913400	protein phosphatase PPM8	7.18805	-0.63893
PBANKA_0913600	conserved Plasmodium protein, unknown function	2.94807	0.46324
PBANKA_0913700	coatomer subunit delta, putative	0.981686	-0.0994651
PBANKA_0913800	DNA-directed RNA polymerase I subunit RPA2, putative	0.475824	-0.163549
PBANKA_0914200	conserved Plasmodium protein, unknown function	1.7207	-0.793297
PBANKA_0914300	protein disulfide-isomerase, putative	0.598234	0.0854358
PBANKA_0914400	heat shock protein 70, putative	7.38432	-0.46315
PBANKA_0914600	RNA (uracil-5-)methyltransferase, putative	0.49279	-0.355602
PBANKA_0914700	FHA domain-containing protein, putative	2.34333	-0.451827
PBANKA_0915000	apical membrane antigen 1	8.64346	-0.695643
PBANKA_0915200	conserved Plasmodium protein, unknown function	7.45313	-1.28743
PBANKA_0915300	conserved Plasmodium protein, unknown function	2.09262	-0.261079
PBANKA_0915600	aquaglyceroporin	1.0532	0.265886
PBANKA_0915800	pre-mRNA-splicing factor 38A, putative	0.744407	0.202068
PBANKA_0916100	nucleic acid binding protein, putative	3.32183	0.308249
PBANKA_0916200	T-complex protein 1 subunit alpha, putative	1.44642	-0.0277843
PBANKA_0916400	ubiquitin-like protein, putative	0.825965	-0.167084
PBANKA_0916600	oxysterol-binding protein, putative	1.10207	0.492857
PBANKA_0916700	conserved Plasmodium protein, unknown function	1.42277	0.651746
PBANKA_0917000	conserved Plasmodium protein, unknown function	1.37102	0.408185
PBANKA_0917100	serpentine receptor, putative	0.485596	0.143578
PBANKA_0917200	RNA-binding protein s1, putative	1.31178	-0.0784104
PBANKA_0917400	armadillo repeat protein PF16	1.42385	0.354389
PBANKA_0917500	structural maintenance of chromosomes protein 1, putative	9.62718	0.39817
PBANKA_0917800	conserved oligomeric Golgi complex subunit 2, putative	0.622698	-0.156605
PBANKA_0917900	26S protease regulatory subunit 6A, putative	2.89413	-0.0845669
PBANKA_0918000	60S acidic ribosomal protein P0, putative	8.29953	-0.404774
PBANKA_0918100	60S ribosomal protein L38, putative	0.5768	-0.0123572
PBANKA_0918300	major facilitator superfamily-related transporter, putative	0.843676	0.386758
PBANKA_0918600	phosphatidylinositol-4-phosphate 5-kinase, putative	5.0162	0.743472
PBANKA_0918800	rRNA (cytosine-C(5))-methyltransferase, putative	2.03732	-0.722966
PBANKA_0919000	26S proteasome regulatory subunit RPN7, putative	2.21195	-0.101285
PBANKA_0919100	parasitophorous vacuolar protein 1	2.9866	0.383367
PBANKA_0919200	fam-d protein	0.976567	-0.765422
PBANKA_0919300	spermidine synthase, putative	0.849442	-0.122544
PBANKA_0919500	GPI-anchor transamidase, putative	1.49219	0.304091
PBANKA_0919600	CCR4-NOT transcription complex subunit 2, putative	2.07387	0.252409
PBANKA_0919800	bifunctional farnesyl/geranylgeranyl diphosphate synthase, putative	1.12396	0.0659719
PBANKA_0919900	ATP-dependent 6-phosphofructokinase, putative	27.6424	0.635269
PBANKA_0920000	multiprotein-bridging factor 1, putative	0.618664	-0.252538
PBANKA_0920100	prefoldin subunit 5, putative	0.899792	-0.140349
PBANKA_0920400	conserved Plasmodium protein, unknown function	2.96776	-1.00579
PBANKA_0920700	conserved Plasmodium protein, unknown function	1.36761	0.724686
PBANKA_0920800	CRAL/TRIO domain-containing protein, putative	4.38346	0.278867
PBANKA_0920900	protein disulfide-isomerase, putative	2.44133	-0.183176
PBANKA_0921100	tRNA (guanine-N(7)-)-methyltransferase, putative	1.0892	-1.06886
PBANKA_0921300	deoxyuridine 5'-triphosphate nucleotidohydrolase, putative	1.154	0.176077
PBANKA_0921400	protein phosphatase, putative	6.07766	-1.11224
PBANKA_0921500	small nuclear ribonucleoprotein F, putative	0.870644	-0.153126
PBANKA_0921600	alternative splicing factor SR-MG	0.544152	0.141038
PBANKA_0921800	steryl ester hydrolase, putative	0.661952	-0.283353
PBANKA_0921900	WD repeat-containing protein, putative	4.61547	-1.05913
PBANKA_0922100	40S ribosomal protein S18, putative	2.03166	-0.307039
PBANKA_0922200	autophagy-related protein 7, putative	1.86438	0.263867
PBANKA_0922300	threonine--tRNA ligase, putative	0.451619	0.000173755
PBANKA_0922400	XTBD domain-containing protein, putative	1.99248	-0.53183
PBANKA_0922500	kelch domain-containing protein, putative	4.70671	-0.196025
PBANKA_0922700	conserved protein, unknown function	2.01403	0.410548
PBANKA_0922800	small nuclear ribonucleoprotein Sm D1, putative	2.11559	-0.19877
PBANKA_0922900	mitochondrial import inner membrane translocase subunit TIM44, putative	0.920621	-0.821054
PBANKA_0923200	ATP synthase F0 subunit b-like protein, putative	3.48022	0.25086
PBANKA_0923500	ribosome biogenesis regulatory protein, putative	1.70442	-1.29374
PBANKA_0923600	GrpE protein homolog, mitochondrial, putative	0.760934	-0.0853066
PBANKA_0923700	ethanolamine kinase, putative	1.21141	-0.166993
PBANKA_0923900	U6 snRNA-associated Sm-like protein LSm1, putative	3.54549	-0.391959
PBANKA_0924000	conserved protein, unknown function	0.665674	-0.0153
PBANKA_0924100	thioredoxin-like protein, putative	3.93249	0.363709
PBANKA_0924200	BEACH domain-containing protein, putative	1.89097	-0.546
PBANKA_0924300	endoplasmic reticulum oxidoreductin, putative	3.40199	0.374263
PBANKA_0924400	13 kDa ribonucleoprotein-associated protein, putative	1.51037	-0.260493
PBANKA_0924800	golgi protein 2	5.73469	-0.515841
PBANKA_0924900	eukaryotic peptide chain release factor GTP-binding subunit, putative	1.67944	-0.13599
PBANKA_0925000	RING zinc finger protein, putative	1.64888	0.744363
PBANKA_0925100	leucine-rich repeat protein	2.27382	0.342958
PBANKA_0925200	calcium-dependent protein kinase 7	1.86764	-0.375508
PBANKA_0925300	conserved Plasmodium protein, unknown function	0.995122	-0.238923
PBANKA_0925400	dynein heavy chain, putative	21.3934	0.350498
PBANKA_0925700	conserved Plasmodium protein, unknown function	3.35834	0.325731
PBANKA_0925800	protein KIC10, putative	0.727037	0.665745
PBANKA_0925900	conserved Plasmodium protein, unknown function	3.68738	0.291694
PBANKA_0926000	conserved Plasmodium protein, unknown function	0.856447	-0.130385
PBANKA_0926100	JmjC domain-containing protein, putative	1.01941	-1.10108
PBANKA_0926200	GPI transamidase component GPI16	0.919634	0.284082
PBANKA_0926400	serine/threonine protein kinase, putative	0.561789	0.193219
PBANKA_0926600	protein GCN20, putative	3.48522	0.320835
PBANKA_0926700	exported protein 1	4.9788	-0.818018
PBANKA_0926900	WD repeat-containing protein, putative	1.95432	0.915335
PBANKA_0927200	conserved protein, unknown function	0.425101	-0.00467542
PBANKA_0927400	heat shock factor-binding protein 1, putative	1.61749	0.372755
PBANKA_0927700	DDRGK domain-containing protein, putative	5.88991	0.40851
PBANKA_0927800	tRNA nucleotidyltransferase, putative	1.03869	-0.112783
PBANKA_0928100	phosphoglycerate mutase, putative	2.2831	-0.264851
PBANKA_0928200	conserved protein, unknown function	0.473359	-0.187942
PBANKA_0928300	protein transport protein SEC16, putative	0.691485	-0.0487984
PBANKA_0928500	ATP-dependent zinc metalloprotease FTSH, putative	0.728159	-0.343625
PBANKA_0928600	AP-4 complex subunit mu, putative	0.645158	-0.115066
PBANKA_0928700	ubiquitin-protein ligase, putative	1.60089	-0.213417
PBANKA_0928800	splicing factor U2AF small subunit, putative	1.17241	-0.623321
PBANKA_0929000	tRNA m(1)G methyltransferase, putative	0.630042	0.0661791
PBANKA_0929100	acyl-CoA-binding protein, putative	3.1612	0.550852
PBANKA_0929200	conserved protein, unknown function	4.21893	0.750647
PBANKA_0929600	nucleolar protein 56, putative	4.35943	-0.570164
PBANKA_0929700	haloacid dehalogenase-like hydrolase, putative	0.551035	0.246968
PBANKA_0929800	insulinase, putative	1.28014	0.126784
PBANKA_0929900	heat shock protein 90, putative	5.35116	-0.169103
PBANKA_0930000	AP-1 complex subunit sigma, putative	0.517828	0.121124
PBANKA_0930200	DNA mismatch repair protein MLH, putative	0.507236	0.281326
PBANKA_0930300	GTP-binding nuclear protein RAN/TC4, putative	3.2525	-0.164463
PBANKA_0930700	conserved protein, unknown function	0.97726	0.186672
PBANKA_0930900	ubiquitin carboxyl-terminal hydrolase UCH54, putative	1.09747	0.178972
PBANKA_0931000	MFS domain-containing protein P115	0.430919	0.0109144
PBANKA_0931100	conserved protein, unknown function	3.83642	0.616989
PBANKA_0931200	heat shock protein 101	15.3061	-0.443219
PBANKA_0931300	dipeptidyl aminopeptidase 1, putative	0.670742	-0.0575615
PBANKA_0931600	guanine nucleotide-exchange factor SEC12, putative	0.48124	0.00587576
PBANKA_0931700		0.500949	-0.280087
PBANKA_0931800	pyridoxine biosynthesis protein PDX2, putative	1.20776	-0.346328
PBANKA_0931900	serine esterase, putative	0.516059	-0.169248
PBANKA_0932000	rhoptry neck protein 4	4.74343	-0.484962
PBANKA_0932200	peptidyl-prolyl cis-trans isomerase, putative	0.968256	0.0687752
PBANKA_0932400	berghepain-2	4.0899	-1.40366
PBANKA_0932500	histone-lysine N-methyltransferase SET7, putative	0.842325	0.293929
PBANKA_0932800	filamin domain-containing protein, putative	1.43335	0.61665
PBANKA_0933000	cyclin-dependent-like kinase CLK3, putative	0.492293	-0.0113613
PBANKA_0933100	conserved Plasmodium protein, unknown function	0.734147	0.584731
PBANKA_0933400	GTPase-activating protein, putative	0.968074	-1.02503
PBANKA_0933500	rhomboid protease ROM1	1.00336	0.261544
PBANKA_0933600	dynein light chain Tctex-type, putative	0.792286	0.327347
PBANKA_0933700	mitogen-activated protein kinase 2	6.03313	0.399469
PBANKA_0933800	conserved Plasmodium protein, unknown function	1.1941	0.284902
PBANKA_0933900	glyoxalase I, putative	1.02138	0.1997
PBANKA_0934200	ubiquitin domain-containing protein DSK2, putative	0.591841	-0.00172406
PBANKA_0934300	UDP-galactose transporter, putative	2.70624	0.523459
PBANKA_0934500	protein tyrosine phosphatase	1.01303	-0.0664882
PBANKA_0934700	conserved protein, unknown function	1.9084	0.475037
PBANKA_0934900	conserved Plasmodium protein, unknown function	0.58125	0.21691
PBANKA_0935000	ATPase, putative	1.85229	-0.227799
PBANKA_0935100	RNA transcription, translation and transport factor protein, putative	1.03998	-0.525909
PBANKA_0935800	peptidyl-prolyl cis-trans isomerase, putative	0.962396	0.275607
PBANKA_0936000	endonuclease/exonuclease/phosphatase family protein, putative	1.93846	0.875891
PBANKA_0936100	acylphosphatase, putative	1.11349	-0.0914403
PBANKA_0936300	protein transport protein BOS1, putative	1.64477	0.821546
PBANKA_0936400	conserved protein, unknown function	0.679922	-0.0626854
PBANKA_0936500	replication factor C subunit 5, putative	3.47527	0.294285
PBANKA_0936600	conserved Plasmodium protein, unknown function	0.452309	0.141942
PBANKA_0936900	actin-like protein, putative	0.693292	-0.0749115
PBANKA_0937100	vacuolar protein sorting-associated protein 35, putative	5.38921	0.370699
PBANKA_0937200	RNA-binding protein, putative	3.29977	-0.384674
PBANKA_0937400	pre-mRNA-processing factor 6, putative	0.842703	-0.191308
PBANKA_0937700	60S ribosomal protein L36, putative	1.14356	-0.267105
PBANKA_0937800	essential nuclear protein 1, putative	1.27226	-0.84164
PBANKA_0937900	conserved Plasmodium protein, unknown function	2.13737	0.297676
PBANKA_0938100	tetratricopeptide repeat protein, putative	1.76854	-0.76102
PBANKA_0938300	heat shock protein J2, putative	0.652375	0.0356211
PBANKA_0938400	endoplasmic reticulum-resident calcium binding protein, putative	1.69068	-0.103181
PBANKA_0938500	succinyl-CoA synthetase alpha subunit, putative	6.54717	0.564185
PBANKA_0938600	casein kinase 2, alpha subunit	1.61515	0.152592
PBANKA_0938900	IWS1-like protein, putative	1.06233	0.209805
PBANKA_0939000	mechanosensitive ion channel protein, putative	6.02957	0.61177
PBANKA_0939100	AP2 domain transcription factor, putative	5.03253	-0.896587
PBANKA_0939200	pescadillo homolog, putative	1.21956	-0.681309
PBANKA_0939300	conserved Plasmodium protein, unknown function	3.87592	0.428968
PBANKA_0939500	DNA repair protein RAD51	2.99606	-0.765987
PBANKA_0939600	polyadenylate-binding protein-interacting protein 1, putative	1.61705	-0.0421085
PBANKA_0939700	conserved protein, unknown function	1.45433	0.234361
PBANKA_0939900	U6 snRNA-associated Sm-like protein LSm4, putative	1.80457	-0.394296
PBANKA_0940000	conserved Plasmodium protein, unknown function	8.17914	0.71534
PBANKA_0940100	pseudo-tyrosine kinase-like protein	0.686633	0.227302
PBANKA_0940200	DNA replication ATP-dependent helicase/nuclease DNA2, putative	1.63136	0.0719176
PBANKA_0940700	conserved Plasmodium protein, unknown function	0.648673	-0.311359
PBANKA_0940900	RuvB-like helicase 2, putative	0.427387	0.0679117
PBANKA_0941100	conserved Apicomplexan protein, unknown function	0.499177	0.0859386
PBANKA_0941200	tRNA-splicing ligase RtcB, putative	2.0201	-0.279212
PBANKA_0941300	translocon component PTEX88	4.59177	-0.550829
PBANKA_0941400	centrin-4	0.858816	0.239725
PBANKA_0941500	40S ribosomal protein S4, putative	3.92525	-0.359376
PBANKA_0941600	conserved Plasmodium protein, unknown function	1.90634	-0.465797
PBANKA_0941800	histone H2B, putative	2.08896	-0.302161
PBANKA_0941900	histone H4, putative	4.1305	-0.387001
PBANKA_0942300	radial spoke head protein, putative	4.55037	0.39852
PBANKA_0942400	WD repeat-containing protein, putative	1.73359	0.295105
PBANKA_0942500	thioredoxin-like mero protein, putative	1.43107	-0.0747853
PBANKA_0942600	conserved Plasmodium protein, unknown function	0.453088	0.402891
PBANKA_0942700	chromatin remodeling protein, putative	5.25735	-0.406591
PBANKA_0942800	syntaxin, putative	1.59259	-0.331771
PBANKA_0942900	phenylalanine--tRNA ligase beta subunit, putative	0.872041	-0.0281849
PBANKA_0943000	RIIa domain-containing protein, putative	0.583258	0.411419
PBANKA_0943100	CCR4-NOT transcription complex subunit 1, putative	0.529434	0.0779297
PBANKA_0943200	casein kinase II beta chain, putative	0.43766	-0.0889415
PBANKA_0943300	actin-like protein, putative	1.81121	-0.557521
PBANKA_0943600	60S acidic ribosomal protein P1, putative	1.07642	-0.193602
PBANKA_1000500	conserved Plasmodium protein, unknown function	0.89019	-0.812821
PBANKA_1000600	erythrocyte membrane antigen 1	0.827037	0.237038
PBANKA_1000700	regulator of chromosome condensation, putative	1.16537	0.200606
PBANKA_1001100	ubiquitin specific protease, putative	1.39919	0.534261
PBANKA_1001400	pre-mRNA-splicing factor CLF1, putative	1.68261	-0.229388
PBANKA_1002000	conserved Plasmodium protein, unknown function	2.67682	0.237748
PBANKA_1002100	6-cysteine protein P36	3.94873	0.764617
PBANKA_1002500	sporozoite-specific protein S10	0.483267	0.241005
PBANKA_1002600	6-cysteine protein P41, putative	1.54889	-0.645195
PBANKA_1002800	protein transport protein Sec24B, putative	1.309	-0.242758
PBANKA_1003100	pre-mRNA-processing-splicing factor 8, putative	0.959896	-0.0540562
PBANKA_1003300	TMEM33 domain-containing protein, putative	0.46517	-0.109807
PBANKA_1003400	lysine decarboxylase, putative	14.6008	0.416544
PBANKA_1003500	conserved protein, unknown function	0.597097	0.215956
PBANKA_1003600	apical sushi protein, putative	1.02004	-0.258688
PBANKA_1003800	V-type proton ATPase subunit B, putative	0.622599	0.0797944
PBANKA_1003900	gametocyte-specific protein	0.414654	0.1992
PBANKA_1004000	cytosolic glyoxalase II, putative	0.548451	-0.0263233
PBANKA_1004300	conserved Plasmodium protein, unknown function	0.428286	0.242541
PBANKA_1004800	peptidyl-tRNA hydrolase 2, putative	0.488435	0.0785922
PBANKA_1004900	transcription factor, putative	0.955306	-0.332451
PBANKA_1005400	protein CINCH, putative	0.567785	0.113861
PBANKA_1005800	conserved Plasmodium protein, unknown function	2.58636	0.325133
PBANKA_1006100	flap endonuclease 1, putative	0.555353	0.21726
PBANKA_1006300	perforin-like protein 1	0.466987	-0.0502298
PBANKA_1006700	U4/U6 small nuclear ribonucleoprotein PRP31, putative	1.09717	-0.0932723
PBANKA_1006900	methyltransferase, putative	0.441894	-0.0578213
PBANKA_1007000	chaperone protein DnaJ, putative	3.23332	-0.933031
PBANKA_1007200	replication protein A1, large subunit, putative	8.369	0.328561
PBANKA_1007400	zinc finger protein, putative	2.15584	-0.602784
PBANKA_1007500	actin-like protein, putative	1.32688	0.514393
PBANKA_1007700	protein phosphatase PPM1	0.856891	-0.0349503
PBANKA_1007800	exosome complex component RRP4, putative	1.59417	-0.415082
PBANKA_1008000	armadillo-type repeat protein ATRP, putative	2.2805	-0.130319
PBANKA_1008200	cGMP-dependent protein kinase	0.414963	-0.0736487
PBANKA_1008500	translocon component PTEX150	8.0415	-0.681716
PBANKA_1008800	glucose-6-phosphate isomerase, putative	0.414023	0.167935
PBANKA_1009100	ataxin-2 like protein, putative	1.12389	0.231898
PBANKA_1009300	clathrin light chain, putative	0.625728	0.358231
PBANKA_1009400	ER membrane protein complex subunit 4, putative	0.721556	0.0149231
PBANKA_1009500	glutamate synthase [NADH], putative	44.7611	0.540888
PBANKA_1009700	ribonuclease H2 subunit B, putative	4.07378	0.359716
PBANKA_1010000	mitochondrial acidic protein MAM33, putative	1.77179	-0.0331992
PBANKA_1010200	methionine aminopeptidase 2, putative	0.690055	0.0704895
PBANKA_1010300	dynein-related AAA-type ATPase, putative	2.68723	-0.654171
PBANKA_1010500	Hsp70/Hsp90 organizing protein, putative	4.53069	-0.135337
PBANKA_1010600	calmodulin, putative	1.44874	0.0438252
PBANKA_1010700	queuine tRNA-ribosyltransferase, putative	1.5445	-0.962932
PBANKA_1010800	CCR4-associated factor 16, putative	1.23737	-0.0578739
PBANKA_1011100	conserved Plasmodium protein, unknown function	1.79652	0.345209
PBANKA_1011400	DNA topoisomerase 2, putative	12.1368	0.289144
PBANKA_1011500	PHD finger protein PHD2, putative	0.523379	-0.11202
PBANKA_1011600	histone-binding protein RBBP7, putative	0.731986	0.818862
PBANKA_1011700	conserved Plasmodium protein, unknown function	3.54701	0.497832
PBANKA_1011900	H/ACA ribonucleoprotein complex subunit 3, putative	1.36695	-0.777178
PBANKA_1012100	HP12 protein homolog, putative	2.1731	0.226137
PBANKA_1012200	protein-L-isoaspartate(D-aspartate) O-methyltransferase, putative	0.433546	0.0094531
PBANKA_1012500	leucine-rich repeat protein	3.39257	0.401877
PBANKA_1012800	voltage-dependent anion-selective channel protein, putative	0.494959	0.0737388
PBANKA_1013000	inner membrane complex suture component, putative	5.0027	0.414878
PBANKA_1013100	60S ribosomal protein L14, putative	1.56211	-0.243172
PBANKA_1013200	succinyl-CoA ligase [ADP-forming] subunit beta, putative	13.8351	0.597323
PBANKA_1013300	mitogen-activated protein kinase 1	0.919032	0.292105
PBANKA_1013500	large subunit GTPase 1, putative	1.3267	-0.469417
PBANKA_1013600	PhIL1 interacting protein PIP2, putative	0.930562	0.274899
PBANKA_1013800	cytochrome c oxidase subunit 2B, putative	0.852497	-0.267871
PBANKA_1013900	PhIL1 interacting protein PIP3, putative	1.78165	0.275298
PBANKA_1014000	NADP-specific glutamate dehydrogenase, putative	0.982275	-0.0965917
PBANKA_1014200	conserved Plasmodium protein, unknown function	0.559686	0.121254
PBANKA_1014300	autophagy protein 5, putative	0.518526	-0.344532
PBANKA_1014400	acid phosphatase, putative	0.655214	0.135906
PBANKA_1014600	serine/threonine protein phosphatase 2A activator, putative	0.702263	0.132255
PBANKA_1014900	coatomer subunit beta, putative	0.864088	-0.0664656
PBANKA_1015100	conserved Plasmodium protein, unknown function	1.76537	0.386084
PBANKA_1015200	diphthamide biosynthesis protein 2, putative	1.70054	-0.714628
PBANKA_1015300	rRNA (adenosine-2'-O-)-methyltransferase, putative	1.1431	-0.298282
PBANKA_1015400	CPW-WPC family protein	10.5345	0.682812
PBANKA_1015500	AP2 domain transcription factor AP2-O3	0.773981	0.460319
PBANKA_1015800	conserved Plasmodium protein, unknown function	1.08704	0.157208
PBANKA_1015900	transcription initiation TFIID-like, putative	0.515472	-0.0870122
PBANKA_1016300	proliferation-associated protein 2g4, putative	1.92093	-0.0785295
PBANKA_1016500	WW domain-binding protein 11, putative	0.697076	0.220009
PBANKA_1016700	leucine-rich repeat protein	1.1602	0.189992
PBANKA_1016800	exosome complex component RRP41, putative	2.02601	-0.549898
PBANKA_1017100	DNA mismatch repair protein MSH2, putative	4.13877	-1.16993
PBANKA_1017200	conserved Plasmodium protein, unknown function	0.456486	-0.0882526
PBANKA_1017300	conserved Plasmodium protein, unknown function	0.759383	0.00987758
PBANKA_1017800	conserved Plasmodium protein, unknown function	0.499837	0.336675
PBANKA_1017900	phosphoenolpyruvate carboxylase	2.966	0.207521
PBANKA_1018100	ABC transporter G family member 2, putative	1.34151	0.677215
PBANKA_1018200	MORN repeat protein, putative	1.19638	0.373856
PBANKA_1018300	dynein intermediate chain, putative	4.68473	0.301958
PBANKA_1018400	protein arginine N-methyltransferase 1, putative	0.426686	0.0218552
PBANKA_1018500	transcription factor BTF3, putative	1.30579	-0.289322
PBANKA_1018600	60S ribosomal protein L21, putative	2.22199	-0.370846
PBANKA_1018700	conserved Plasmodium protein, unknown function	0.605724	-2.85408
PBANKA_1018900	conserved Plasmodium protein, unknown function	0.892085	0.112175
PBANKA_1019000	conserved Plasmodium protein, unknown function	0.955167	0.259197
PBANKA_1019300	enoyl-CoA hydratase, putative	0.708402	-0.0780688
PBANKA_1019400	60S ribosomal protein L7-3, putative	5.9235	-0.47494
PBANKA_1019500	60S ribosomal protein L5, putative	3.256	-0.337294
PBANKA_1019600	vacuolar protein sorting-associated protein 3, putative	0.444008	0.146987
PBANKA_1019700	conserved Plasmodium protein, unknown function	12.5435	-0.687382
PBANKA_1020100	serine/threonine protein phosphatase 7	0.509756	0.0760577
PBANKA_1020200	peptidyl-prolyl cis-trans isomerase, putative	1.43303	-0.284025
PBANKA_1020400	nucleolar GTP-binding protein 2, putative	1.13786	-0.951303
PBANKA_1020600	actin-related protein, putative	2.52732	-0.558267
PBANKA_1020700	conserved Plasmodium protein, unknown function	1.9065	-0.750337
PBANKA_1020800	conserved Plasmodium protein, unknown function	0.785964	0.443655
PBANKA_1020900	ERAD-associated E3 ubiquitin-protein ligase HRD1, putative	0.868271	-0.209453
PBANKA_1021000	conserved Plasmodium protein, unknown function	3.36604	-0.61435
PBANKA_1021200	conserved Plasmodium protein, unknown function	1.26664	0.830573
PBANKA_1021800	mitochondrial import inner membrane translocase subunit TIM8, putative	0.617329	-0.130106
PBANKA_1022000	40S ribosomal protein S25, putative	0.516218	-0.327603
PBANKA_1022100	conserved Plasmodium protein, unknown function	3.18881	-0.340186
PBANKA_1022200	DIX domain-containing protein, putative	1.20269	0.284363
PBANKA_1022300	mannose-1-phosphate guanyltransferase, putative	14.4572	0.593311
PBANKA_1022400	dynein light chain, putative	0.778256	0.558962
PBANKA_1022500	surface protein P113	0.734295	-0.291325
PBANKA_1022700	protein GPR89, putative	0.530979	0.108969
PBANKA_1022800	glycine--tRNA ligase, putative	0.890134	-0.0391671
PBANKA_1022900	DNL-type zinc finger protein, putative	1.1763	0.415024
PBANKA_1023000	myosin-specific chaperone UNC, putative	3.01551	0.189016
PBANKA_1023200	splicing factor 3B subunit 4, putative	0.447654	0.0318304
PBANKA_1023300	YTH domain-containing protein 1, putative	1.85118	0.328168
PBANKA_1023400	glutathione reductase, putative	0.429317	-0.00238184
PBANKA_1023500	eukaryotic translation initiation factor 3 subunit H, putative	0.559922	-0.0231671
PBANKA_1023600	conserved Plasmodium protein, unknown function	0.809875	0.228931
PBANKA_1023800	conserved Plasmodium protein, unknown function	5.54714	-0.807347
PBANKA_1023900	glutathione S-transferase, putative	0.913084	0.322816
PBANKA_1024000	thioredoxin-like protein, putative	2.88805	-0.72498
PBANKA_1024700	ubiquitin fusion degradation protein 1, putative	1.00898	0.0757115
PBANKA_1024800	ATP synthase-associated protein, putative	0.957177	0.149192
PBANKA_1024900	DNA replication licensing factor MCM2, putative	10.4111	0.324986
PBANKA_1025000	conserved protein, unknown function	1.59477	-0.330058
PBANKA_1025100	conserved Plasmodium protein, unknown function	0.482178	0.0226637
PBANKA_1025200	H/ACA ribonucleoprotein complex subunit 4, putative	0.852249	-0.242113
PBANKA_1025500	NOT family protein, putative	0.417171	0.01226
PBANKA_1025800	prefoldin subunit 2, putative	2.66176	-0.310112
PBANKA_1026200	NADP-specific glutamate dehydrogenase, putative	7.22269	-0.203854
PBANKA_1026300	conserved protein, unknown function	8.21226	0.539725
PBANKA_1026500	metacaspase-3, putative	0.934785	0.314166
PBANKA_1026600	protein SEY1, putative	1.06973	0.0540146
PBANKA_1026700	conserved Plasmodium protein, unknown function	1.34552	0.320828
PBANKA_1027000	serine palmitoyltransferase, putative	0.809801	-0.103675
PBANKA_1027300	Btz domain-containing protein, putative	0.738436	-0.162023
PBANKA_1027500	DNA-directed RNA polymerases I and III subunit RPAC2, putative	0.487063	-0.373822
PBANKA_1027700	uracil-DNA glycosylase, putative	0.73681	0.158403
PBANKA_1027900	small nuclear ribonucleoprotein-associated protein B, putative	0.546284	-0.0320449
PBANKA_1028100	mRNA-capping enzyme subunit alpha, putative	1.05447	0.40718
PBANKA_1028300	serine/threonine protein phosphatase PP1	5.52703	0.298333
PBANKA_1028400	60S ribosomal protein L10, putative	2.34028	-0.361208
PBANKA_1028600	zinc finger protein, putative	0.416217	-0.174511
PBANKA_1028700	26S proteasome regulatory subunit RPN13, putative	1.73264	0.201572
PBANKA_1028800	DnaJ protein, putative	1.38913	-0.240571
PBANKA_1029200	iron-sulfur cluster assembly protein SufC	0.713468	0.472432
PBANKA_1029400	conserved Plasmodium protein, unknown function	0.479332	-0.00443828
PBANKA_1029600	conserved Plasmodium protein, unknown function	1.82508	0.294832
PBANKA_1029700	ubiquitin-conjugating enzyme E2, putative	0.689576	-0.615733
PBANKA_1029800	glycylpeptide N-tetradecanoyltransferase, putative	1.8942	0.113342
PBANKA_1029900	AAA family ATPase, putative	0.754174	-0.283135
PBANKA_1030000	deoxyhypusine synthase	1.08224	-0.287199
PBANKA_1030100	actin II	1.40642	0.273383
PBANKA_1030200	conserved Plasmodium protein, unknown function	2.33288	-0.219211
PBANKA_1030300	nuclear transport factor 2, putative	1.74643	-0.206669
PBANKA_1030400	conserved Plasmodium protein, unknown function	2.07666	0.481353
PBANKA_1030500	mini-chromosome maintenance complex-binding protein, putative	5.66885	-0.473441
PBANKA_1030600	p1/s1 nuclease, putative	0.659276	0.191905
PBANKA_1031200	DnaJ protein, putative	2.74537	0.292987
PBANKA_1031300	rhomboid protease ROM8	0.58971	0.279787
PBANKA_1031500	conserved Plasmodium protein, unknown function	2.06795	0.48367
PBANKA_1031600	ribosome maturation protein SBDS, putative	3.8527	0.389003
PBANKA_1031800	conserved protein, unknown function	3.31554	-0.603205
PBANKA_1031900	eukaryotic translation initiation factor 2 subunit gamma, putative	2.79204	-0.110441
PBANKA_1032100	rhoptry-associated protein 1	26.5357	-0.81323
PBANKA_1032300	CTP synthase, putative	2.39354	0.217187
PBANKA_1032500	ER membrane protein complex subunit 2, putative	0.854905	0.153726
PBANKA_1032700	CUGBP Elav-like family member 2, putative	0.700074	0.132603
PBANKA_1032800	conserved protein, unknown function	0.446552	0.310905
PBANKA_1032900	conserved Plasmodium protein, unknown function	0.523555	-0.037927
PBANKA_1033100	conserved protein, unknown function	0.783951	0.348341
PBANKA_1033200	DNA damage-inducible protein 1, putative	1.85869	-0.219763
PBANKA_1033300	conserved Plasmodium protein, unknown function	0.950382	0.435034
PBANKA_1033500	WD repeat-containing protein, putative	1.04304	-0.360495
PBANKA_1033700	conserved Plasmodium protein, unknown function	3.14733	0.312914
PBANKA_1033800	conserved protein, unknown function	3.76692	0.236179
PBANKA_1033900	40S ribosomal protein S8e, putative	3.44407	-0.538225
PBANKA_1034000	conserved Plasmodium protein, unknown function	1.12636	-1.61467
PBANKA_1034100	FANCJ-like helicase, putative	6.84712	0.306789
PBANKA_1034300	AP2 domain transcription factor AP2-G2	0.528711	0.0656271
PBANKA_1034400	plasmepsin IV	6.13574	-0.674995
PBANKA_1034700	multifunctional methyltransferase subunit TRM112, putative	2.07233	-0.558426
PBANKA_1034900	pre-mRNA-splicing factor 38B, putative	3.5519	-0.796528
PBANKA_1035100	rRNA 2'-O-methyltransferase fibrillarin, putative	11.5155	-0.612957
PBANKA_1035200	LCCL domain-containing protein	32.5471	0.636799
PBANKA_1035400	glideosome associated protein with multiple membrane spans 3, putative	1.68992	0.472794
PBANKA_1035500	vacuolar protein sorting-associated protein 29, putative	0.982422	0.0390801
PBANKA_1035700	WD repeat-containing protein 65, putative	5.93389	0.37799
PBANKA_1035900	glycerophosphodiester phosphodiesterase, putative	0.847045	-0.212462
PBANKA_1036000	transcription elongation factor SPT6, putative	2.44256	-0.260349
PBANKA_1036100	tubby domain-containing protein, putative	1.765	0.514644
PBANKA_1036200	RNA-binding protein 8A, putative	0.820459	-0.186814
PBANKA_1036300	RNA-binding protein, putative	0.699835	-3.56542
PBANKA_1036400	ribosome biogenesis protein BOP1, putative	0.71279	-0.367667
PBANKA_1036600	ribonucleoside-diphosphate reductase small chain, putative	0.438194	-0.00575568
PBANKA_1036700	COBW domain-containing protein 1, putative	0.628821	0.00167239
PBANKA_1037200	conserved Plasmodium protein, unknown function	0.414326	-0.134194
PBANKA_1037300	conserved Plasmodium protein, unknown function	1.40741	-0.167079
PBANKA_1037900	conserved Plasmodium protein, unknown function	2.39472	0.310169
PBANKA_1038000	cytochrome c, putative	0.460708	0.163982
PBANKA_1038100	DNA-directed RNA polymerase II subunit RPB4, putative	0.623049	-0.568827
PBANKA_1038200	nuclear formin-like protein MISFIT	1.68229	0.49582
PBANKA_1038500	dynein light chain, putative	2.5436	0.728568
PBANKA_1038600	conserved Plasmodium protein, unknown function	2.59428	0.473406
PBANKA_1038800	EGF domain-containing protein, putative	4.60374	0.497836
PBANKA_1038900	condensin complex subunit 1, putative	2.31167	0.306053
PBANKA_1039000	radial spoke protein 3, putative	2.02071	0.294461
PBANKA_1039300	U2 snRNP-associated SURP motif-containing protein, putative	1.36666	-0.254525
PBANKA_1039400	ribosomal protein S27a, putative	2.24406	-0.440639
PBANKA_1039600	26S proteasome regulatory subunit RPN6, putative	0.933566	-0.02895
PBANKA_1039700	cytochrome c oxidase subunit ApiCOX19, putative	3.14959	0.361363
PBANKA_1039900	conserved Plasmodium protein, unknown function	1.40802	-0.3911
PBANKA_1040000	conserved protein, unknown function	1.35382	0.545067
PBANKA_1040100	choline kinase	4.62531	-0.217469
PBANKA_1101200	Plasmodium exported protein, unknown function	1.16171	-3.77784
PBANKA_1101300	skeleton-binding protein 1	0.889446	-0.288749
PBANKA_1101400	rhoptry-associated protein 2/3	19.528	-0.804778
PBANKA_1101600	chromatin assembly factor 1 subunit A, putative	1.83011	0.353339
PBANKA_1101800	vacuolar protein sorting-associated protein 11, putative	0.459886	-0.0178849
PBANKA_1102200	merozoite surface protein 8	20.1189	-1.25584
PBANKA_1102600	Tim10/DDP family zinc finger protein, putative	0.589992	-0.251429
PBANKA_1102900	cell division control protein 6, putative	9.38227	0.443437
PBANKA_1103000	serine/arginine-rich splicing factor 12, putative	4.59751	-0.263574
PBANKA_1103100	actin-depolymerizing factor 1	0.449882	0.162587
PBANKA_1103400	60S ribosomal protein L31, putative	1.514	-0.415445
PBANKA_1103600	cation transporting P-ATPase, putative	1.10108	-0.758405
PBANKA_1103900	conserved Plasmodium protein, unknown function	0.975874	0.455738
PBANKA_1104200	2-oxoisovalerate dehydrogenase subunit beta, mitochondrial, putative	4.10599	0.385104
PBANKA_1104300	centrosomal protein CEP120, putative	2.12618	-0.493681
PBANKA_1104500	conserved protein, unknown function	1.61899	0.875821
PBANKA_1104600	MMS19-like protein, putative	1.29582	0.20714
PBANKA_1104700	trafficking protein particle complex subunit 8, putative	0.573036	0.0743098
PBANKA_1104800	actin-like protein, putative	1.03481	0.0429933
PBANKA_1105100	DNA mismatch repair protein MSH6, putative	5.39624	0.352739
PBANKA_1105200	conserved protein, unknown function	0.562143	0.18922
PBANKA_1105300	conserved Plasmodium protein, unknown function	7.29396	0.727241
PBANKA_1105400	small ubiquitin-related modifier, putative	0.632694	-0.0745405
PBANKA_1105500	mediator of RNA polymerase II transcription subunit 11, putative	0.736139	0.00608141
PBANKA_1105600	conserved Plasmodium protein, unknown function	1.10445	0.349134
PBANKA_1106100	conserved Plasmodium protein, unknown function	0.80503	0.146816
PBANKA_1106400	transcription factor 25, putative	2.53212	-0.719959
PBANKA_1106500	rhomboid protease ROM4	2.34997	0.224653
PBANKA_1106700	60S ribosomal protein L4, putative	5.40547	-0.290473
PBANKA_1107100	subtilisin-like protease 1	8.1242	0.535429
PBANKA_1107200	protein CAF40, putative	1.57971	-0.022427
PBANKA_1107300	nuclear protein localization protein 4, putative	1.85372	0.131039
PBANKA_1107400	conserved protein, unknown function	3.36946	-0.379954
PBANKA_1107600	6-cysteine protein	0.645819	-0.104441
PBANKA_1107800	longevity-assurance (LAG1) protein, putative	0.437975	0.0666605
PBANKA_1107900	triose phosphate transporter	1.80917	-1.22109
PBANKA_1108000	conserved protein, unknown function	0.920139	0.0157367
PBANKA_1108300	pre-mRNA-processing ATP-dependent RNA helicase PRP5, putative	0.799774	0.00669892
PBANKA_1108400	single-stranded DNA-binding protein, putative	2.88116	-0.540393
PBANKA_1108500	conserved Plasmodium protein, unknown function	1.13281	-0.368169
PBANKA_1108600	alpha-soluble NSF attachment protein, putative	0.571518	-0.00461662
PBANKA_1108700	structural maintenance of chromosomes protein 4	6.19782	0.299001
PBANKA_1108900	conserved Plasmodium protein, unknown function	0.480201	-0.368575
PBANKA_1109000	RNA polymerase I, putative	0.484276	-0.145166
PBANKA_1109400	phosphatidylinositol 4-kinase, putative	1.70453	0.366474
PBANKA_1109600	conserved Plasmodium protein, unknown function	4.2108	0.448461
PBANKA_1109700	conserved protein, unknown function	0.737209	-2.26161
PBANKA_1109800	peptidyl-prolyl cis-trans isomerase, putative	2.95097	-0.670753
PBANKA_1110000	PDCD2 domain-containing protein, putative	0.543651	0.202313
PBANKA_1110100	topoisomerase I, putative	1.26555	0.244704
PBANKA_1110300	WD repeat-containing protein, putative	4.84674	0.389849
PBANKA_1110500	translationally-controlled tumor protein homolog	1.82911	0.0102296
PBANKA_1110800	MORN repeat protein, putative	0.70487	0.0436238
PBANKA_1110900	conserved Plasmodium protein, unknown function	0.795564	0.236338
PBANKA_1111000	RNA pseudouridylate synthase, putative	1.57241	-0.438583
PBANKA_1111200	apical rhoptry neck protein, putative	1.00508	0.716012
PBANKA_1111300	EKC/KEOPS complex subunit CGI121, putative	1.08063	-0.188984
PBANKA_1111400	inositol-3-phosphate synthase, putative	1.58744	-0.167709
PBANKA_1111600	prefoldin subunit 6, putative	2.28273	-0.105357
PBANKA_1111800	glutathione synthetase	0.724677	0.0360602
PBANKA_1112300	ras-related protein Rab-1B, putative	0.772241	0.236422
PBANKA_1112400	orotate phosphoribosyltransferase, putative	2.33246	-0.372693
PBANKA_1112600	AKAP-like protein, putative	0.584193	0.140032
PBANKA_1112700	conserved protein, unknown function	1.31407	0.635974
PBANKA_1112900	CPSF domain-containing protein, putative	1.60023	-0.81015
PBANKA_1113000	purine nucleoside phosphorylase, putative	7.13621	-0.387367
PBANKA_1113200	mitochondrial import inner membrane translocase subunit TIM16, putative	1.16507	-0.489651
PBANKA_1113300	deoxyribodipyrimidine photo-lyase, putative	0.512786	2.11
PBANKA_1113400	secreted ookinete protein	14.7483	0.531604
PBANKA_1113500	ras-related protein Rab-1A, putative	1.6253	0.268085
PBANKA_1113700	tubulin--tyrosine ligase, putative	1.46945	0.458682
PBANKA_1113800	ATP-dependent DNA helicase UvrD, putative	0.591009	0.252587
PBANKA_1113900	conserved Plasmodium protein, unknown function	0.459357	0.219281
PBANKA_1114200	ribose-5-phosphate isomerase, putative	1.54613	-0.184018
PBANKA_1114300	MORN repeat protein, putative	1.09205	0.482385
PBANKA_1114600	pre-mRNA-splicing factor CWC2, putative	0.472553	-0.0691121
PBANKA_1114900	phosphatidylinositol 3-kinase, putative	0.85223	-0.0939591
PBANKA_1115200	gamete egress protein GEP	13.8155	0.514651
PBANKA_1115300	glideosome-associated protein 40, putative	2.39655	0.474742
PBANKA_1115400	BolA-like protein, putative	2.55794	0.374934
PBANKA_1115700	kinetochore protein NDC80, putative	1.93289	0.276714
PBANKA_1115800	conserved Plasmodium protein, unknown function	1.85173	0.511211
PBANKA_1116300	malate:quinone oxidoreductase, putative	0.794456	0.237202
PBANKA_1116400	conserved Plasmodium protein, unknown function	1.05516	-0.266275
PBANKA_1116500	mitochondrial import receptor subunit TOM40, putative	1.19967	0.171844
PBANKA_1116700	AP-2 complex subunit alpha, putative	2.67207	-0.664592
PBANKA_1116800	BFR1 domain-containing protein, putative	2.70273	-0.319819
PBANKA_1116900	conserved Plasmodium protein, unknown function	0.562646	-0.372992
PBANKA_1117000	histone H2A, putative	1.67995	-0.360189
PBANKA_1117100	histone H3 variant, putative	2.37733	-0.838879
PBANKA_1117200	conserved Plasmodium protein, unknown function	1.05533	-0.981785
PBANKA_1117400	conserved protein, unknown function	1.2046	-0.186683
PBANKA_1117500	ribosomal protein L27a, putative	1.83674	-0.274585
PBANKA_1117700	malate dehydrogenase, putative	2.87128	0.318158
PBANKA_1117800	rhomboid protease ROM10	0.944466	-0.223059
PBANKA_1118200	conserved protein, unknown function	0.742547	0.0653284
PBANKA_1118600	cell division cycle protein 48 homologue, putative	1.41412	0.133384
PBANKA_1118700	acyl-CoA synthetase, putative	6.36481	-0.434259
PBANKA_1118900	F-box protein FBXO1, putative	2.74706	0.490351
PBANKA_1119100	splicing factor 3A subunit 2, putative	1.26968	-0.357611
PBANKA_1119300	ATP synthase-associated protein, putative	2.33458	0.238909
PBANKA_1119700	cleavage stimulation factor subunit 1, putative	0.585154	0.091586
PBANKA_1119800	conserved Plasmodium protein, unknown function	1.18136	0.435112
PBANKA_1120100	conserved Plasmodium protein, unknown function	13.6164	0.411498
PBANKA_1120200	pyridoxine biosynthesis protein PDX1, putative	0.735727	-0.0269885
PBANKA_1120300	mRNA-binding protein PUF3, putative	1.80174	-0.437975
PBANKA_1120700	nascent polypeptide-associated complex subunit alpha, putative	1.65902	-0.159802
PBANKA_1120800	signal recognition particle subunit SRP68, putative	2.04397	-0.134959
PBANKA_1121000	conserved Plasmodium protein, unknown function	1.79982	0.733299
PBANKA_1121100	radical SAM protein, putative	4.09791	-1.17986
PBANKA_1121200	vacuolar transporter chaperone, putative	0.428002	0.0636283
PBANKA_1121400	RNA methyltransferase, putative	1.07269	0.405753
PBANKA_1121500	cytochrome b-c1 complex subunit 9, putative	1.6838	0.412141
PBANKA_1121700	leucine--tRNA ligase, putative	0.596245	0.0586187
PBANKA_1122000	nuclear polyadenylated RNA-binding protein NAB2, putative	0.968051	-0.125839
PBANKA_1122400	superoxide dismutase [Fe], putative	1.74298	0.377467
PBANKA_1122500	splicing factor-like protein 1, putative	1.62682	-0.220721
PBANKA_1122800	ribonuclease H2 subunit A, putative	1.82794	0.305425
PBANKA_1122900	hexokinase, putative	3.47953	-0.164104
PBANKA_1123200	CPW-WPC family protein	1.05754	0.984101
PBANKA_1123300	conserved protein, unknown function	1.68315	0.959125
PBANKA_1123500	SNF2 helicase, putative	1.02722	-0.0116713
PBANKA_1123800	GAS8-like protein, putative	2.07828	0.424794
PBANKA_1124300	conserved Plasmodium protein, unknown function	0.883366	0.00890675
PBANKA_1124500	poly(A) polymerase PAP, putative	0.480652	-0.0866567
PBANKA_1124600	conserved protein, unknown function	0.715092	0.0569718
PBANKA_1124800	conserved Plasmodium protein, unknown function	1.75462	0.19865
PBANKA_1124900	oxidoreductase, putative	0.489985	0.260199
PBANKA_1125000	conserved Plasmodium protein, unknown function	0.699941	-0.105845
PBANKA_1125200	CRAL/TRIO domain-containing protein, putative	0.838889	0.46147
PBANKA_1125300	conserved Plasmodium protein, unknown function	5.86976	0.416142
PBANKA_1125500	ATPase, putative	0.670619	-0.0668029
PBANKA_1125600	pyruvate kinase, putative	1.88273	-0.0639035
PBANKA_1125800	conserved Plasmodium protein, unknown function	1.42824	0.379109
PBANKA_1125900	ankyrin-repeat protein, putative	1.70356	-0.526763
PBANKA_1126000	E3 ubiquitin-protein ligase RNF5, putative	0.545383	-0.322693
PBANKA_1126200	protein DJ-1, putative	1.53975	-0.158403
PBANKA_1126300	conserved Plasmodium protein, unknown function	3.43038	0.450749
PBANKA_1126400	transportin, putative	0.758712	-0.0812564
PBANKA_1126500	acetyl-CoA synthetase, putative	11.2069	-0.586067
PBANKA_1126700	6-pyruvoyltetrahydropterin synthase, putative	1.25072	-0.20693
PBANKA_1126900	eukaryotic translation initiation factor 2-alpha kinase	0.474319	-0.0286698
PBANKA_1127000	choline/ethanolaminephosphotransferase	1.87325	-0.334498
PBANKA_1127300	DNA methyltransferase 1-associated protein 1, putative	1.69734	0.345584
PBANKA_1127600	glucosamine 6-phosphate N-acetyltransferase, putative	0.429317	-0.0173396
PBANKA_1127700	nicotinate phosphoribosyltransferase, putative	12.8388	-0.525943
PBANKA_1127800	DnaJ protein, putative	1.09122	0.150021
PBANKA_1128200	polyadenylate-binding protein 3, putative	1.00796	-0.186367
PBANKA_1128300	amino acid transporter AAT1, putative	2.32536	-1.09604
PBANKA_1128400	RNA-binding protein, putative	1.80357	-0.505768
PBANKA_1128500	SET domain protein, putative	0.642067	-0.184585
PBANKA_1128600	cullin-like protein, putative	1.83616	0.253853
PBANKA_1128700	phosphatidylinositol/phosphatidylcholine transfer protein, putative	1.28795	0.197103
PBANKA_1128900	alpha/beta hydrolase, putative	1.77758	0.27381
PBANKA_1129100	DNA polymerase epsilon catalytic subunit A, putative	12.2558	0.330791
PBANKA_1129200	conserved Plasmodium protein, unknown function	1.22466	0.587204
PBANKA_1129300	ribosome biogenesis protein YTM1, putative	0.512786	0.643393
PBANKA_1129400	conserved protein, unknown function	1.72062	-0.201652
PBANKA_1129600	TPH domain-containing protein, putative	3.73348	0.425105
PBANKA_1129900	conserved Plasmodium protein, unknown function	1.0384	0.032803
PBANKA_1130000	Ran-binding protein, putative	0.582651	-0.365497
PBANKA_1130200	ER lumen protein retaining receptor, putative	0.423196	0.25595
PBANKA_1130300	reactive oxygen species modulator 1, putative	0.433969	0.0383118
PBANKA_1130400	proteasome subunit alpha type-4, putative	0.762569	-0.061593
PBANKA_1130500	proteasome subunit alpha type-7, putative	0.994404	-0.0662711
PBANKA_1130800	phosphoinositide phosphatase SAC1, putative	1.47199	0.139
PBANKA_1130900	large subunit rRNA methyltransferase, putative	1.85281	-1.10202
PBANKA_1131100	adenylosuccinate synthetase, putative	0.574601	0.0534787
PBANKA_1131200	60S ribosomal protein L7-2, putative	0.822078	-1.01495
PBANKA_1131400	metacaspase-1	1.57223	-0.816634
PBANKA_1131500	conserved Plasmodium protein, unknown function	2.11585	0.21808
PBANKA_1131600	DNA replication licensing factor MCM6, putative	5.64812	0.272562
PBANKA_1131800	histone-lysine N-methyltransferase, putative	0.826183	-0.26103
PBANKA_1131900	serine/threonine protein phosphatase 5	0.949648	0.129272
PBANKA_1132000	NLI interacting factor-like phosphatase	1.31464	-0.408123
PBANKA_1132100	splicing factor 3B subunit 5, putative	0.787565	0.0114422
PBANKA_1132400	conserved Plasmodium protein, unknown function	5.55857	0.292835
PBANKA_1132600	ubiquitin-conjugating enzyme E2, putative	0.984224	-0.0691228
PBANKA_1132700	phosphatase 2A regulatory subunit-related protein, putative	3.01074	0.430956
PBANKA_1132900	regulator of chromosome condensation, putative	1.78182	0.328258
PBANKA_1133200	cdc2-related kinase 2	1.40741	0.277612
PBANKA_1133300	elongation factor 1-alpha	2.32906	-0.105989
PBANKA_1133600	dynein light chain, putative	0.706534	0.342061
PBANKA_1133800	DNA helicase, putative	2.10726	0.250225
PBANKA_1134000	U3 small nucleolar RNA-associated protein 21, putative	2.37937	-0.841497
PBANKA_1134100	T-complex protein 1 subunit delta, putative	1.82572	-0.0624811
PBANKA_1134200	pyrroline-5-carboxylate reductase, putative	2.09137	-0.12981
PBANKA_1134400	Sas10 domain-containing protein, putative	2.47995	-0.805774
PBANKA_1134500	conserved Plasmodium protein, unknown function	1.38417	0.312044
PBANKA_1134700	conserved Plasmodium protein, unknown function	0.984256	0.404748
PBANKA_1134800	zinc finger protein, putative	1.47528	-1.77023
PBANKA_1135000	YOP1-like protein, putative	0.984678	0.1092
PBANKA_1135100	40S ribosomal protein S15, putative	3.63375	-0.250252
PBANKA_1135200	GTP-binding protein, putative	1.98511	0.0971051
PBANKA_1135300	conserved Plasmodium protein, unknown function	0.934948	-1.53457
PBANKA_1135400	riboflavin kinase, putative	5.03526	0.499927
PBANKA_1135500	high mobility group protein B4, putative	0.665102	0.1754
PBANKA_1135600	exosome complex exonuclease RRP44, putative	1.33462	-0.216566
PBANKA_1135700	CUGBP Elav-like family member 1, putative	5.18047	-0.370189
PBANKA_1135900	conserved Plasmodium protein, unknown function	0.986569	0.648228
PBANKA_1136200	ATP synthase-associated protein, putative	3.66786	0.354664
PBANKA_1136300	RNA-binding protein, putative	1.54782	-0.199113
PBANKA_1136400	ER membrane protein complex subunit 3, putative	0.414613	0.0449179
PBANKA_1136700	guanylyl cyclase beta	1.86313	0.822601
PBANKA_1136900	E3 SUMO-protein ligase PIAS, putative	0.815355	-0.017282
PBANKA_1137000	bergheilysin	4.56578	-0.0630216
PBANKA_1137100	protein arginine N-methyltransferase 5, putative	0.937075	-0.252623
PBANKA_1137200	protein transport protein Sec24A, putative	3.83732	-0.285364
PBANKA_1137300	conserved Plasmodium protein, unknown function	0.851377	-0.0639739
PBANKA_1137500	actin-depolymerizing factor 2	0.855036	-0.0186954
PBANKA_1137700	cytochrome c oxidase subunit 2A, putative	1.2654	0.194093
PBANKA_1137800	glideosome-associated connector	1.81463	-0.0358657
PBANKA_1137900	proliferating cell nuclear antigen 1, putative	2.92756	0.168351
PBANKA_1138000	cytochrome c oxidase subunit ApiCOX24, putative	0.55401	0.378636
PBANKA_1138200	RuvB-like helicase 3, putative	1.06209	0.10371
PBANKA_1138300	transmembrane and coiled-coil domain-containing protein 1, putative	1.61159	0.259053
PBANKA_1138700	conserved Plasmodium protein, unknown function	3.2067	-1.14988
PBANKA_1138800	conserved Plasmodium protein, unknown function	4.11791	0.653326
PBANKA_1139200	bifunctional polynucleotide phosphatase/kinase, putative	1.77224	-0.0905593
PBANKA_1139400	polyubiquitin binding protein, putative	5.15104	0.288075
PBANKA_1139800	nuclear fusion protein	0.736139	0.400288
PBANKA_1139900	reticulon-like protein, putative	1.38908	-0.0250726
PBANKA_1140000	conserved protein, unknown function	1.17118	0.44397
PBANKA_1140100	nucleoporin NUP205	0.584444	0.026967
PBANKA_1140200	pre-mRNA-splicing factor ATP-dependent RNA helicase PRP16, putative	1.16561	-0.126928
PBANKA_1140300	conserved Plasmodium protein, unknown function	0.905051	0.0722086
PBANKA_1140400	exosome complex component RRP45, putative	2.79613	-0.394784
PBANKA_1140600	DNA-directed RNA polymerases I, II, and III subunit RPABC1, putative	0.459867	-0.181963
PBANKA_1141300	aminomethyltransferase, mitochondrial	0.642373	-0.333615
PBANKA_1141400	DNA topoisomerase 6 subunit B, putative	3.06051	1.08098
PBANKA_1141500	SNARE associated Golgi protein, putative	0.691924	0.0213438
PBANKA_1141600	conserved Plasmodium protein, unknown function	0.460653	0.22157
PBANKA_1141800	conserved Plasmodium protein, unknown function	0.598281	-0.223924
PBANKA_1142100	conserved Plasmodium protein, unknown function	1.62545	-0.156763
PBANKA_1142300	rhoptry protein RHOP148, putative	0.631795	-1.91229
PBANKA_1142400	nucleoside diphosphate kinase b, putative	6.90794	0.339807
PBANKA_1142500	signal recognition particle receptor subunit alpha, putative	0.511516	0.159624
PBANKA_1142800	conserved protein, unknown function	3.39716	-0.186261
PBANKA_1142900	suppressor of kinetochore protein 1, putative	0.575375	0.12308
PBANKA_1143000	U1 small nuclear ribonucleoprotein 70 kDa homolog, putative	1.72319	-0.323794
PBANKA_1143100	CLAMP domain-containing protein, putative	3.25282	0.510852
PBANKA_1143400	NADH-cytochrome b5 reductase, putative	5.15273	0.474511
PBANKA_1143500	ribosome biogenesis protein MRT4, putative	0.948333	-1.27773
PBANKA_1143600	alanine--tRNA ligase, putative	0.609635	0.0465642
PBANKA_1143700	secreted ookinete protein, putative	0.856956	0.587242
PBANKA_1143800	conserved Plasmodium protein, unknown function	1.00059	1.0903
PBANKA_1144000	26S proteasome regulatory subunit RPN11, putative	2.01672	-0.0861564
PBANKA_1144100	ABC transporter E family member 1, putative	3.56925	-0.119177
PBANKA_1144300	ribosomal protein L1, putative	0.596886	-0.0544863
PBANKA_1144500	mitochondrial import inner membrane translocase subunit TIM9, putative	0.466771	0.18826
PBANKA_1144700	DNA repair endonuclease XPF, putative	0.43339	0.0601298
PBANKA_1144800	conserved protein, unknown function	1.26383	0.213113
PBANKA_1144900	glycosylphosphatidylinositol anchor attachment 1 protein, putative	2.88064	0.429604
PBANKA_1145100	conserved Plasmodium protein, unknown function	0.460265	-0.076284
PBANKA_1145300	conserved Plasmodium protein, unknown function	1.50561	0.106593
PBANKA_1145400	Plasmodium exported protein (PHIST), unknown function	4.22224	-1.0594
PBANKA_1145500	conserved protein, unknown function	0.627268	0.0117728
PBANKA_1145700	U2 small nuclear ribonucleoprotein A', putative	0.81301	-0.0655822
PBANKA_1145800	membrane associated histidine-rich protein 1a	3.55957	-0.357748
PBANKA_1145900	membrane associated histidine-rich protein 1b	0.754489	0.0882527
PBANKA_1146000	tryptophan-rich protein	5.01561	-0.408338
PBANKA_1146721	PIR protein	1.4981	0.246645
PBANKA_1200600	Plasmodium exported protein, unknown function	13.1593	-0.839836
PBANKA_1200800	transformer-2 protein homolog beta, putative	4.35541	-0.750439
PBANKA_1200900	conserved protein, unknown function	0.983561	0.164009
PBANKA_1201100	conserved Plasmodium protein, unknown function	7.23496	0.36527
PBANKA_1201300	conserved Plasmodium protein, unknown function	0.582867	0.105503
PBANKA_1201900	40S ribosomal protein S20e, putative	1.56818	-0.322347
PBANKA_1202000	inner membrane complex protein 1c	2.46387	-0.726376
PBANKA_1202100	MKT1 domain-containing protein, putative	0.740057	0.21706
PBANKA_1202200	U5 small nuclear ribonucleoprotein component, putative	0.490874	-0.105081
PBANKA_1202400	60S ribosomal protein L13, putative	4.94369	-0.273707
PBANKA_1202500	WD repeat-containing protein, putative	0.920465	-0.268351
PBANKA_1202600	E3 ubiquitin-protein ligase, putative	7.70753	-0.552466
PBANKA_1202700	RNA-binding protein, putative	1.00083	-0.183657
PBANKA_1202800	conserved Plasmodium protein, unknown function	0.529613	-0.150311
PBANKA_1203400	U3 small nucleolar RNA-associated protein 25, putative	0.553129	-0.875348
PBANKA_1203500	conserved Plasmodium protein, unknown function	1.73115	0.49172
PBANKA_1203700	regulator of nonsense transcripts 1, putative	2.31205	0.291819
PBANKA_1203800	DnaJ protein, putative	0.668209	-0.375
PBANKA_1204200	IMP1-like protein, putative	2.97921	0.335536
PBANKA_1204300	CCR4-NOT transcription complex subunit 5, putative	1.5537	0.400558
PBANKA_1204400	DNA/RNA-binding protein Alba 3, putative	2.07187	-0.117675
PBANKA_1204800	phosducin-like protein 3	2.02747	0.191844
PBANKA_1204900	conserved Plasmodium protein, unknown function	3.38075	-0.256099
PBANKA_1205000	G-strand-binding protein 2	1.50626	-0.224702
PBANKA_1205100	PPPDE peptidase, putative	1.27499	-1.49223
PBANKA_1205200	transmembrane protein 147, putative	1.14649	-0.927943
PBANKA_1205300	roadblock/LC7 domain-containing protein, putative	1.25675	0.391539
PBANKA_1205400	rho GTPase-activating protein, putative	1.08639	0.148013
PBANKA_1205900	AP2 domain transcription factor AP2-I, putative	4.1375	-0.709377
PBANKA_1206100	eukaryotic translation initiation factor 3 subunit D, putative	1.29123	-0.106173
PBANKA_1206200	histone deacetylase 2, putative	1.12715	-0.927053
PBANKA_1206300	PHD finger protein PHD1, putative	0.778754	-0.528157
PBANKA_1206600	26S protease regulatory subunit 4, putative	0.657828	0.0364276
PBANKA_1206900	tubulin beta chain, putative	0.809249	0.167332
PBANKA_1207000	nucleolar protein 5, putative	1.48316	-0.529595
PBANKA_1207200	adenylate kinase, putative	1.13978	-0.0131932
PBANKA_1207300	diphthine methyl ester synthase, putative	1.1076	-0.182477
PBANKA_1207700	zinc finger protein, putative	0.499112	-0.189907
PBANKA_1207800	metalloprotease, putative	0.937672	0.946126
PBANKA_1208200	kinesin-4, putative	6.27056	0.564047
PBANKA_1208500	PI31 domain-containing protein, putative	1.28732	0.192519
PBANKA_1208600	DNA2/NAM7 helicase, putative	1.73589	0.728354
PBANKA_1208800	MORN repeat protein, putative	1.42748	0.353394
PBANKA_1208900	ankyrin-repeat protein, putative	0.638217	0.0657161
PBANKA_1209000	eukaryotic translation initiation factor 2 subunit beta, putative	0.512351	-0.0258693
PBANKA_1209100	dolichyl-phosphate-mannose--protein mannosyltransferase, putative	0.465527	0.267399
PBANKA_1209300	conserved Plasmodium protein, unknown function	2.04749	0.243842
PBANKA_1209400	inner membrane complex sub-compartment protein 1	2.91921	0.370721
PBANKA_1209800	proteasome subunit beta type-5, putative	0.457539	-0.0336792
PBANKA_1210100	DNA repair protein RAD23, putative	9.1972	-0.856932
PBANKA_1210200	PRE-binding protein, putative	16.7559	-1.09194
PBANKA_1210600	rhoptry associated adhesin, putative	1.95034	-0.42993
PBANKA_1210700	cytochrome b-c1 complex subunit 7, putative	1.54348	0.218376
PBANKA_1210800	hypoxanthine-guanine phosphoribosyltransferase, putative	24.4624	-0.871806
PBANKA_1210900	phosphoglucomutase, putative	3.61423	0.370731
PBANKA_1211000	GMP synthase [glutamine-hydrolyzing], putative	0.755429	0.155824
PBANKA_1211100	NLI interacting factor-like phosphatase	0.901972	0.254328
PBANKA_1211300	autophagy-related protein 18, putative	3.71141	-0.239893
PBANKA_1211500	U3 small nucleolar RNA-associated protein 13, putative	5.36968	-0.691277
PBANKA_1211600	conserved Plasmodium protein, unknown function	0.925197	0.170566
PBANKA_1211700	conserved Plasmodium protein, unknown function	1.32302	-0.0820901
PBANKA_1212000	conserved Plasmodium protein, unknown function	1.14657	-0.781672
PBANKA_1212300	translation initiation factor eIF-2B subunit delta, putative	0.856888	-0.0555207
PBANKA_1212500	merozoite surface protein MSA180, putative	0.701075	0.00912294
PBANKA_1212600	male gamete fusion factor HAP2	5.25466	0.38867
PBANKA_1212700	SPRY domain-containing protein, putative	0.49518	-0.00257067
PBANKA_1212800	MO15-related protein kinase	0.561469	-0.261604
PBANKA_1213000	transcriptional coactivator ADA2, putative	1.70849	-0.480064
PBANKA_1213100	prohibitin 2	0.699527	0.0657205
PBANKA_1213200	conserved Plasmodium protein, unknown function	3.81017	0.497617
PBANKA_1213500	CWC16 domain-containing protein, putative	0.532634	0.0217615
PBANKA_1213600	cysteine--tRNA ligase, putative	4.34444	0.392129
PBANKA_1213700	methionine aminopeptidase 1b, putative	0.42684	0.00259564
PBANKA_1214000	heat shock protein 60, putative	1.31774	-0.0110003
PBANKA_1214100	tubulin binding cofactor c, putative	0.878669	-0.125938
PBANKA_1214200	ribonucleoside-diphosphate reductase small chain, putative	0.635762	0.164439
PBANKA_1214300	enolase, putative	3.51774	-0.119586
PBANKA_1214600	Rab3 GTPase-activating protein non-catalytic subunit, putative	1.05503	-0.0948633
PBANKA_1214700	conserved Plasmodium protein, unknown function	8.80053	0.360009
PBANKA_1214800	U4/U6.U5 tri-snRNP-associated protein 1, putative	0.634862	-0.0395343
PBANKA_1215000	survival motor neuron-like protein, putative	1.38521	-0.244921
PBANKA_1215100	protein RIPR, putative	1.01382	0.338918
PBANKA_1215200	conserved protein, unknown function	0.712858	0.483473
PBANKA_1215400	conserved Plasmodium protein, unknown function	0.871176	-0.286504
PBANKA_1215500	translation machinery-associated protein 7, putative	1.3305	-0.267053
PBANKA_1215600	40S ribosomal protein S3A, putative	4.69999	-0.260039
PBANKA_1215700	conserved Plasmodium protein, unknown function	0.840032	0.205794
PBANKA_1215800	conserved Plasmodium protein, unknown function	0.753644	-0.742085
PBANKA_1215900	conserved Plasmodium protein, unknown function	2.04519	0.493712
PBANKA_1216100	regulator of initiation factor 2, putative	1.20914	-0.954081
PBANKA_1216400	mRNA-capping enzyme subunit beta, putative	0.64949	-0.383172
PBANKA_1216500	peptidyl-prolyl cis-trans isomerase, putative	3.85118	-0.277083
PBANKA_1216900	ATP-dependent RNA helicase DDX42, putative	2.64287	-0.346134
PBANKA_1217000	peptidase, putative	0.441516	0.0358593
PBANKA_1217600	histone H2A.Z, putative	3.59299	-0.497014
PBANKA_1217700	ATP-dependent RNA helicase DDX6	6.71936	0.384081
PBANKA_1217800	signal peptidase complex subunit 2, putative	0.468352	-0.0298915
PBANKA_1218000	nicotinamidase, putative	1.22823	-0.523478
PBANKA_1218100	oocyst capsule protein Cap380	0.673174	1.09634
PBANKA_1218200	T-complex protein 1 subunit epsilon, putative	1.5502	-0.0559177
PBANKA_1218300	CPW-WPC family protein	1.34974	0.525811
PBANKA_1218400	protein transport protein SEC22, putative	0.426992	0.0631313
PBANKA_1218500	protein phosphatase inhibitor 2, putative	0.838477	0.196313
PBANKA_1218600	conserved protein, unknown function	4.76192	0.301599
PBANKA_1218700	conserved Plasmodium protein, unknown function	2.3396	0.601574
PBANKA_1218800	ABC transporter I family member 1, putative	1.08109	-0.0864745
PBANKA_1218900	elongation factor 1-delta, putative	0.996259	-0.128665
PBANKA_1219000	heat shock protein 90, putative	1.08975	-0.168121
PBANKA_1219300	heat shock protein 110, putative	1.29965	-0.108763
PBANKA_1219400	protein SCO1, putative	1.42978	0.340462
PBANKA_1219500	chloroquine resistance transporter, putative	1.37834	-0.0708712
PBANKA_1219600	cg1 protein, putative	0.739499	0.0386204
PBANKA_1219800	Cg2 protein, putative	0.898155	-0.350116
PBANKA_1219900	Cg7 protein, putative	0.830783	0.305214
PBANKA_1220200	lysophospholipase, putative	6.56397	-0.667612
PBANKA_1220300	prodrug activation and resistance esterase, putative	1.53268	-0.23699
PBANKA_1220700	conserved protein, unknown function	0.493305	0.134525
PBANKA_1220800	conserved Plasmodium protein, unknown function	1.47594	-0.599822
PBANKA_1221200	60S ribosomal protein L34, putative	0.620451	-0.000620636
PBANKA_1221300	conserved Plasmodium protein, unknown function	1.55988	-1.8986
PBANKA_1221600	cell division cycle ATPase, putative	5.30445	-0.549066
PBANKA_1222000	histone deacetylase complex subunit SAP18, putative	0.485332	0.0175147
PBANKA_1222100	regulator of chromosome condensation, putative	1.87681	0.118083
PBANKA_1222300	coatomer subunit epsilon, putative	0.741237	0.0873389
PBANKA_1222400	ubiquitin regulatory protein, putative	0.419192	0.350929
PBANKA_1222500	plasmepsin X, putative	12.4382	0.632131
PBANKA_1222600	AP-3 complex subunit delta, putative	0.52197	0.101767
PBANKA_1222800	tyrosine--tRNA ligase, putative	1.17599	0.17524
PBANKA_1222900	26S proteasome regulatory subunit RPN10, putative	0.726958	0.0168218
PBANKA_1223000	conserved Plasmodium protein, unknown function	1.99132	-0.516251
PBANKA_1223100	proteasome subunit alpha type-6, putative	3.2834	-0.165533
PBANKA_1223300	ras-related protein Rab-18, putative	2.77171	-0.262747
PBANKA_1223400	conserved Plasmodium protein, unknown function	1.17467	0.300259
PBANKA_1223800	V-type proton ATPase subunit a, putative	5.11631	0.28878
PBANKA_1224100	kinesin-like protein, putative	2.23476	0.302114
PBANKA_1224200	DnaJ protein, putative	2.21476	-0.159492
PBANKA_1224400	ferlin-like protein	0.670818	0.210195
PBANKA_1224500	Dpy-19-like C-mannosyltransferase, putative	11.3108	0.66407
PBANKA_1224700	AAA family ATPase, putative	0.95431	-0.221517
PBANKA_1225000	serine/threonine protein kinase, FIKK family	2.5334	-2.47968
PBANKA_1225700	GTPase-activating protein, putative	2.0074	-0.223033
PBANKA_1225800	peptidyl-prolyl cis-trans isomerase, putative	0.419939	0.0206897
PBANKA_1226000	tRNA pseudouridine synthase, putative	2.5745	-0.92856
PBANKA_1226100	conserved Plasmodium protein, unknown function	0.77296	0.104756
PBANKA_1226500	proteasome subunit beta type-4, putative	1.25025	0.0644112
PBANKA_1226600	tubulin gamma chain, putative	6.54869	0.28209
PBANKA_1226700	AAA family ATPase, putative	1.79988	0.336579
PBANKA_1226800	DNA repair and recombination protein RAD54, putative	11.8309	0.526427
PBANKA_1227000	filament assembling protein, putative	2.47195	0.655304
PBANKA_1227200	peptidyl-prolyl cis-trans isomerase, putative	0.7756	0.284746
PBANKA_1227400	serine/threonine protein phosphatase 2B catalytic subunit A	2.36036	0.287629
PBANKA_1227500	conserved Plasmodium protein, unknown function	0.439149	0.252195
PBANKA_1227800	cyclin-like protein, putative	0.636402	0.0843925
PBANKA_1227900	periodic tryptophan protein 2, putative	1.65263	-0.672038
PBANKA_1228000	1-cys peroxiredoxin, putative	1.40399	-0.0193574
PBANKA_1228100	AP2 domain transcription factor, putative	0.67814	0.100722
PBANKA_1228200	glutamate dehydrogenase, putative	13.1424	0.39444
PBANKA_1228300	lysine-specific histone demethylase, putative	1.84054	0.562552
PBANKA_1228400	mannose-6-phosphate isomerase, putative	10.5372	-0.570013
PBANKA_1228500	sentrin-specific protease 2, putative	1.69824	0.381556
PBANKA_1228600	conserved protein, unknown function	0.794526	0.206973
PBANKA_1228700	nucleolar protein 10, putative	1.09699	-1.1512
PBANKA_1228900	von Willebrand factor A domain-related protein	0.778817	-0.468062
PBANKA_1229000	Plasmodium exported protein (PHIST), unknown function	4.17714	-0.483927
PBANKA_1229100	pre-mRNA-splicing factor CWF7, putative	0.690906	-0.316303
PBANKA_1229200	60S ribosomal protein L19, putative	1.62871	-0.219288
PBANKA_1229300	conserved Plasmodium protein, unknown function	0.762324	-0.0526672
PBANKA_1229600	conserved Plasmodium protein, unknown function	2.78312	0.686522
PBANKA_1229800	enoyl-acyl carrier reductase	1.14693	0.447184
PBANKA_1230100	ribonuclease, putative	1.07732	-0.768877
PBANKA_1230200	cdc2-related protein kinase 5	3.32779	0.316417
PBANKA_1230300	zinc finger protein, putative	0.796562	-0.19671
PBANKA_1230500	THO complex subunit 4, putative	1.52774	0.204611
PBANKA_1230600	conserved oligomeric Golgi complex subunit 4, putative	1.48597	-0.156658
PBANKA_1230800	pyridoxal kinase, putative	1.49938	0.227915
PBANKA_1231000	40S ribosomal protein S11, putative	4.13188	-0.729279
PBANKA_1231200	phosducin-like protein 1, putative	2.36575	0.124706
PBANKA_1231500	ubiquitin carboxyl-terminal hydrolase 2, putative	3.13276	-0.16725
PBANKA_1231600	AP2 domain transcription factor AP2-O2	3.80776	0.357433
PBANKA_1231700	60S ribosomal protein L2, putative	1.03695	-0.336686
PBANKA_1231800	60S ribosomal protein L12, putative	3.27306	-0.331945
PBANKA_1232100	serine/arginine-rich splicing factor 1, putative	1.44826	-0.125418
PBANKA_1232200	FACT complex subunit SPT16	1.88314	0.168268
PBANKA_1232400	F-actin-capping protein subunit beta	1.62633	0.654125
PBANKA_1232500	eukaryotic translation initiation factor 3 subunit B, putative	1.19943	-0.0529063
PBANKA_1233000	SWIB/MDM2 domain-containing protein, putative	0.501873	-0.0258951
PBANKA_1233100	proteasome subunit beta type-1, putative	1.50599	-0.127464
PBANKA_1233200	cyclin	0.887475	1.15366
PBANKA_1233300	ATP-dependent RNA helicase DDX23, putative	0.681174	0.00832568
PBANKA_1233400	WD repeat-containing protein 26, putative	2.20918	-0.733729
PBANKA_1233500	mRNA-binding protein PUF1	8.58931	0.493936
PBANKA_1234000	V-type proton ATPase 16 kDa proteolipid subunit, putative	3.54982	0.914525
PBANKA_1234200	40S ribosomal protein S24, putative	0.6941	-0.232458
PBANKA_1234300	CCR4 domain-containing protein 1, putative	1.23795	-0.444812
PBANKA_1234400	zinc finger protein, putative	0.593481	0.171984
PBANKA_1234500	FoP domain-containing protein, putative	2.27426	-0.30009
PBANKA_1234600	EELM2 domain-containing protein, putative	2.85331	-0.701176
PBANKA_1234800	40S ribosomal protein S9, putative	2.00022	-0.270376
PBANKA_1234900	protein phosphatase PPM9	0.758953	0.15433
PBANKA_1235000	mediator of RNA polymerase II transcription subunit 17, putative	1.14027	-0.583329
PBANKA_1235100	U6 snRNA-associated Sm-like protein LSm2, putative	1.49687	-0.154314
PBANKA_1235200	single-stranded DNA-binding protein, putative	0.779649	-0.0526258
PBANKA_1235300	bis(5'-nucleosyl)-tetraphosphatase [asymmetrical], putative	1.00292	-0.350988
PBANKA_1235500	conserved protein, unknown function	0.61845	0.245223
PBANKA_1235600	adenosylhomocysteinase, putative	3.85039	-0.405877
PBANKA_1236300	ATP-dependent RNA helicase DDX1, putative	1.69325	-0.240078
PBANKA_1236600	conserved Plasmodium protein, unknown function	2.28539	0.292893
PBANKA_1236800	conserved Plasmodium protein, unknown function	1.27894	0.174756
PBANKA_1237100	conserved Plasmodium protein, unknown function	1.0127	0.410642
PBANKA_1237300	magnesium transporter NIPA, putative	2.36502	0.346226
PBANKA_1237500	pre-mRNA-splicing factor BUD31, putative	2.24107	-0.250692
PBANKA_1237600	zinc finger protein, putative	1.7024	0.206237
PBANKA_1237800	multidrug resistance protein 1, putative	12.0542	-0.41194
PBANKA_1237900	mitochondrial-processing peptidase subunit alpha, putative	0.705283	0.133589
PBANKA_1238100	cytochrome c oxidase subunit ApiCOX18, putative	0.936038	0.300453
PBANKA_1238200	DnaJ protein, putative	0.549318	0.166719
PBANKA_1238400	conserved protein, unknown function	1.35898	0.135578
PBANKA_1238600	divalent metal transporter, putative	0.451025	-0.0381415
PBANKA_1238800	karyopherin beta, putative	3.0782	-0.221293
PBANKA_1239100	conserved Plasmodium protein, unknown function	3.2071	-0.199092
PBANKA_1239200	ribosome-interacting GTPase 1, putative	5.91945	-0.565122
PBANKA_1239400	50S ribosomal protein L12, apicoplast, putative	2.0357	0.892118
PBANKA_1239600	ubiquitin fusion degradation protein 1, putative	0.808243	0.104577
PBANKA_1239800	zinc finger protein, putative	1.26529	-0.964208
PBANKA_1239900	acyl-CoA synthetase, putative	1.44938	-0.137833
PBANKA_1240200	7-helix-1 protein, putative	0.777614	0.273437
PBANKA_1240600	inner membrane complex protein 1g, putative	0.433214	0.156766
PBANKA_1240700	NIMA related kinase 2	0.505704	-0.315603
PBANKA_1241000	ADP-ribosylation factor GTPase-activating protein 2, putative	0.94565	0.304853
PBANKA_1241100	WD repeat-containing protein 55, putative	0.876218	-0.79349
PBANKA_1241200	conserved Plasmodium protein, unknown function	0.97045	0.187721
PBANKA_1241300	conserved Plasmodium protein, unknown function	0.760626	0.00607843
PBANKA_1241600	conserved Plasmodium protein, unknown function	1.82371	-0.723498
PBANKA_1241700	transmembrane emp24 domain-containing protein, putative	1.55381	-0.324644
PBANKA_1241800	DNA replication licensing factor MCM3, putative	5.28225	0.225282
PBANKA_1241900	ubiquitin-conjugating enzyme E2 N, putative	1.45732	-0.0886309
PBANKA_1242000	ubiquitin carboxyl-terminal hydrolase 14, putative	0.803884	-0.0227413
PBANKA_1242300	Hsc70-interacting protein, putative	1.20347	-0.144294
PBANKA_1242400	conserved Plasmodium protein, unknown function	1.02081	-0.300828
PBANKA_1242500	ATP-dependent RNA helicase DDX41, putative	1.71508	-0.194753
PBANKA_1242600	proteasome maturation factor UMP1, putative	1.29573	-0.907038
PBANKA_1242700	AP-1/2 complex subunit beta, putative	1.14282	-0.0539815
PBANKA_1242800	eukaryotic translation initiation factor 3 subunit E, putative	3.38806	-0.146697
PBANKA_1243000	palmitoyltransferase DHHC7	1.94346	0.670051
PBANKA_1243100	F-actin-capping protein subunit alpha	2.25065	0.707855
PBANKA_1243300	peptidyl-prolyl cis-trans isomerase, putative	0.911085	-0.167523
PBANKA_1243400	nucleolar preribosomal GTPase, putative	1.96751	-1.14279
PBANKA_1243500	conserved protein, unknown function	1.40911	1.57259
PBANKA_1243600	conserved Plasmodium protein, unknown function	0.623296	0.0505023
PBANKA_1243900	conserved Plasmodium protein, unknown function	0.875124	0.100001
PBANKA_1244000	cell cycle regulator protein, putative	1.4884	-0.167494
PBANKA_1244200	conserved Plasmodium protein, unknown function	1.87143	0.438635
PBANKA_1244300	RING zinc finger protein, putative	0.984439	-0.216735
PBANKA_1244500	SNARE protein, putative	0.700695	-0.0155607
PBANKA_1244600	phosphoenolpyruvate/phosphate translocator	1.17743	-0.41483
PBANKA_1245100	conserved Plasmodium protein, unknown function	1.35735	-0.177971
PBANKA_1245200	CPW-WPC family protein	0.426597	-1.00588
PBANKA_1245900	Plasmodium exported protein, unknown function	1.15957	-0.487741
PBANKA_1246161	fam-a protein	11.1367	-1.20451
PBANKA_1300100	PIR protein	1.57426	0.715686
PBANKA_1300200	PIR protein	1.80401	-0.872189
PBANKA_1300500	tubulin epsilon chain, putative	0.856934	0.518577
PBANKA_1300600	bromodomain protein 4, putative	2.00227	-0.69202
PBANKA_1300700	LCCL domain-containing protein	59.1985	0.653501
PBANKA_1301300	trailer hitch homolog	8.13908	0.369377
PBANKA_1301400	proteasome subunit alpha type-1, putative	1.82066	-0.0747939
PBANKA_1301600	vacuole membrane protein 1, putative	1.02568	-0.351783
PBANKA_1301700	splicing factor 3A subunit 1, putative	1.0183	-0.43372
PBANKA_1301800	conserved Plasmodium protein, unknown function	2.52791	0.440433
PBANKA_1302000	conserved Plasmodium protein, unknown function	0.562207	0.261308
PBANKA_1302200	translocation protein SEC62, putative	1.98289	-0.154704
PBANKA_1302400	cleavage and polyadenylation specificity factor subunit 3, putative	1.71986	-0.241793
PBANKA_1302500	conserved protein, unknown function	0.845957	-0.140775
PBANKA_1302600	DNA primase small subunit, putative	4.36786	0.324091
PBANKA_1302700	OST-HTH associated domain protein, putative	1.48944	0.433673
PBANKA_1302800	thioredoxin peroxidase 1	0.997179	0.279287
PBANKA_1302900	copper transporter, putative	0.718838	-1.06103
PBANKA_1303000	DEAD/DEAH box helicase, putative	1.04449	-0.642835
PBANKA_1303200	Sad1/UNC domain-containing protein, putative	0.502723	0.080712
PBANKA_1303300	cytochrome b-c1 complex subunit Rieske, putative	2.42983	0.175286
PBANKA_1303400	oocyst rupture protein 2	2.4651	-0.880878
PBANKA_1303500	cytochrome c oxidase subunit ApiCOX26, putative	5.2625	0.447413
PBANKA_1303600	leucine carboxyl methyltransferase, putative	0.708697	-0.15035
PBANKA_1303700	vesicle-associated membrane protein, putative	0.582519	0.152766
PBANKA_1303800	triosephosphate isomerase, putative	0.630151	-0.104019
PBANKA_1304000	cohesin complex subunit, putative	0.496699	0.0944534
PBANKA_1304400	allantoicase, putative	2.75863	0.355815
PBANKA_1304500	protein SOC3	4.01141	0.41344
PBANKA_1304600	AP-3 complex subunit mu, putative	0.467064	0.193861
PBANKA_1304900	cytoplasmic tRNA 2-thiolation protein 2, putative	0.719271	-1.18291
PBANKA_1305000	conserved Plasmodium protein, unknown function	1.11198	-0.183479
PBANKA_1305100	60S ribosomal protein L1, putative	4.47113	-0.528903
PBANKA_1305300	FACT complex subunit SSRP1, putative	1.74797	0.259896
PBANKA_1305700	vacuolar protein sorting-associated protein 60, putative	2.73534	0.61066
PBANKA_1305900	ADP-ribosylation factor, putative	1.49541	0.316928
PBANKA_1306000	replication factor A protein 3, putative	3.20535	0.434053
PBANKA_1306200	tRNA import protein tRIP	0.870507	0.11927
PBANKA_1306400	geranylgeranyl transferase type-2 subunit alpha, putative	2.45846	-0.872124
PBANKA_1306800	Sec7 domain-containing protein ARFGEF, putative	1.65725	-0.107853
PBANKA_1306900	serine/threonine protein kinase, putative	15.5362	0.647563
PBANKA_1307000	conserved Plasmodium protein, unknown function	1.16942	0.315202
PBANKA_1307100	heptatricopeptide repeat-containing protein, putative	0.903483	0.320682
PBANKA_1307200	U6 snRNA-associated Sm-like protein LSm5, putative	1.63178	-0.804414
PBANKA_1307300	WD repeat-containing protein, putative	0.636711	0.844139
PBANKA_1307500	gamma-tubulin complex component, putative	1.80047	0.321667
PBANKA_1307600	dephospho-CoA kinase, putative	1.59686	0.301187
PBANKA_1307700	pre-mRNA-splicing factor CWC24, putative	1.5204	0.25995
PBANKA_1307800	heat shock protein 90, putative	2.42636	-0.317588
PBANKA_1308000	conserved Plasmodium protein, unknown function	12.5715	0.478149
PBANKA_1308100	calmodulin-like protein	1.87214	0.698483
PBANKA_1308200	1-acyl-sn-glycerol-3-phosphate acyltransferase, putative	1.24137	-0.181017
PBANKA_1308600	fructose-bisphosphate aldolase 2	2.35705	0.261991
PBANKA_1308800	prolyl hydroxylase-like protein, putative	1.47351	0.759361
PBANKA_1308900	histidine--tRNA ligase, putative	3.84981	-0.176746
PBANKA_1309400	RNA-binding protein, putative	0.692073	-0.128957
PBANKA_1309500	conserved Plasmodium protein, unknown function	7.03509	-0.728374
PBANKA_1309700	ATP-dependent RNA helicase DDX5, putative	2.51137	-0.356345
PBANKA_1309800	conserved Plasmodium protein, unknown function	2.49641	0.870894
PBANKA_1309900	M17 leucyl aminopeptidase, putative	2.65668	-0.244454
PBANKA_1310200	nucleoporin NUP313	2.2548	-0.199598
PBANKA_1310400	centrin-2, putative	1.34798	0.246587
PBANKA_1310500	conserved Plasmodium protein, unknown function	0.724401	0.103502
PBANKA_1310700	glutaminyl-peptide cyclotransferase, putative	2.16592	0.674204
PBANKA_1310800	40S ribosomal protein S5, putative	2.48658	-0.291759
PBANKA_1310900	conserved Plasmodium protein, unknown function	0.816069	-1.13725
PBANKA_1311000	conserved protein, unknown function	0.461776	0.218571
PBANKA_1311500	conserved protein, unknown function	0.451719	-0.032202
PBANKA_1311600	calponin homology domain-containing protein, putative	1.69016	0.794815
PBANKA_1311700	multidrug resistance protein 2, putative	1.84206	0.131376
PBANKA_1311800	U3 small nucleolar RNA-associated protein 12, putative	2.33607	-0.868209
PBANKA_1312000	condensin-2 complex subunit G2, putative	3.40969	0.375588
PBANKA_1312100	conserved protein, unknown function	0.787384	-0.254543
PBANKA_1312300	SNARE protein, putative	1.15597	0.387187
PBANKA_1312400	HSP20-like chaperone, putative	1.73826	-0.252285
PBANKA_1312700	gamete egress and sporozoite traversal protein	0.530188	0.123872
PBANKA_1312800	CLASP domain-containing protein, putative	1.75582	0.244549
PBANKA_1313300	conserved protein, unknown function	1.92734	0.632974
PBANKA_1313500	conserved protein, unknown function	0.420822	0.209908
PBANKA_1313700	serine/threonine protein kinase, putative	0.602942	-0.252279
PBANKA_1313800	signal recognition particle subunit SRP54, putative	0.951798	-0.0906155
PBANKA_1314100	E3 ubiquitin-protein ligase ZNF598, putative	3.25094	-0.885032
PBANKA_1314200	conserved Plasmodium protein, unknown function	1.5717	0.958015
PBANKA_1314700	conserved Plasmodium protein, unknown function	0.670877	0.18574
PBANKA_1314800	elongation factor 2, putative	3.48183	-0.0832505
PBANKA_1315100	transcriptional regulatory protein sir2b	0.668216	0.235402
PBANKA_1315200	pre-mRNA-splicing factor CWF18, putative	1.31236	0.614098
[truncated: 652 more rows]

## Sheet: Ubiquitome WT vs CDPK1-KO 4min
Gene ID	Group	Protein Description	-log10[Qval]	log2[CDPK1-KO/WT]
PBANKA_0000301	PBANKA_0000301_K95	fam-b protein	2.19375	-0.562208
PBANKA_0001601	PBANKA_0001601_K87	fam-a protein	1.38666	-1.48851
PBANKA_0100200	PBANKA_0100200_K318	Plasmodium exported protein, unknown function	1.62986	0.848589
PBANKA_0100500	PBANKA_0100500_K164	PIR protein	1.23641	-0.688427
PBANKA_0100500	PBANKA_0100500_K333	PIR protein	0.751705	-0.460739
PBANKA_0100600	PBANKA_0100600_K94	schizont membrane associated cytoadherence protein	1.14542	0.188931
PBANKA_0100700	PBANKA_0100700_K206	Plasmodium exported protein, unknown function	3.17265	-1.48352
PBANKA_0100700	PBANKA_0100700_K307	Plasmodium exported protein, unknown function	3.08601	-0.789509
PBANKA_0100800	PBANKA_0100800_K430	zinc finger protein, putative	5.13648	0.373052
PBANKA_0100800	PBANKA_0100800_K1327	zinc finger protein, putative	3.40327	1.56088
PBANKA_0100800	PBANKA_0100800_K430	zinc finger protein, putative	2.58852	0.258077
PBANKA_0100800	PBANKA_0100800_K429	zinc finger protein, putative	2.58852	0.258077
PBANKA_0100800	PBANKA_0100800_K664	zinc finger protein, putative	2.45124	0.364485
PBANKA_0100800	PBANKA_0100800_K600	zinc finger protein, putative	1.7604	0.018994
PBANKA_0100800	PBANKA_0100800_K619	zinc finger protein, putative	1.61526	0.31131
PBANKA_0100800	PBANKA_0100800_K633	zinc finger protein, putative	1.58077	-0.0697185
PBANKA_0100800	PBANKA_0100800_K615	zinc finger protein, putative	1.5779	-1.61399
PBANKA_0100800	PBANKA_0100800_K590	zinc finger protein, putative	1.57439	0.431014
PBANKA_0100800	PBANKA_0100800_K1075	zinc finger protein, putative	1.18062	-0.31372
PBANKA_0100800	PBANKA_0100800_K1081	zinc finger protein, putative	0.983481	0.141603
PBANKA_0100800	PBANKA_0100800_K1130	zinc finger protein, putative	0.915972	0.0413007
PBANKA_0100800	PBANKA_0100800_K1042	zinc finger protein, putative	0.694092	0.050874
PBANKA_0100800	PBANKA_0100800_K411	zinc finger protein, putative	0.627494	0.242964
PBANKA_0101000	PBANKA_0101000_K7	MYND-type zinc finger protein, putative	1.44774	0.122375
PBANKA_0101000	PBANKA_0101000_K207	MYND-type zinc finger protein, putative	0.647742	-0.402678
PBANKA_0102100	PBANKA_0102100_K24	dihydroorotate dehydrogenase, putative	0.597546	-0.361729
PBANKA_0103300	PBANKA_0103300_K878	GYF domain-containing protein, putative	1.23925	-2.24441
PBANKA_0105000	PBANKA_0105000_K145	ubiquitin-conjugating enzyme E2 PEX4, putative	1.30186	-0.902701
PBANKA_0105000	PBANKA_0105000_K57	ubiquitin-conjugating enzyme E2 PEX4, putative	1.15156	0.0201819
PBANKA_0105000	PBANKA_0105000_K91	ubiquitin-conjugating enzyme E2 PEX4, putative	0.849699	-0.28278
PBANKA_0105300	PBANKA_0105300_K964	conserved Plasmodium protein, unknown function	1.06521	-0.0790876
PBANKA_0107100	PBANKA_0107100_K176	proteasome subunit alpha type-2, putative	1.27251	-1.71902
PBANKA_0107400	PBANKA_0107400_K346	ornithine aminotransferase, putative	1.27354	-0.249031
PBANKA_0107400	PBANKA_0107400_K369	ornithine aminotransferase, putative	0.687072	0.937507
PBANKA_0108800	PBANKA_0108800_K37	histone H3, putative	4.00234	1.57186
PBANKA_0108800	PBANKA_0108800_K28	histone H3, putative	2.42959	0.476791
PBANKA_0108800	PBANKA_0108800_K123	histone H3, putative	1.06677	-0.193203
PBANKA_0108800	PBANKA_0108800_K57	histone H3, putative	0.691215	-0.205163
PBANKA_0108800	PBANKA_0108800_K80	histone H3, putative	0.610364	-0.174339
PBANKA_0109100	PBANKA_0109100_K512	transketolase, putative	1.38714	0.158854
PBANKA_0109600	PBANKA_0109600_K280	ATP synthase-associated protein, putative	0.685245	0.332259
PBANKA_0112600	PBANKA_0112600_K319	fam-b protein	0.746987	-0.0411255
PBANKA_0112641	PBANKA_0112641_K147	fam-b protein	4.15382	-1.8781
PBANKA_0201600	PBANKA_0201600_K79	early transcribed membrane protein	3.75897	-0.850751
PBANKA_0201600	PBANKA_0201600_K131	early transcribed membrane protein	2.04956	-0.365626
PBANKA_0202500	PBANKA_0202500_K348	P-loop containing nucleoside triphosphate hydrolase, putative	0.850191	0.107284
PBANKA_0202700	PBANKA_0202700_K209	kinesin-8B	1.17505	1.06038
PBANKA_0202700	PBANKA_0202700_K1361	kinesin-8B	0.872668	0.290323
PBANKA_0202800	PBANKA_0202800_K66	adenylate kinase-like protein 1, putative	1.20107	-0.842303
PBANKA_0203000	PBANKA_0203000_K11	chromatin assembly factor 1 subunit C, putative	1.04341	0.19191
PBANKA_0203000	PBANKA_0203000_K144	chromatin assembly factor 1 subunit C, putative	0.623298	-0.285513
PBANKA_0204200	PBANKA_0204200_K113	tubulin-specific chaperone a, putative	4.65005	0.637879
PBANKA_0204200	PBANKA_0204200_K9	tubulin-specific chaperone a, putative	0.710662	0.131966
PBANKA_0204500	PBANKA_0204500_K1048	LCCL domain-containing protein, putative	6.08603	1.89203
PBANKA_0204500	PBANKA_0204500_K1003	LCCL domain-containing protein, putative	0.985866	-0.882737
PBANKA_0204500	PBANKA_0204500_K998	LCCL domain-containing protein, putative	0.985866	-0.882737
PBANKA_0205200	PBANKA_0205200_K785	conserved Plasmodium protein, unknown function	1.28965	-1.08375
PBANKA_0205900	PBANKA_0205900_K712	Niemann-Pick type C1-related protein, putative	1.5315	-2.25764
PBANKA_0206300	PBANKA_0206300_K104	centrin-1, putative	1.23958	-0.195275
PBANKA_0206900	PBANKA_0206900_K61	pre-rRNA-processing protein TSR2, putative	0.632906	-1.15451
PBANKA_0207000	PBANKA_0207000_K851	calcium-transporting ATPase, putative	1.62986	-0.0939455
PBANKA_0207000	PBANKA_0207000_K748	calcium-transporting ATPase, putative	0.671951	-0.502603
PBANKA_0208100	PBANKA_0208100_K170	heptatricopeptide repeat and RAP domain-containing protein, putative	1.19553	-1.29571
PBANKA_0208300	PBANKA_0208300_K19	novel putative transporter 1	0.659664	-0.705551
PBANKA_0209100	PBANKA_0209100_K93	thrombospondin-related sporozoite protein	3.99517	0.796443
PBANKA_0212200	PBANKA_0212200_K3050	anaphase-promoting complex subunit 1, putative	1.70699	0.113896
PBANKA_0212200	PBANKA_0212200_K1895	anaphase-promoting complex subunit 1, putative	1.20369	1.0174
PBANKA_0212200	PBANKA_0212200_K4359	anaphase-promoting complex subunit 1, putative	0.881983	-0.284216
PBANKA_0214000	PBANKA_0214000_K3738	dynein heavy chain, putative	0.767496	-0.511352
PBANKA_0214000	PBANKA_0214000_K1484	dynein heavy chain, putative	0.659537	-0.321759
PBANKA_0214700	PBANKA_0214700_K204	Plasmodium exported protein, unknown function	1.42709	-2.64315
PBANKA_0300600	PBANKA_0300600_K647	Plasmodium exported protein, unknown function	3.44377	-1.22743
PBANKA_0300600	PBANKA_0300600_K257	Plasmodium exported protein, unknown function	1.60708	-0.514578
PBANKA_0300600	PBANKA_0300600_K292	Plasmodium exported protein, unknown function	1.60708	-0.514578
PBANKA_0300600	PBANKA_0300600_K511	Plasmodium exported protein, unknown function	0.847578	-1.01218
PBANKA_0300600	PBANKA_0300600_K208	Plasmodium exported protein, unknown function	0.838913	-0.406209
PBANKA_0300600	PBANKA_0300600_K192	Plasmodium exported protein, unknown function	0.625341	-0.65041
PBANKA_0300600	PBANKA_0300600_K245	Plasmodium exported protein, unknown function	0.59588	0.0137247
PBANKA_0300600	PBANKA_0300600_K280	Plasmodium exported protein, unknown function	0.59588	0.0137247
PBANKA_0301300	PBANKA_0301300_K44	conserved Plasmodium protein, unknown function	2.39875	0.503872
PBANKA_0302500	PBANKA_0302500_K267	hexose transporter	3.18382	1.94764
PBANKA_0302800	PBANKA_0302800_K314	conserved Plasmodium protein, unknown function	2.2585	0.533913
PBANKA_0302800	PBANKA_0302800_K96	conserved Plasmodium protein, unknown function	2.08479	0.179365
PBANKA_0302800	PBANKA_0302800_K234	conserved Plasmodium protein, unknown function	1.2203	-0.102123
PBANKA_0302800	PBANKA_0302800_K123	conserved Plasmodium protein, unknown function	0.805573	-0.197464
PBANKA_0302800	PBANKA_0302800_K14	conserved Plasmodium protein, unknown function	0.639607	0.501684
PBANKA_0305100	PBANKA_0305100_K862	serine repeat antigen 1	3.33509	-0.391582
PBANKA_0307800	PBANKA_0307800_K120	conserved Plasmodium protein, unknown function	1.10247	-0.147846
PBANKA_0309200	PBANKA_0309200_K2061	conserved Plasmodium protein, unknown function	1.09696	0.406674
PBANKA_0309200	PBANKA_0309200_K389	conserved Plasmodium protein, unknown function	0.71813	0.666031
PBANKA_0310000	PBANKA_0310000_K153	protein SIS1, putative	4.35248	-1.70447
PBANKA_0310900	PBANKA_0310900_K155	T-complex protein 1 subunit theta, putative	0.707298	-1.16594
PBANKA_0311600	PBANKA_0311600_K240	conserved Plasmodium protein, unknown function	1.13327	1.02344
PBANKA_0311700	PBANKA_0311700_K340	rhoptry neck protein 6, putative	0.650995	0.324199
PBANKA_0311800	PBANKA_0311800_K437	acyl-CoA synthetase, putative	6.04151	-1.40723
PBANKA_0312500	PBANKA_0312500_K276	origin recognition complex subunit 5, putative	0.64869	-0.0763464
PBANKA_0313600	PBANKA_0313600_K455	conserved Plasmodium protein, unknown function	0.651229	-0.204798
PBANKA_0315800	PBANKA_0315800_K10	ribosome associated membrane protein RAMP4, putative	1.62949	-2.51959
PBANKA_0316200	PBANKA_0316200_K1674	Plasmodium exported protein, unknown function	2.17913	-0.831662
PBANKA_0316200	PBANKA_0316200_K1471	Plasmodium exported protein, unknown function	1.47737	-0.487052
PBANKA_0316200	PBANKA_0316200_K1614	Plasmodium exported protein, unknown function	0.86611	-0.247477
PBANKA_0316200	PBANKA_0316200_K1462	Plasmodium exported protein, unknown function	0.80828	-0.508935
PBANKA_0316200	PBANKA_0316200_K1516	Plasmodium exported protein, unknown function	0.753937	-0.399911
PBANKA_0316200	PBANKA_0316200_K1484	Plasmodium exported protein, unknown function	0.620863	-0.137487
PBANKA_0316300	PBANKA_0316300_K158	fam-b protein	1.35363	0.401807
PBANKA_0316300	PBANKA_0316300_K105	fam-b protein	1.10372	0.868474
PBANKA_0316600	PBANKA_0316600_K1195	reticulocyte binding protein, putative	4.53519	0.46851
PBANKA_0316700	PBANKA_0316700_K119	fam-b protein	1.30727	0.423159
PBANKA_0316800	PBANKA_0316800_K335	erythrocyte membrane associated protein 2	4.76061	-2.58228
PBANKA_0316800	PBANKA_0316800_K290	erythrocyte membrane associated protein 2	0.700755	-0.22891
PBANKA_0317141	PBANKA_0317141_K268	fam-a protein	1.07694	-0.172076
PBANKA_0401800	PBANKA_0401800_K284	HAD superfamily protein, putative	4.77103	0.558372
PBANKA_0402300	PBANKA_0402300_K185	lipoamide acyltransferase component of branched-chain alpha-keto acid dehydrogenase complex, putative	2.60149	0.338642
PBANKA_0402300	PBANKA_0402300_K172	lipoamide acyltransferase component of branched-chain alpha-keto acid dehydrogenase complex, putative	1.76125	-0.211289
PBANKA_0402300	PBANKA_0402300_K168	lipoamide acyltransferase component of branched-chain alpha-keto acid dehydrogenase complex, putative	1.76125	-0.211289
PBANKA_0403800	PBANKA_0403800_K733	transporter, putative	1.63377	-1.84515
PBANKA_0404700	PBANKA_0404700_K97	glutaredoxin 1, putative	4.53353	1.87136
PBANKA_0404700	PBANKA_0404700_K40	glutaredoxin 1, putative	0.813935	-0.176516
PBANKA_0404700	PBANKA_0404700_K34	glutaredoxin 1, putative	0.811611	1.04906
PBANKA_0405300	PBANKA_0405300_K62	40S ribosomal protein S23, putative	0.824178	-2.42805
PBANKA_0405400	PBANKA_0405400_K30	40S ribosomal protein S12, putative	3.00735	0.53374
PBANKA_0405400	PBANKA_0405400_K136	40S ribosomal protein S12, putative	1.32671	-0.250459
PBANKA_0408400	PBANKA_0408400_K736	phosphoglycerate mutase, putative	3.07353	0.520245
PBANKA_0408400	PBANKA_0408400_K986	phosphoglycerate mutase, putative	0.669116	-0.245085
PBANKA_0410400	PBANKA_0410400_K98	glycogen synthase kinase 3, putative	0.889248	0.133403
PBANKA_0410600	PBANKA_0410600_K16	60S ribosomal protein L26, putative	0.634476	-0.0896919
PBANKA_0410600	PBANKA_0410600_K51	60S ribosomal protein L26, putative	0.626091	-0.167545
PBANKA_0414400	PBANKA_0414400_K16	formate-nitrite transporter, putative	0.702937	-0.911055
PBANKA_0414600	PBANKA_0414600_K71	40S ribosomal protein S15A, putative	1.42991	-0.826138
PBANKA_0416000	PBANKA_0416000_K456	high molecular weight rhoptry protein 3, putative	1.18796	-0.0749015
PBANKA_0416000	PBANKA_0416000_K306	high molecular weight rhoptry protein 3, putative	0.630886	-0.671851
PBANKA_0416100	PBANKA_0416100_K397	dynein heavy chain, putative	3.40714	0.667451
PBANKA_0416800	PBANKA_0416800_K1292	ubiquitin specific protease, putative	0.947911	0.147905
PBANKA_0417700	PBANKA_0417700_K401	alpha tubulin 1	3.58606	0.0972674
PBANKA_0417700	PBANKA_0417700_K394	alpha tubulin 1	3.58606	0.0972674
PBANKA_0417700	PBANKA_0417700_K96	alpha tubulin 1	3.50488	0.320367
PBANKA_0417700	PBANKA_0417700_K215	alpha tubulin 1	2.50095	1.03816
PBANKA_0417700	PBANKA_0417700_K338	alpha tubulin 1	1.72135	0.580511
PBANKA_0417700	PBANKA_0417700_K326	alpha tubulin 1	1.12451	1.45885
PBANKA_0417700	PBANKA_0417700_K401	alpha tubulin 1	0.999832	0.00361598
PBANKA_0417700	PBANKA_0417700_K370	alpha tubulin 1	0.836775	1.06718
PBANKA_0417700	PBANKA_0417700_K394	alpha tubulin 1	0.737484	-0.531342
PBANKA_0418300	PBANKA_0418300_K187	protein RER1, putative	0.607558	-0.0747755
PBANKA_0500600	PBANKA_0500600_K150	fam-b protein	6.08603	1.64888
PBANKA_0500600	PBANKA_1000041_K150	fam-b protein	6.08603	1.64888
PBANKA_0500600	PBANKA_0500600_K146	fam-b protein	4.01202	1.57118
PBANKA_0500600	PBANKA_1000041_K146	fam-b protein	4.01202	1.57118
PBANKA_0500600	PBANKA_0500600_K178	fam-b protein	1.01451	1.28233
PBANKA_0500600	PBANKA_1000041_K178	fam-b protein	1.01451	1.28233
PBANKA_0501051	PBANKA_0501051_K81	fam-a protein	2.73402	-0.204487
PBANKA_0501051	PBANKA_0501051_K273	fam-a protein	0.990377	0.264065
PBANKA_0501100	PBANKA_0501100_K136	early transcribed membrane protein	4.40161	0.787908
PBANKA_0501100	PBANKA_0501100_K128	early transcribed membrane protein	3.33336	1.45928
PBANKA_0501100	PBANKA_0501100_K91	early transcribed membrane protein	1.0812	0.339924
PBANKA_0501100	PBANKA_0501100_K39	early transcribed membrane protein	1.05166	0.38396
PBANKA_0501100	PBANKA_0501100_K136	early transcribed membrane protein	0.664745	0.418334
PBANKA_0501100	PBANKA_0501100_K132	early transcribed membrane protein	0.664745	0.418334
PBANKA_0501300	PBANKA_0501300_K889	DNA polymerase delta catalytic subunit, putative	5.64607	1.47611
PBANKA_0501700	PBANKA_0501700_K52	phosphomannomutase, putative	1.29771	0.608086
PBANKA_0503600	PBANKA_0503600_K35	60S ribosomal protein L30e, putative	1.4115	-0.663729
PBANKA_0505100	PBANKA_0505100_K73	ADP-ribosylation factor, putative	2.72048	0.28933
PBANKA_0505100	PBANKA_0505100_K181	ADP-ribosylation factor, putative	0.657424	-0.208649
PBANKA_0505300	PBANKA_0505300_K979	conserved Plasmodium protein, unknown function	3.75809	0.882111
PBANKA_0505800	PBANKA_0505800_K171	deoxyribose-phosphate aldolase, putative	3.37523	0.726456
PBANKA_0506700	PBANKA_0506700_K544	citrate synthase, mitochondrial, putative	1.48434	0.604016
PBANKA_0506900	PBANKA_0506900_K209	phospholipid scramblase, putative	4.64232	1.02834
PBANKA_0506900	PBANKA_0506900_K22	phospholipid scramblase, putative	0.881292	-1.14134
PBANKA_0506900	PBANKA_0506900_K12	phospholipid scramblase, putative	0.736512	0.220496
PBANKA_0507300	PBANKA_0507300_K460	dynein heavy chain, putative	1.25437	0.44674
PBANKA_0509000	PBANKA_0509000_K975	exported protein 3, putative	2.55483	-0.0622781
PBANKA_0509000	PBANKA_0509000_K960	exported protein 3, putative	0.678806	0.526857
PBANKA_0509800	PBANKA_0509800_K49	cytochrome c oxidase copper chaperone, putative	0.62303	0.447392
PBANKA_0510900	PBANKA_0510900_K88	40S ribosomal protein S2, putative	1.06119	-1.78341
PBANKA_0510900	PBANKA_0510900_K16	40S ribosomal protein S2, putative	0.840297	-0.359903
PBANKA_0511900	PBANKA_0511900_K165	60S ribosomal protein L3, putative	1.89115	-0.635097
PBANKA_0511900	PBANKA_0511900_K245	60S ribosomal protein L3, putative	1.75884	-1.37427
PBANKA_0512700	PBANKA_0512700_K64	conserved Plasmodium protein, unknown function	3.25448	0.452494
PBANKA_0512800	PBANKA_0512800_K589	merozoite TRAP-like protein	6.03206	1.63292
PBANKA_0512800	PBANKA_0512800_K607	merozoite TRAP-like protein	1.04249	-0.419733
PBANKA_0514100	PBANKA_0514100_K508	pre-mRNA-splicing factor ATP-dependent RNA helicase PRP22, putative	1.41154	0.110429
PBANKA_0517000	PBANKA_0517000_K158	early transcribed membrane protein	3.26827	0.161866
PBANKA_0517000	PBANKA_0517000_K108	early transcribed membrane protein	0.826847	0.47475
PBANKA_0518200	PBANKA_0518200_K458	flavoprotein subunit of succinate dehydrogenase, putative	0.671206	0.424317
PBANKA_0519900	PBANKA_0519900_K74	conserved Plasmodium protein, unknown function	3.15136	-0.401745
PBANKA_0520200	PBANKA_0520200_K95	ADP/ATP transporter on adenylate translocase, putative	1.38006	1.65409
PBANKA_0520200	PBANKA_0520200_K47	ADP/ATP transporter on adenylate translocase, putative	1.32728	-0.165573
PBANKA_0520200	PBANKA_0520200_K62	ADP/ATP transporter on adenylate translocase, putative	0.702784	-2.29865
PBANKA_0520900	PBANKA_0520900_K47	antigen UB05, putative	1.77479	-0.503593
PBANKA_0522400	PBANKA_0522400_K247	steroid dehydrogenase, putative	0.896474	0.796635
PBANKA_0522700	PBANKA_0522700_K112	alpha tubulin 2	5.28307	0.668551
PBANKA_0522700	PBANKA_0522700_K304	alpha tubulin 2	1.26207	-0.582999
PBANKA_0522700	PBANKA_0522700_K352	alpha tubulin 2	0.691875	-0.234012
PBANKA_0522800	PBANKA_0522800_K142	40S ribosomal protein S19, putative	1.61492	-1.83129
PBANKA_0522800	PBANKA_0522800_K121	40S ribosomal protein S19, putative	1.45527	-1.50547
PBANKA_0524200	PBANKA_0524200_K110	early transcribed membrane protein	6.08603	0.441342
PBANKA_0524200	PBANKA_0524200_K133	early transcribed membrane protein	1.34138	-0.298315
PBANKA_0524200	PBANKA_0524200_K143	early transcribed membrane protein	1.0777	0.0801511
PBANKA_0524200	PBANKA_0524200_K39	early transcribed membrane protein	0.772745	0.108524
PBANKA_0524200	PBANKA_0524200_K153	early transcribed membrane protein	0.673868	-0.387238
PBANKA_0524300	PBANKA_0524300_K144	tryptophan-rich protein	5.18043	1.43223
PBANKA_0524300	PBANKA_0524300_K302	tryptophan-rich protein	2.70011	1.59824
PBANKA_0524300	PBANKA_0524300_K180	tryptophan-rich protein	1.38874	0.431526
PBANKA_0524300	PBANKA_0524300_K263	tryptophan-rich protein	0.77066	-1.17919
PBANKA_0524300	PBANKA_0524300_K204	tryptophan-rich protein	0.620737	0.657412
PBANKA_0600051	PBANKA_0600051_K95	PIR protein	0.714672	-1.73857
PBANKA_0601100	PBANKA_0601100_K322	mitochondrial phosphate carrier protein, putative	1.09241	0.353588
PBANKA_0601600	PBANKA_0601600_K1319	nuclear export mediator factor NEMF, putative	0.854122	0.598957
PBANKA_0601900	PBANKA_0601900_K57	high mobility group protein B1, putative	2.35053	0.728016
PBANKA_0602700	PBANKA_0602700_K31	nucleosome assembly protein, putative	1.38821	-2.49477
PBANKA_0602700	PBANKA_0602700_K214	nucleosome assembly protein, putative	1.35878	0.215488
PBANKA_0602700	PBANKA_0602700_K51	nucleosome assembly protein, putative	0.614533	0.0184869
PBANKA_0602800	PBANKA_0602800_K8	ubiquitin-conjugating enzyme E2, putative	5.08704	0.552232
PBANKA_0602800	PBANKA_0602800_K66	ubiquitin-conjugating enzyme E2, putative	4.24516	1.22848
PBANKA_0602800	PBANKA_0602800_K72	ubiquitin-conjugating enzyme E2, putative	2.5063	-0.272585
PBANKA_0602800	PBANKA_0602800_K90	ubiquitin-conjugating enzyme E2, putative	2.14993	-0.831636
PBANKA_0602800	PBANKA_0602800_K139	ubiquitin-conjugating enzyme E2, putative	1.24285	-0.187476
PBANKA_0602800	PBANKA_0602800_K128	ubiquitin-conjugating enzyme E2, putative	1.07226	-0.00254855
PBANKA_0602800	PBANKA_0602800_K144	ubiquitin-conjugating enzyme E2, putative	1.05173	0.153209
PBANKA_0602800	PBANKA_0602800_K63	ubiquitin-conjugating enzyme E2, putative	0.920488	0.335035
PBANKA_0602800	PBANKA_0602800_K101	ubiquitin-conjugating enzyme E2, putative	0.760669	-0.080703
PBANKA_0604200	PBANKA_0604200_K763	zinc finger protein, putative	2.88942	-0.600854
PBANKA_0604200	PBANKA_0604200_K76	zinc finger protein, putative	2.42935	-1.08526
PBANKA_0604200	PBANKA_0604200_K856	zinc finger protein, putative	0.787133	-0.461509
PBANKA_0604300	PBANKA_0604300_K307	tetratricopeptide repeat protein, putative	3.09209	0.537998
PBANKA_0604300	PBANKA_0604300_K293	tetratricopeptide repeat protein, putative	1.57008	-1.21598
PBANKA_0604300	PBANKA_0604300_K320	tetratricopeptide repeat protein, putative	0.748629	0.063583
PBANKA_0604300	PBANKA_0604300_K45	tetratricopeptide repeat protein, putative	0.645766	0.395213
PBANKA_0604800	PBANKA_0604800_K429	eukaryotic translation initiation factor 3 subunit C, putative	0.759419	0.0160055
PBANKA_0605500	PBANKA_0605500_K66	conserved Plasmodium protein, unknown function	1.05243	0.0133329
PBANKA_0605600	PBANKA_0605600_K943	conserved Plasmodium protein, unknown function	0.864821	-0.126231
PBANKA_0607400	PBANKA_0607400_K332	protein phosphatase PPM11, putative	6.08603	1.07285
PBANKA_0607400	PBANKA_0607400_K356	protein phosphatase PPM11, putative	0.657131	-0.427353
PBANKA_0608500	PBANKA_0608500_K223	SNARE protein, putative	1.65662	0.238046
PBANKA_0609900	PBANKA_0609900_K63	heat shock protein DNAJ homologue Pfj4, putative	5.11088	0.929999
PBANKA_0609900	PBANKA_0609900_K67	heat shock protein DNAJ homologue Pfj4, putative	1.46264	-0.892532
PBANKA_0609900	PBANKA_0609900_K208	heat shock protein DNAJ homologue Pfj4, putative	0.772745	0.26246
PBANKA_0609900	PBANKA_0609900_K90	heat shock protein DNAJ homologue Pfj4, putative	0.61819	-0.0367965
PBANKA_0610200	PBANKA_0610200_K385	DNA replication licensing factor MCM5, putative	0.745564	0.873108
PBANKA_0610300	PBANKA_0610300_K33	polyubiquitin, putative	3.39058	0.310832
PBANKA_0610300	PBANKA_0610300_K109	polyubiquitin, putative	3.39058	0.310832
PBANKA_0610300	PBANKA_0610300_K185	polyubiquitin, putative	3.39058	0.310832
PBANKA_0610300	PBANKA_0610300_K63	polyubiquitin, putative	3.18382	0.375223
PBANKA_0610300	PBANKA_0610300_K139	polyubiquitin, putative	3.18382	0.375223
PBANKA_0610300	PBANKA_0610300_K215	polyubiquitin, putative	3.18382	0.375223
PBANKA_0610300	PBANKA_0610300_K48	polyubiquitin, putative	2.4843	-0.341781
PBANKA_0610300	PBANKA_0610300_K124	polyubiquitin, putative	2.4843	-0.341781
PBANKA_0610300	PBANKA_0610300_K200	polyubiquitin, putative	2.4843	-0.341781
PBANKA_0610300	PBANKA_0610300_K27	polyubiquitin, putative	1.83739	-0.192741
PBANKA_0610300	PBANKA_0610300_K103	polyubiquitin, putative	1.83739	-0.192741
PBANKA_0610300	PBANKA_0610300_K179	polyubiquitin, putative	1.83739	-0.192741
PBANKA_0610300	PBANKA_0610300_K6	polyubiquitin, putative	1.71324	0.209709
PBANKA_0610300	PBANKA_0610300_K82	polyubiquitin, putative	1.70105	0.209032
PBANKA_0610300	PBANKA_0610300_K158	polyubiquitin, putative	1.70105	0.209032
PBANKA_0610300	PBANKA_0610300_K29	polyubiquitin, putative	1.56167	-0.0395288
PBANKA_0610300	PBANKA_0610300_K105	polyubiquitin, putative	1.56167	-0.0395288
PBANKA_0610300	PBANKA_0610300_K181	polyubiquitin, putative	1.56167	-0.0395288
PBANKA_0610300	PBANKA_0610300_K27	polyubiquitin, putative	1.33981	0.46219
PBANKA_0610300	PBANKA_0610300_K103	polyubiquitin, putative	1.33981	0.46219
PBANKA_0610300	PBANKA_0610300_K179	polyubiquitin, putative	1.33981	0.46219
PBANKA_0610300	PBANKA_0610300_K11	polyubiquitin, putative	0.8444	-0.0488376
PBANKA_0610300	PBANKA_0610300_K87	polyubiquitin, putative	0.8444	-0.0488376
PBANKA_0610300	PBANKA_0610300_K163	polyubiquitin, putative	0.8444	-0.0488376
PBANKA_0610300	PBANKA_0610300_K33	polyubiquitin, putative	0.669315	-0.212901
PBANKA_0610300	PBANKA_0610300_K109	polyubiquitin, putative	0.669315	-0.212901
PBANKA_0610300	PBANKA_0610300_K185	polyubiquitin, putative	0.669315	-0.212901
PBANKA_0610300	PBANKA_0610300_K29	polyubiquitin, putative	0.602189	-0.199013
PBANKA_0610300	PBANKA_0610300_K105	polyubiquitin, putative	0.602189	-0.199013
PBANKA_0610300	PBANKA_0610300_K181	polyubiquitin, putative	0.602189	-0.199013
PBANKA_0610400	PBANKA_0610400_K115	non-SERCA-type Ca2+ -transporting P-ATPase, putative	0.87928	1.05397
PBANKA_0610400	PBANKA_0610400_K135	non-SERCA-type Ca2+ -transporting P-ATPase, putative	0.87928	1.05397
PBANKA_0610400	PBANKA_0610400_K155	non-SERCA-type Ca2+ -transporting P-ATPase, putative	0.87928	1.05397
PBANKA_0610400	PBANKA_0610400_K175	non-SERCA-type Ca2+ -transporting P-ATPase, putative	0.87928	1.05397
PBANKA_0610400	PBANKA_0610400_K195	non-SERCA-type Ca2+ -transporting P-ATPase, putative	0.87928	1.05397
PBANKA_0610400	PBANKA_0610400_K215	non-SERCA-type Ca2+ -transporting P-ATPase, putative	0.87928	1.05397
PBANKA_0610400	PBANKA_0610400_K235	non-SERCA-type Ca2+ -transporting P-ATPase, putative	0.87928	1.05397
PBANKA_0610400	PBANKA_0610400_K255	non-SERCA-type Ca2+ -transporting P-ATPase, putative	0.87928	1.05397
PBANKA_0610400	PBANKA_0610400_K1018	non-SERCA-type Ca2+ -transporting P-ATPase, putative	0.624912	-0.836318
PBANKA_0610900	PBANKA_0610900_K36	HSP40, subfamily A, putative	1.33223	-0.0587062
PBANKA_0610900	PBANKA_0610900_K49	HSP40, subfamily A, putative	0.967173	1.41486
PBANKA_0610900	PBANKA_0610900_K80	HSP40, subfamily A, putative	0.701784	0.5466
PBANKA_0611600	PBANKA_0611600_K188	ribonucleoside-diphosphate reductase large subunit, putative	6.08603	0.659873
PBANKA_0611600	PBANKA_0611600_K805	ribonucleoside-diphosphate reductase large subunit, putative	6.08603	2.07048
PBANKA_0611600	PBANKA_0611600_K519	ribonucleoside-diphosphate reductase large subunit, putative	6.03105	1.17591
PBANKA_0611600	PBANKA_0611600_K511	ribonucleoside-diphosphate reductase large subunit, putative	5.853	0.857239
PBANKA_0611600	PBANKA_0611600_K282	ribonucleoside-diphosphate reductase large subunit, putative	3.43304	1.16374
PBANKA_0611600	PBANKA_0611600_K799	ribonucleoside-diphosphate reductase large subunit, putative	1.62949	1.49631
PBANKA_0611600	PBANKA_0611600_K128	ribonucleoside-diphosphate reductase large subunit, putative	1.29694	0.116067
PBANKA_0611600	PBANKA_0611600_K31	ribonucleoside-diphosphate reductase large subunit, putative	1.26686	1.78246
PBANKA_0613200	PBANKA_0613200_K1426	DNA polymerase alpha catalytic subunit A, putative	1.63429	0.437838
PBANKA_0613300	PBANKA_0613300_K59	LITAF-like zinc finger protein, putative	1.52803	-1.2921
PBANKA_0614500	PBANKA_0614500_K138	eukaryotic translation initiation factor 3 subunit I, putative	1.50743	3.24987
PBANKA_0615200	PBANKA_0615200_K186	calcium-dependent protein kinase 4	6.03593	0.632534
PBANKA_0615200	PBANKA_0615200_K296	calcium-dependent protein kinase 4	4.19876	0.988637
PBANKA_0615200	PBANKA_0615200_K112	calcium-dependent protein kinase 4	3.4196	1.49413
PBANKA_0615200	PBANKA_0615200_K286	calcium-dependent protein kinase 4	1.62955	2.11951
PBANKA_0615200	PBANKA_0615200_K45	calcium-dependent protein kinase 4	1.57382	0.705946
PBANKA_0615200	PBANKA_0615200_K516	calcium-dependent protein kinase 4	1.49329	1.24763
PBANKA_0615200	PBANKA_0615200_K78	calcium-dependent protein kinase 4	1.21945	0.871975
PBANKA_0615200	PBANKA_0615200_K195	calcium-dependent protein kinase 4	0.662152	-1.03465
PBANKA_0615700	PBANKA_0615700_K1277	dynein heavy chain, putative	3.62344	1.74772
PBANKA_0616700	PBANKA_0616700_K285	NIMA related kinase 4	1.59719	0.74698
PBANKA_0617100	PBANKA_0617100_K173	60S ribosomal protein L11a, putative	0.601263	-0.602627
PBANKA_0617200	PBANKA_0617200_K112	40S ribosomal protein S10, putative	1.7872	-0.578784
PBANKA_0618600	PBANKA_0618600_K56	conserved protein, unknown function	1.10375	0.955932
PBANKA_0618600	PBANKA_0618600_K107	conserved protein, unknown function	0.69688	0.28403
PBANKA_0619200	PBANKA_0619200_K337	secreted ookinete protein, putative	0.79824	1.35851
PBANKA_0619200	PBANKA_0619200_K157	secreted ookinete protein, putative	0.699939	1.01793
PBANKA_0622200	PBANKA_0622200_K366	bromodomain protein 6, putative	2.69041	-1.41324
PBANKA_0623100	PBANKA_0623100_K556	tryptophan-rich protein	1.17951	-0.750496
PBANKA_0623100	PBANKA_0623100_K585	tryptophan-rich protein	1.17951	-0.750496
PBANKA_0623100	PBANKA_0623100_K614	tryptophan-rich protein	1.17951	-0.750496
PBANKA_0623100	PBANKA_0623100_K643	tryptophan-rich protein	1.17951	-0.750496
PBANKA_0623100	PBANKA_0623100_K672	tryptophan-rich protein	1.17951	-0.750496
PBANKA_0623100	PBANKA_0623100_K701	tryptophan-rich protein	1.17951	-0.750496
PBANKA_0623100	PBANKA_0623100_K730	tryptophan-rich protein	1.17951	-0.750496
PBANKA_0623100	PBANKA_0623100_K759	tryptophan-rich protein	1.17951	-0.750496
PBANKA_0623100	PBANKA_0623100_K347	tryptophan-rich protein	1.13075	-0.181452
PBANKA_0623100	PBANKA_0623100_K362	tryptophan-rich protein	1.13075	-0.181452
PBANKA_0623100	PBANKA_0623100_K377	tryptophan-rich protein	1.13075	-0.181452
PBANKA_0623100	PBANKA_0623100_K392	tryptophan-rich protein	1.13075	-0.181452
PBANKA_0623100	PBANKA_0623100_K407	tryptophan-rich protein	1.13075	-0.181452
PBANKA_0623100	PBANKA_0623100_K422	tryptophan-rich protein	1.13075	-0.181452
PBANKA_0623100	PBANKA_0623100_K452	tryptophan-rich protein	1.13075	-0.181452
PBANKA_0623100	PBANKA_0623100_K467	tryptophan-rich protein	1.13075	-0.181452
PBANKA_0623100	PBANKA_0623100_K482	tryptophan-rich protein	1.13075	-0.181452
PBANKA_0623100	PBANKA_0623100_K497	tryptophan-rich protein	1.13075	-0.181452
PBANKA_0623100	PBANKA_0623100_K512	tryptophan-rich protein	1.13075	-0.181452
PBANKA_0623100	PBANKA_0623100_K327	tryptophan-rich protein	0.948934	-0.0586236
PBANKA_0623100	PBANKA_0623100_K750	tryptophan-rich protein	0.774456	0.132946
PBANKA_0623100	PBANKA_0623100_K547	tryptophan-rich protein	0.743955	0.138439
PBANKA_0623100	PBANKA_0623100_K576	tryptophan-rich protein	0.743955	0.138439
PBANKA_0623100	PBANKA_0623100_K605	tryptophan-rich protein	0.743955	0.138439
PBANKA_0623100	PBANKA_0623100_K634	tryptophan-rich protein	0.743955	0.138439
PBANKA_0623100	PBANKA_0623100_K663	tryptophan-rich protein	0.743955	0.138439
PBANKA_0623100	PBANKA_0623100_K692	tryptophan-rich protein	0.743955	0.138439
PBANKA_0623100	PBANKA_0623100_K721	tryptophan-rich protein	0.743955	0.138439
PBANKA_0623200	PBANKA_0623200_K571	lysophospholipase, putative	2.42779	-2.15112
PBANKA_0623200	PBANKA_0623200_K520	lysophospholipase, putative	1.62745	-1.9368
PBANKA_0623300	PBANKA_0623300_K50	tryptophan-rich protein	1.04225	0.11776
PBANKA_0623300	PBANKA_0623300_K177	tryptophan-rich protein	0.599376	-0.296381
PBANKA_0623400	PBANKA_0623400_K108	fam-a protein	5.38776	1.65339
PBANKA_0701100	PBANKA_0701100_K85	CRA domain-containing protein, putative	1.37483	0.431643
PBANKA_0701100	PBANKA_0701100_K63	CRA domain-containing protein, putative	0.773024	0.26375
PBANKA_0702000	PBANKA_0702000_K463	conserved protein, unknown function	0.601521	0.942765
PBANKA_0702800	PBANKA_0702800_K463	protein disulfide-isomerase, putative	1.63429	0.417838
PBANKA_0702800	PBANKA_0702800_K198	protein disulfide-isomerase, putative	1.54409	0.849066
PBANKA_0702800	PBANKA_0702800_K181	protein disulfide-isomerase, putative	1.20529	-1.33093
PBANKA_0702800	PBANKA_0702800_K342	protein disulfide-isomerase, putative	1.17381	0.368756
PBANKA_0703900	PBANKA_0703900_K169	receptor for activated c kinase, putative	3.44493	-2.4366
PBANKA_0703900	PBANKA_0703900_K194	receptor for activated c kinase, putative	2.32472	0.07477
PBANKA_0704100	PBANKA_0704100_K202	ubiquitin conjugation factor E4 B, putative	3.73542	-0.777428
PBANKA_0704100	PBANKA_0704100_K778	ubiquitin conjugation factor E4 B, putative	0.676455	-0.0726086
PBANKA_0704500	PBANKA_0704500_K5431	HECT-like E3 ubiquitin ligase, putative	2.03613	-0.272324
PBANKA_0704500	PBANKA_0704500_K5660	HECT-like E3 ubiquitin ligase, putative	1.17951	-0.449141
PBANKA_0704500	PBANKA_0704500_K1316	HECT-like E3 ubiquitin ligase, putative	0.825192	0.0492734
PBANKA_0704700	PBANKA_0704700_K365	conserved Plasmodium protein, unknown function	5.09904	-0.532469
PBANKA_0704700	PBANKA_0704700_K361	conserved Plasmodium protein, unknown function	5.09904	-0.532469
PBANKA_0704700	PBANKA_0704700_K374	conserved Plasmodium protein, unknown function	3.38906	-0.41311
PBANKA_0704700	PBANKA_0704700_K365	conserved Plasmodium protein, unknown function	1.62278	0.00145154
PBANKA_0704700	PBANKA_0704700_K101	conserved Plasmodium protein, unknown function	1.44533	0.191723
PBANKA_0704700	PBANKA_0704700_K181	conserved Plasmodium protein, unknown function	1.32901	-0.181088
PBANKA_0704700	PBANKA_0704700_K361	conserved Plasmodium protein, unknown function	1.31438	-0.112051
PBANKA_0704700	PBANKA_0704700_K256	conserved Plasmodium protein, unknown function	1.24836	-0.485179
PBANKA_0704700	PBANKA_0704700_K380	conserved Plasmodium protein, unknown function	0.839256	-0.0822936
PBANKA_0704700	PBANKA_0704700_K111	conserved Plasmodium protein, unknown function	0.836775	0.0208769
PBANKA_0704700	PBANKA_0704700_K40	conserved Plasmodium protein, unknown function	0.70437	0.372871
PBANKA_0704700	PBANKA_0704700_K193	conserved Plasmodium protein, unknown function	0.64909	-0.896673
PBANKA_0706200	PBANKA_0706200_K355	nucleoside transporter 2, putative	3.27187	-1.29985
PBANKA_0706200	PBANKA_0706200_K24	nucleoside transporter 2, putative	1.29324	-1.58776
PBANKA_0709100	PBANKA_0709100_K110	60S ribosomal protein L22, putative	1.20444	-0.26736
PBANKA_0709100	PBANKA_0709100_K78	60S ribosomal protein L22, putative	0.786576	-1.29384
PBANKA_0711300	PBANKA_0711300_K252	conserved protein, unknown function	4.60321	1.46672
PBANKA_0711900	PBANKA_0711900_K609	heat shock protein 70	2.94418	0.493581
PBANKA_0711900	PBANKA_0711900_K331	heat shock protein 70	2.39392	1.45355
PBANKA_0711900	PBANKA_0711900_K87	heat shock protein 70	2.3921	-0.857519
PBANKA_0711900	PBANKA_0711900_K341	heat shock protein 70	1.93815	-1.1032
PBANKA_0711900	PBANKA_0711900_K340	heat shock protein 70	1.93815	-1.1032
PBANKA_0711900	PBANKA_0711900_K470	heat shock protein 70	1.66872	-0.594162
PBANKA_0711900	PBANKA_0711900_K562	heat shock protein 70	1.66181	-0.646514
PBANKA_0711900	PBANKA_0711900_K519	heat shock protein 70	1.63438	0.390121
PBANKA_0711900	PBANKA_0711900_K571	heat shock protein 70	1.63438	-0.747769
PBANKA_0711900	PBANKA_0711900_K562	heat shock protein 70	1.63438	-0.747769
PBANKA_0711900	PBANKA_0711900_K509	heat shock protein 70	1.53462	-0.592256
PBANKA_0711900	PBANKA_0711900_K257	heat shock protein 70	1.40688	-0.5004
PBANKA_0711900	PBANKA_0711900_K601	heat shock protein 70	1.26588	0.179571
PBANKA_0711900	PBANKA_0711900_K199	heat shock protein 70	1.21833	-0.944217
PBANKA_0711900	PBANKA_0711900_K363	heat shock protein 70	1.21333	-0.580975
PBANKA_0711900	PBANKA_0711900_K369	heat shock protein 70	1.20529	-0.37057
PBANKA_0711900	PBANKA_0711900_K334	heat shock protein 70	1.16395	0.311622
PBANKA_0711900	PBANKA_0711900_K369	heat shock protein 70	1.16389	-0.610412
PBANKA_0711900	PBANKA_0711900_K363	heat shock protein 70	1.16389	-0.610412
PBANKA_0711900	PBANKA_0711900_K123	heat shock protein 70	1.15701	-0.752955
PBANKA_0711900	PBANKA_0711900_K519	heat shock protein 70	1.07862	0.797845
PBANKA_0711900	PBANKA_0711900_K509	heat shock protein 70	1.07862	0.797845
PBANKA_0711900	PBANKA_0711900_K463	heat shock protein 70	1.04312	-0.162324
PBANKA_0711900	PBANKA_0711900_K151	heat shock protein 70	0.967688	-0.257966
PBANKA_0711900	PBANKA_0711900_K111	heat shock protein 70	0.939297	-0.96778
PBANKA_0711900	PBANKA_0711900_K536	heat shock protein 70	0.85047	-0.459039
PBANKA_0711900	PBANKA_0711900_K357	heat shock protein 70	0.829159	0.518917
PBANKA_0711900	PBANKA_0711900_K139	heat shock protein 70	0.808849	-0.70549
PBANKA_0711900	PBANKA_0711900_K81	heat shock protein 70	0.802805	-0.313194
PBANKA_0711900	PBANKA_0711900_K341	heat shock protein 70	0.777125	0.0650849
PBANKA_0711900	PBANKA_0711900_K538	heat shock protein 70	0.751308	0.0425191
PBANKA_0711900	PBANKA_0711900_K573	heat shock protein 70	0.740506	0.0682397
PBANKA_0711900	PBANKA_0711900_K595	heat shock protein 70	0.696581	0.148102
PBANKA_0711900	PBANKA_0711900_K584	heat shock protein 70	0.664745	0.0137398
PBANKA_0711900	PBANKA_0711900_K66	heat shock protein 70	0.635013	-0.696117
PBANKA_0712100	PBANKA_0712100_K91	DNA helicase, putative	0.660312	1.55231
PBANKA_0712300	PBANKA_0712300_K154	zinc finger protein, putative	3.53464	-1.01386
PBANKA_0712300	PBANKA_0712300_K138	zinc finger protein, putative	0.846865	-1.07934
PBANKA_0712600	PBANKA_0712600_K91	14-3-3 protein	1.29989	0.0721295
PBANKA_0712600	PBANKA_0712600_K46	14-3-3 protein	0.810275	0.842206
PBANKA_0712600	PBANKA_0712600_K166	14-3-3 protein	0.713007	-0.042922
PBANKA_0712600	PBANKA_0712600_K119	14-3-3 protein	0.607562	0.138469
PBANKA_0712600	PBANKA_0712600_K62	14-3-3 protein	0.60072	-0.187546
PBANKA_0714600	PBANKA_0714600_K122	vacuolar protein sorting-associated protein 2, putative	0.609516	0.5855
PBANKA_0715700	PBANKA_0715700_K35	lysine decarboxylase-like protein, putative	2.48119	0.562236
PBANKA_0715900	PBANKA_0715900_K774	ubiquitin carboxyl-terminal hydrolase 13, putative	1.46081	0.847811
PBANKA_0715900	PBANKA_0715900_K666	ubiquitin carboxyl-terminal hydrolase 13, putative	1.45953	-0.836155
PBANKA_0715900	PBANKA_0715900_K640	ubiquitin carboxyl-terminal hydrolase 13, putative	1.1785	0.714622
PBANKA_0715900	PBANKA_0715900_K861	ubiquitin carboxyl-terminal hydrolase 13, putative	1.1485	-0.135786
PBANKA_0716000	PBANKA_0716000_K499	structural maintenance of chromosomes protein 3, putative	0.795971	-0.950136
PBANKA_0716900	PBANKA_0716900_K26	armadillo-domain containing rhoptry protein, putative	1.8474	0.576442
PBANKA_0716900	PBANKA_0716900_K30	armadillo-domain containing rhoptry protein, putative	1.16607	0.27297
PBANKA_0718800	PBANKA_0718800_K158	small GTP-binding protein sar1, putative	0.976153	0.216036
PBANKA_0719300	PBANKA_0719300_K554	bifunctional dihydrofolate reductase-thymidylate synthase, putative	3.31303	0.45928
PBANKA_0720000	PBANKA_0720000_K258	conserved Plasmodium protein, unknown function	1.64857	-0.658198
PBANKA_0720300	PBANKA_0720300_K52	eukaryotic translation initiation factor 3 subunit M, putative	0.617332	-0.0202019
PBANKA_0721300	PBANKA_0721300_K132	protein transport protein GOT1, putative	0.622173	0.485448
PBANKA_0722801	PBANKA_0722801_K150	fam-b protein	5.20883	-0.60451
PBANKA_0722801	PBANKA_0722801_K126	fam-b protein	1.0819	-0.0522104
PBANKA_0801900	PBANKA_0801900_K1063	methyltransferase, putative	0.976299	0.0753204
PBANKA_0802300	PBANKA_0802300_K2470	HECT-type E3 ubiquitin ligase UT, putative	2.58034	0.651909
PBANKA_0802300	PBANKA_0802300_K3434	HECT-type E3 ubiquitin ligase UT, putative	1.21155	-0.588384
PBANKA_0802300	PBANKA_0802300_K3411	HECT-type E3 ubiquitin ligase UT, putative	0.86341	-0.255346
PBANKA_0802300	PBANKA_0802300_K3394	HECT-type E3 ubiquitin ligase UT, putative	0.721681	-0.233658
PBANKA_0802300	PBANKA_0802300_K2656	HECT-type E3 ubiquitin ligase UT, putative	0.71198	-0.134387
PBANKA_0802300	PBANKA_0802300_K3151	HECT-type E3 ubiquitin ligase UT, putative	0.685016	-0.867161
PBANKA_0803100	PBANKA_0803100_K412	DNA replication licensing factor MCM7, putative	1.28492	0.783324
PBANKA_0803100	PBANKA_0803100_K387	DNA replication licensing factor MCM7, putative	0.743133	0.76251
PBANKA_0803100	PBANKA_0803100_K737	DNA replication licensing factor MCM7, putative	0.713007	0.902851
PBANKA_0803400	PBANKA_0803400_K52	40S ribosomal protein S29, putative	0.775657	-0.0179083
PBANKA_0803600	PBANKA_0803600_K1103	importin-7, putative	2.65035	0.685252
PBANKA_0804300	PBANKA_0804300_K276	DNA mismatch repair protein MSH2	1.22697	0.378772
PBANKA_0804900	PBANKA_0804900_K788	E3 ubiquitin-protein ligase, putative	1.62675	-0.830944
PBANKA_0804900	PBANKA_0804900_K787	E3 ubiquitin-protein ligase, putative	1.62675	-0.830944
PBANKA_0805400	PBANKA_0805400_K31	DNA-directed RNA polymerases I, II, and III subunit RPABC5, putative	2.02887	0.124225
PBANKA_0805700	PBANKA_0805700_K86	heat shock protein 90, putative	4.3561	-0.969454
PBANKA_0805700	PBANKA_0805700_K70	heat shock protein 90, putative	4.3561	-0.969454
PBANKA_0805700	PBANKA_0805700_K609	heat shock protein 90, putative	3.12446	-0.893858
PBANKA_0805700	PBANKA_0805700_K339	heat shock protein 90, putative	3.00735	-0.366904
PBANKA_0805700	PBANKA_0805700_K452	heat shock protein 90, putative	2.97525	-0.477277
PBANKA_0805700	PBANKA_0805700_K440	heat shock protein 90, putative	2.70815	-2.86916
PBANKA_0805700	PBANKA_0805700_K356	heat shock protein 90, putative	2.53638	-0.531812
PBANKA_0805700	PBANKA_0805700_K559	heat shock protein 90, putative	2.46538	-0.57727
PBANKA_0805700	PBANKA_0805700_K472	heat shock protein 90, putative	2.46312	-0.455945
PBANKA_0805700	PBANKA_0805700_K70	heat shock protein 90, putative	2.34922	-0.370264
PBANKA_0805700	PBANKA_0805700_K55	heat shock protein 90, putative	2.17443	-0.477766
PBANKA_0805700	PBANKA_0805700_K553	heat shock protein 90, putative	2.12894	-0.766747
PBANKA_0805700	PBANKA_0805700_K472	heat shock protein 90, putative	1.86358	-0.712641
PBANKA_0805700	PBANKA_0805700_K463	heat shock protein 90, putative	1.86358	-0.712641
PBANKA_0805700	PBANKA_0805700_K463	heat shock protein 90, putative	1.62657	-0.513251
PBANKA_0805700	PBANKA_0805700_K294	heat shock protein 90, putative	1.60623	-0.282052
PBANKA_0805700	PBANKA_0805700_K507	heat shock protein 90, putative	1.2986	-1.48776
PBANKA_0805700	PBANKA_0805700_K483	heat shock protein 90, putative	1.2986	-1.48776
PBANKA_0805700	PBANKA_0805700_K579	heat shock protein 90, putative	1.27119	-1.14704
PBANKA_0805700	PBANKA_0805700_K576	heat shock protein 90, putative	1.27119	-1.14704
PBANKA_0805700	PBANKA_0805700_K206	heat shock protein 90, putative	1.25239	-0.450095
PBANKA_0805700	PBANKA_0805700_K252	heat shock protein 90, putative	1.2203	-0.37549
PBANKA_0805700	PBANKA_0805700_K579	heat shock protein 90, putative	0.992278	0.0142926
PBANKA_0805700	PBANKA_0805700_K86	heat shock protein 90, putative	0.956484	-0.675765
PBANKA_0805700	PBANKA_0805700_K576	heat shock protein 90, putative	0.949422	-0.392189
PBANKA_0805700	PBANKA_0805700_K413	heat shock protein 90, putative	0.866789	-0.0993244
PBANKA_0805700	PBANKA_0805700_K507	heat shock protein 90, putative	0.821231	-1.57731
PBANKA_0805700	PBANKA_0805700_K44	heat shock protein 90, putative	0.806735	-0.0574735
PBANKA_0805700	PBANKA_0805700_K540	heat shock protein 90, putative	0.768239	-0.785912
PBANKA_0805700	PBANKA_0805700_K188	heat shock protein 90, putative	0.746814	0.0802021
PBANKA_0805700	PBANKA_0805700_K483	heat shock protein 90, putative	0.684793	-0.169337
PBANKA_0805700	PBANKA_0805700_K266	heat shock protein 90, putative	0.6609	-0.07349
PBANKA_0805700	PBANKA_0805700_K178	heat shock protein 90, putative	0.658126	-0.571882
PBANKA_0805700	PBANKA_0805700_K308	heat shock protein 90, putative	0.648145	-1.09803
PBANKA_0805700	PBANKA_0805700_K626	heat shock protein 90, putative	0.622715	0.0642688
PBANKA_0806300	PBANKA_0806300_K319	P-type ATPase, putative	3.28686	-0.0806405
PBANKA_0808000	PBANKA_0808000_K1072	cdc2-related protein kinase 4, putative	4.55037	-1.72793
PBANKA_0808200	PBANKA_0808200_K95	proteasome subunit alpha type-3, putative	0.656506	0.687223
PBANKA_0810900	PBANKA_0810900_K171	FHA domain protein, putative	2.35225	-0.651344
PBANKA_0811300	PBANKA_0811300_K303	exportin-7, putative	3.65499	1.35659
PBANKA_0811300	PBANKA_0811300_K341	exportin-7, putative	1.20536	0.696665
PBANKA_0811700	PBANKA_0811700_K181	SNARE protein, putative	1.53193	-0.0581788
PBANKA_0816000	PBANKA_0816000_K399	type II NADH:ubiquinone oxidoreductase	1.01831	0.0915875
PBANKA_0816400	PBANKA_0816400_K1078	ATP-dependent 6-phosphofructokinase, putative	0.899296	0.93035
PBANKA_0817000	PBANKA_0817000_K650	major facilitator superfamily domain-containing protein, putative	1.32884	-0.306182
PBANKA_0817700	PBANKA_0817700_K47	RNA-binding protein musashi, putative	2.42961	0.996047
PBANKA_0817700	PBANKA_0817700_K190	RNA-binding protein musashi, putative	1.57151	0.711699
PBANKA_0818900	PBANKA_0818900_K443	endoplasmic reticulum chaperone BiP, putative	1.79343	0.287738
PBANKA_0818900	PBANKA_0818900_K124	endoplasmic reticulum chaperone BiP, putative	0.960225	-0.0710394
PBANKA_0819900	PBANKA_0819900_K151	nucleosome assembly protein	1.04492	0.36861
PBANKA_0819900	PBANKA_0819900_K20	nucleosome assembly protein	0.723934	0.119228
PBANKA_0821700	PBANKA_0821700_K182	inosine-5'-monophosphate dehydrogenase, putative	2.09073	1.23377
PBANKA_0821900	PBANKA_0821900_K106	ubiquitin-conjugating enzyme E2, putative	0.774553	0.0856659
PBANKA_0822500	PBANKA_0822500_K903	tetratricopeptide repeat protein, putative	5.72184	-0.488506
PBANKA_0823000	PBANKA_0823000_K240	ubiquitin-like protein, putative	3.69593	-1.18749
PBANKA_0823000	PBANKA_0823000_K255	ubiquitin-like protein, putative	3.69102	-2.7784
PBANKA_0823000	PBANKA_0823000_K238	ubiquitin-like protein, putative	3.6256	-1.03568
PBANKA_0823000	PBANKA_0823000_K240	ubiquitin-like protein, putative	3.57526	-0.949333
PBANKA_0823000	PBANKA_0823000_K39	ubiquitin-like protein, putative	3.40366	1.15025
PBANKA_0823000	PBANKA_0823000_K89	ubiquitin-like protein, putative	3.28522	-0.782839
PBANKA_0823000	PBANKA_0823000_K11	ubiquitin-like protein, putative	3.20811	0.628652
PBANKA_0823000	PBANKA_0823000_K24	ubiquitin-like protein, putative	1.59394	-0.583378
PBANKA_0823000	PBANKA_0823000_K59	ubiquitin-like protein, putative	1.27031	0.291759
PBANKA_0823000	PBANKA_0823000_K921	ubiquitin-like protein, putative	1.2191	0.318812
PBANKA_0823000	PBANKA_0823000_K957	ubiquitin-like protein, putative	0.919471	-0.840544
PBANKA_0823000	PBANKA_0823000_K255	ubiquitin-like protein, putative	0.640567	-2.21577
PBANKA_0823000	PBANKA_0823000_K754	ubiquitin-like protein, putative	0.635601	0.279302
PBANKA_0823100	PBANKA_0823100_K234	S-adenosylmethionine synthetase, putative	0.885799	-2.89717
PBANKA_0823100	PBANKA_0823100_K299	S-adenosylmethionine synthetase, putative	0.689043	-0.567489
PBANKA_0823400	PBANKA_0823400_K148	phosphoglycerate kinase, putative	4.85581	0.520192
PBANKA_0823400	PBANKA_0823400_K86	phosphoglycerate kinase, putative	2.08647	-0.300937
PBANKA_0823400	PBANKA_0823400_K111	phosphoglycerate kinase, putative	1.20911	0.516465
PBANKA_0823400	PBANKA_0823400_K155	phosphoglycerate kinase, putative	0.81485	1.2117
PBANKA_0823400	PBANKA_0823400_K309	phosphoglycerate kinase, putative	0.640362	-0.0237174
PBANKA_0825300	PBANKA_0825300_K109	conserved Plasmodium protein, unknown function	3.74581	-0.92374
PBANKA_0825300	PBANKA_0825300_K116	conserved Plasmodium protein, unknown function	2.70069	-1.32671
PBANKA_0825300	PBANKA_0825300_K124	conserved Plasmodium protein, unknown function	0.86488	-0.358474
PBANKA_0825600	PBANKA_0825600_K263	splicing factor 3A subunit 3, putative	0.686173	0.452927
PBANKA_0826700	PBANKA_0826700_K50	parasitophorous vacuolar protein 5	1.38493	-0.177624
PBANKA_0826900	PBANKA_0826900_K557	protein kinase, putative	0.649493	-0.213581
PBANKA_0828200	PBANKA_0828200_K9	conserved Plasmodium protein, unknown function	2.44007	0.608116
PBANKA_0830200	PBANKA_0830200_K648	high molecular weight rhoptry protein 2	4.18793	-1.8504
PBANKA_0830200	PBANKA_0830200_K352	high molecular weight rhoptry protein 2	2.18758	0.492613
PBANKA_0830200	PBANKA_0830200_K252	high molecular weight rhoptry protein 2	1.71843	-0.268938
PBANKA_0830200	PBANKA_0830200_K30	high molecular weight rhoptry protein 2	1.08704	0.0429071
PBANKA_0830200	PBANKA_0830200_K119	high molecular weight rhoptry protein 2	0.910521	-0.542546
PBANKA_0830200	PBANKA_0830200_K1234	high molecular weight rhoptry protein 2	0.729382	0.413907
PBANKA_0831000	PBANKA_0831000_K1217	merozoite surface protein 1	1.61443	0.497693
PBANKA_0832200	PBANKA_0832200_K59	PUB domain-containing protein, putative	3.40477	-0.833865
PBANKA_0832200	PBANKA_0832200_K296	PUB domain-containing protein, putative	3.38227	-1.51035
PBANKA_0832200	PBANKA_0832200_K129	PUB domain-containing protein, putative	1.70622	-0.351788
PBANKA_0832200	PBANKA_0832200_K192	PUB domain-containing protein, putative	0.643073	-0.101714
PBANKA_0833600	PBANKA_0833600_K871	importin alpha re-exporter, putative	0.958034	1.06033
PBANKA_0836200	PBANKA_0836200_K231	conserved Plasmodium protein, unknown function	1.12626	-0.219503
PBANKA_0836800	PBANKA_0836800_K311	erythrocyte membrane associated protein 1	3.08439	0.381442
PBANKA_0836800	PBANKA_0836800_K103	erythrocyte membrane associated protein 1	2.48282	-1.40902
PBANKA_0901500	PBANKA_0901500_K333	conserved Plasmodium protein, unknown function	0.676455	-1.90276
PBANKA_0903900	PBANKA_0903900_K668	coatomer subunit gamma, putative	2.566	0.230669
PBANKA_0904100	PBANKA_0904100_K115	ras-related protein Rab-6	6.08603	1.43832
PBANKA_0904600	PBANKA_0904600_K581	conserved Plasmodium protein, unknown function	0.626821	0.209
PBANKA_0906400	PBANKA_0906400_K46	60S ribosomal protein L35ae, putative	1.4995	0.24818
PBANKA_0906400	PBANKA_0906400_K53	60S ribosomal protein L35ae, putative	0.652086	-1.334
PBANKA_0906500	PBANKA_0906500_K44	60S ribosomal protein L28, putative	1.56397	-0.46069
PBANKA_0906700	PBANKA_0906700_K721	conserved Plasmodium protein, unknown function	0.96602	-2.38083
PBANKA_0908800	PBANKA_0908800_K29	conserved Plasmodium protein, unknown function	3.03319	1.10452
PBANKA_0909600	PBANKA_0909600_K2048	AP2 domain transcription factor, putative	2.35613	-0.375334
PBANKA_0909600	PBANKA_0909600_K1426	AP2 domain transcription factor, putative	1.63438	-0.657926
PBANKA_0909600	PBANKA_0909600_K2025	AP2 domain transcription factor, putative	1.16253	-0.620189
PBANKA_0909600	PBANKA_0909600_K1896	AP2 domain transcription factor, putative	0.779615	-1.64656
PBANKA_0910200	PBANKA_0910200_K716	protein phosphatase PPM2	2.70139	-0.709798
PBANKA_0910200	PBANKA_0910200_K137	protein phosphatase PPM2	1.47169	-0.0419662
PBANKA_0910200	PBANKA_0910200_K151	protein phosphatase PPM2	0.66247	-0.722127
PBANKA_0910300	PBANKA_0910300_K456	guanylyl cyclase alpha, putative	1.2759	2.23439
PBANKA_0913400	PBANKA_0913400_K562	protein phosphatase PPM8	3.49741	-2.10366
PBANKA_0913700	PBANKA_0913700_K223	coatomer subunit delta, putative	1.63438	-1.47672
PBANKA_0913700	PBANKA_0913700_K53	coatomer subunit delta, putative	0.659664	-0.512361
PBANKA_0914300	PBANKA_0914300_K149	protein disulfide-isomerase, putative	3.30823	-0.297588
PBANKA_0914300	PBANKA_0914300_K328	protein disulfide-isomerase, putative	0.932126	-0.0479294
PBANKA_0916100	PBANKA_0916100_K136	nucleic acid binding protein, putative	0.622595	0.291876
PBANKA_0916400	PBANKA_0916400_K710	ubiquitin-like protein, putative	1.90701	-0.405895
PBANKA_0916400	PBANKA_0916400_K694	ubiquitin-like protein, putative	1.66838	-3.1991
PBANKA_0916400	PBANKA_0916400_K719	ubiquitin-like protein, putative	1.62417	-0.409732
PBANKA_0916400	PBANKA_0916400_K492	ubiquitin-like protein, putative	1.30374	-0.21082
PBANKA_0916400	PBANKA_0916400_K425	ubiquitin-like protein, putative	1.21158	-0.490012
PBANKA_0916400	PBANKA_0916400_K473	ubiquitin-like protein, putative	0.92605	-1.46318
PBANKA_0916400	PBANKA_0916400_K415	ubiquitin-like protein, putative	0.634653	-0.0295531
PBANKA_0917900	PBANKA_0917900_K37	26S protease regulatory subunit 6A, putative	1.03386	-0.342704
PBANKA_0918000	PBANKA_0918000_K26	60S acidic ribosomal protein P0, putative	3.03334	1.12357
PBANKA_0918000	PBANKA_0918000_K217	60S acidic ribosomal protein P0, putative	1.62911	-0.995995
PBANKA_0918000	PBANKA_0918000_K106	60S acidic ribosomal protein P0, putative	1.40823	0.266484
PBANKA_0918100	PBANKA_0918100_K47	60S ribosomal protein L38, putative	2.23996	-0.282662
PBANKA_0918200	PBANKA_0918200_K212	phosphoacetylglucosamine mutase, putative	0.867907	1.34929
PBANKA_0919200	PBANKA_0919200_K52	fam-d protein	1.62448	-3.77895
PBANKA_0919300	PBANKA_0919300_K170	spermidine synthase, putative	1.01097	-0.0666089
PBANKA_0920000	PBANKA_0920000_K67	multiprotein-bridging factor 1, putative	3.5111	-1.35774
PBANKA_0920100	PBANKA_0920100_K46	prefoldin subunit 5, putative	1.21417	-0.915971
PBANKA_0921500	PBANKA_0921500_K59	small nuclear ribonucleoprotein F, putative	1.27432	-1.62956
PBANKA_0923400	PBANKA_0923400_K63	60S ribosomal protein L35, putative	0.82438	-0.88289
PBANKA_0923500	PBANKA_0923500_K244	ribosome biogenesis regulatory protein, putative	0.677608	-0.00807187
PBANKA_0924100	PBANKA_0924100_K314	thioredoxin-like protein, putative	5.38412	0.51706
PBANKA_0924100	PBANKA_0924100_K90	thioredoxin-like protein, putative	4.4477	0.614667
PBANKA_0924100	PBANKA_0924100_K77	thioredoxin-like protein, putative	2.79254	0.492058
PBANKA_0924100	PBANKA_0924100_K134	thioredoxin-like protein, putative	2.56553	0.316741
PBANKA_0924100	PBANKA_0924100_K297	thioredoxin-like protein, putative	1.49591	-0.184815
PBANKA_0924100	PBANKA_0924100_K71	thioredoxin-like protein, putative	1.43907	-0.3832
PBANKA_0924100	PBANKA_0924100_K247	thioredoxin-like protein, putative	1.24836	-0.571135
PBANKA_0924100	PBANKA_0924100_K105	thioredoxin-like protein, putative	0.851609	0.188562
PBANKA_0924100	PBANKA_0924100_K89	thioredoxin-like protein, putative	0.623163	-0.0822785
PBANKA_0925000	PBANKA_0925000_K431	RING zinc finger protein, putative	2.94564	0.475176
PBANKA_0925000	PBANKA_0925000_K228	RING zinc finger protein, putative	0.758523	-0.232511
PBANKA_0925100	PBANKA_0925100_K671	leucine-rich repeat protein	0.962762	0.68685
PBANKA_0925400	PBANKA_0925400_K77	dynein heavy chain, putative	1.17911	0.0960518
PBANKA_0926700	PBANKA_0926700_K110	exported protein 1	3.56726	-1.5908
PBANKA_0926700	PBANKA_0926700_K120	exported protein 1	0.824603	-2.90548
PBANKA_0926700	PBANKA_0926700_K152	exported protein 1	0.635204	-0.977206
PBANKA_0928100	PBANKA_0928100_K178	phosphoglycerate mutase, putative	3.0991	-1.29551
PBANKA_0928100	PBANKA_0928100_K193	phosphoglycerate mutase, putative	1.56494	-1.43208
PBANKA_0928100	PBANKA_0928100_K61	phosphoglycerate mutase, putative	0.90295	0.565866
PBANKA_0928100	PBANKA_0928100_K72	phosphoglycerate mutase, putative	0.653034	-0.0944011
PBANKA_0929900	PBANKA_0929900_K470	heat shock protein 90, putative	1.56014	-0.688642
PBANKA_0930300	PBANKA_0930300_K37	GTP-binding nuclear protein RAN/TC4, putative	1.11582	-0.253508
PBANKA_0930300	PBANKA_0930300_K70	GTP-binding nuclear protein RAN/TC4, putative	0.881326	-0.165379
PBANKA_0930300	PBANKA_0930300_K57	GTP-binding nuclear protein RAN/TC4, putative	0.79237	0.353137
PBANKA_0930300	PBANKA_0930300_K98	GTP-binding nuclear protein RAN/TC4, putative	0.648605	0.0205461
PBANKA_0930900	PBANKA_0930900_K342	ubiquitin carboxyl-terminal hydrolase UCH54, putative	0.724911	-0.545671
PBANKA_0932000	PBANKA_0932000_K85	rhoptry neck protein 4	1.58541	0.19512
PBANKA_0934200	PBANKA_0934200_K31	ubiquitin domain-containing protein DSK2, putative	4.07248	0.646379
PBANKA_0934200	PBANKA_0934200_K13	ubiquitin domain-containing protein DSK2, putative	3.12918	-1.21333
PBANKA_0934200	PBANKA_0934200_K55	ubiquitin domain-containing protein DSK2, putative	0.754228	-0.453654
PBANKA_0934200	PBANKA_0934200_K79	ubiquitin domain-containing protein DSK2, putative	0.706775	0.858731
PBANKA_0936500	PBANKA_0936500_K274	replication factor C subunit 5, putative	0.670934	-0.0843714
PBANKA_0938300	PBANKA_0938300_K162	heat shock protein J2, putative	2.8723	-0.799739
PBANKA_0938600	PBANKA_0938600_K173	casein kinase 2, alpha subunit	0.647827	-0.43522
PBANKA_0939100	PBANKA_0939100_K116	AP2 domain transcription factor, putative	1.28698	-2.54846
PBANKA_0939100	PBANKA_0939100_K586	AP2 domain transcription factor, putative	0.701087	0.231915
PBANKA_0939200	PBANKA_0939200_K285	pescadillo homolog, putative	1.23037	-1.2796
PBANKA_0940000	PBANKA_0940000_K99	conserved Plasmodium protein, unknown function	0.649453	0.798046
PBANKA_0940900	PBANKA_0940900_K83	RuvB-like helicase 2, putative	3.3173	0.75711
PBANKA_0941500	PBANKA_0941500_K233	40S ribosomal protein S4, putative	0.747359	-1.17106
PBANKA_0941500	PBANKA_0941500_K211	40S ribosomal protein S4, putative	0.631169	-0.370439
PBANKA_0941800	PBANKA_0941800_K114	histone H2B, putative	3.22008	-1.33082
PBANKA_0941800	PBANKA_0941800_K40	histone H2B, putative	2.43236	-0.259137
PBANKA_0941800	PBANKA_0941800_K102	histone H2B, putative	1.85412	0.43122
PBANKA_0941800	PBANKA_0941800_K110	histone H2B, putative	1.20536	-0.889256
PBANKA_0941800	PBANKA_0941800_K114	histone H2B, putative	0.699989	-1.08444
PBANKA_0941900	PBANKA_0941900_K32	histone H4, putative	3.64726	-1.09082
PBANKA_0941900	PBANKA_0941900_K92	histone H4, putative	0.675664	0.0832464
PBANKA_0941900	PBANKA_0941900_K80	histone H4, putative	0.627225	0.302859
PBANKA_1000600	PBANKA_1000600_K88	erythrocyte membrane antigen 1	3.32523	-0.627984
PBANKA_1000600	PBANKA_1000600_K50	erythrocyte membrane antigen 1	1.63287	-2.44157
PBANKA_1000600	PBANKA_1000600_K57	erythrocyte membrane antigen 1	0.61868	0.283187
PBANKA_1002500	PBANKA_1002500_K306	sporozoite-specific protein S10	3.77183	1.24131
PBANKA_1003800	PBANKA_1003800_K9	V-type proton ATPase subunit B, putative	1.54382	0.470822
PBANKA_1006100	PBANKA_1006100_K82	flap endonuclease 1, putative	3.31879	-0.606984
PBANKA_1006100	PBANKA_1006100_K274	flap endonuclease 1, putative	1.51696	0.665703
PBANKA_1008000	PBANKA_1008000_K25	armadillo-type repeat protein ATRP, putative	1.02708	0.482689
PBANKA_1008500	PBANKA_1008500_K572	translocon component PTEX150	4.40627	-0.631799
PBANKA_1008500	PBANKA_1008500_K585	translocon component PTEX150	2.76018	-0.995536
PBANKA_1008500	PBANKA_1008500_K711	translocon component PTEX150	2.553	-1.77234
PBANKA_1008500	PBANKA_1008500_K819	translocon component PTEX150	1.6084	-1.74101
PBANKA_1008500	PBANKA_1008500_K796	translocon component PTEX150	1.30731	-0.486554
PBANKA_1008500	PBANKA_1008500_K500	translocon component PTEX150	0.986201	-0.122501
PBANKA_1008500	PBANKA_1008500_K293	translocon component PTEX150	0.669871	0.576046
PBANKA_1009500	PBANKA_1009500_K1787	glutamate synthase [NADH], putative	1.59433	1.14177
PBANKA_1010000	PBANKA_1010000_K81	mitochondrial acidic protein MAM33, putative	0.81485	-0.146071
PBANKA_1010600	PBANKA_1010600_K31	calmodulin, putative	0.619011	0.0545416
PBANKA_1010800	PBANKA_1010800_K62	CCR4-associated factor 16, putative	1.33578	0.0109966
PBANKA_1010800	PBANKA_1010800_K111	CCR4-associated factor 16, putative	0.684649	-0.113303
PBANKA_1011400	PBANKA_1011400_K1400	DNA topoisomerase 2, putative	2.23867	-0.875098
PBANKA_1011500	PBANKA_1011500_K670	PHD finger protein PHD2, putative	3.48358	0.0565462
PBANKA_1012900	PBANKA_1012900_K359	SNARE protein, putative	1.08178	-4.20973
PBANKA_1013200	PBANKA_1013200_K449	succinyl-CoA ligase [ADP-forming] subunit beta, putative	1.2446	1.19278
PBANKA_1013600	PBANKA_1013600_K303	PhIL1 interacting protein PIP2, putative	5.88599	1.03593
PBANKA_1014900	PBANKA_1014900_K192	coatomer subunit beta, putative	0.774995	0.741266
PBANKA_1016300	PBANKA_1016300_K253	proliferation-associated protein 2g4, putative	0.789426	0.0778089
PBANKA_1016700	PBANKA_1016700_K260	leucine-rich repeat protein	4.12715	-0.641371
PBANKA_1016700	PBANKA_1016700_K150	leucine-rich repeat protein	1.06329	-1.975
PBANKA_1016700	PBANKA_1016700_K275	leucine-rich repeat protein	1.00108	0.273875
PBANKA_1016700	PBANKA_1016700_K46	leucine-rich repeat protein	0.953738	-0.927186
PBANKA_1018500	PBANKA_1018500_K123	transcription factor BTF3, putative	0.790228	0.509095
PBANKA_1018600	PBANKA_1018600_K34	60S ribosomal protein L21, putative	2.31704	-0.889616
PBANKA_1019400	PBANKA_1019400_K52	60S ribosomal protein L7-3, putative	0.70567	-0.51727
PBANKA_1019500	PBANKA_1019500_K55	60S ribosomal protein L5, putative	3.34374	-0.301561
PBANKA_1019500	PBANKA_1019500_K167	60S ribosomal protein L5, putative	0.719421	-0.948174
PBANKA_1020900	PBANKA_1020900_K360	ERAD-associated E3 ubiquitin-protein ligase HRD1, putative	1.52488	-0.327793
PBANKA_1023900	PBANKA_1023900_K194	glutathione S-transferase, putative	1.57572	-1.37104
PBANKA_1024700	PBANKA_1024700_K75	ubiquitin fusion degradation protein 1, putative	1.76537	-1.23685
PBANKA_1024700	PBANKA_1024700_K104	ubiquitin fusion degradation protein 1, putative	1.57709	-0.985241
PBANKA_1025200	PBANKA_1025200_K261	H/ACA ribonucleoprotein complex subunit 4, putative	0.915664	-0.0342848
PBANKA_1026500	PBANKA_1026500_K584	metacaspase-3, putative	0.863803	-0.436542
PBANKA_1028300	PBANKA_1028300_K139	serine/threonine protein phosphatase PP1	0.683638	-0.693433
PBANKA_1028400	PBANKA_1028400_K121	60S ribosomal protein L10, putative	1.22216	-0.722334
PBANKA_1028400	PBANKA_1028400_K101	60S ribosomal protein L10, putative	0.981768	-0.204866
PBANKA_1028600	PBANKA_1028600_K509	zinc finger protein, putative	1.20485	0.0253637
PBANKA_1028700	PBANKA_1028700_K127	26S proteasome regulatory subunit RPN13, putative	5.79842	0.558648
PBANKA_1028700	PBANKA_1028700_K52	26S proteasome regulatory subunit RPN13, putative	1.29825	0.458588
PBANKA_1029800	PBANKA_1029800_K252	glycylpeptide N-tetradecanoyltransferase, putative	0.868525	0.62962
PBANKA_1030100	PBANKA_1030100_K113	actin II	0.715519	-0.00532466
PBANKA_1030100	PBANKA_1030100_K292	actin II	0.611856	-0.289224
PBANKA_1030600	PBANKA_1030600_K85	p1/s1 nuclease, putative	4.74789	1.23382
PBANKA_1030600	PBANKA_1030600_K119	p1/s1 nuclease, putative	4.25894	0.861751
PBANKA_1030600	PBANKA_1030600_K180	p1/s1 nuclease, putative	1.19775	1.39911
PBANKA_1030600	PBANKA_1030600_K46	p1/s1 nuclease, putative	0.700557	-0.188233
PBANKA_1031900	PBANKA_1031900_K84	eukaryotic translation initiation factor 2 subunit gamma, putative	1.58965	0.465094
PBANKA_1031900	PBANKA_1031900_K81	eukaryotic translation initiation factor 2 subunit gamma, putative	1.07947	0.0700704
PBANKA_1032100	PBANKA_1032100_K140	rhoptry-associated protein 1	2.30019	0.232662
PBANKA_1032100	PBANKA_1032100_K486	rhoptry-associated protein 1	1.19933	-0.240731
PBANKA_1032100	PBANKA_1032100_K241	rhoptry-associated protein 1	1.10965	-0.776279
PBANKA_1032100	PBANKA_1032100_K313	rhoptry-associated protein 1	0.598091	-0.507258
PBANKA_1032700	PBANKA_1032700_K257	CUGBP Elav-like family member 2, putative	2.06737	0.901153
PBANKA_1033100	PBANKA_1033100_K188	conserved protein, unknown function	1.17922	0.0276707
PBANKA_1033100	PBANKA_1033100_K14	conserved protein, unknown function	0.63003	0.0338047
PBANKA_1033200	PBANKA_1033200_K171	DNA damage-inducible protein 1, putative	1.37866	-0.388414
PBANKA_1033200	PBANKA_1033200_K211	DNA damage-inducible protein 1, putative	1.01653	-0.661478
PBANKA_1033200	PBANKA_1033200_K299	DNA damage-inducible protein 1, putative	1.00218	0.142285
PBANKA_1033200	PBANKA_1033200_K161	DNA damage-inducible protein 1, putative	0.793511	-0.180752
PBANKA_1033200	PBANKA_1033200_K278	DNA damage-inducible protein 1, putative	0.608072	-0.31918
PBANKA_1033900	PBANKA_1033900_K194	40S ribosomal protein S8e, putative	1.04827	0.707567
PBANKA_1033900	PBANKA_1033900_K37	40S ribosomal protein S8e, putative	0.63647	0.141381
PBANKA_1034100	PBANKA_1034100_K637	FANCJ-like helicase, putative	0.729382	-1.58984
PBANKA_1034400	PBANKA_1034400_K30	plasmepsin IV	1.57826	-0.608262
PBANKA_1034400	PBANKA_1034400_K192	plasmepsin IV	1.23789	-0.278424
PBANKA_1034400	PBANKA_1034400_K386	plasmepsin IV	0.899484	0.154812
PBANKA_1034400	PBANKA_1034400_K107	plasmepsin IV	0.671104	-0.709715
PBANKA_1034400	PBANKA_1034400_K100	plasmepsin IV	0.671104	-0.709715
PBANKA_1034400	PBANKA_1034400_K449	plasmepsin IV	0.623532	-0.876665
PBANKA_1036000	PBANKA_1036000_K1826	transcription elongation factor SPT6, putative	1.07032	-0.109151
PBANKA_1036000	PBANKA_1036000_K1707	transcription elongation factor SPT6, putative	1.00516	-0.211765
PBANKA_1036500	PBANKA_1036500_K47	RING zinc finger protein, putative	1.1605	-0.285984
PBANKA_1037900	PBANKA_1037900_K144	conserved Plasmodium protein, unknown function	1.62216	0.0930949
PBANKA_1100860	PBANKA_1100860_K54	fam-c protein	1.58399	-3.32052
PBANKA_1101300	PBANKA_1101300_K113	skeleton-binding protein 1	2.27299	0.0081641
PBANKA_1101300	PBANKA_1101300_K107	skeleton-binding protein 1	2.27299	0.0081641
PBANKA_1101300	PBANKA_1101300_K176	skeleton-binding protein 1	2.27299	0.0081641
PBANKA_1101300	PBANKA_1101300_K170	skeleton-binding protein 1	2.27299	0.0081641
PBANKA_1101300	PBANKA_1101300_K281	skeleton-binding protein 1	2.27299	0.0081641
PBANKA_1101300	PBANKA_1101300_K275	skeleton-binding protein 1	2.27299	0.0081641
PBANKA_1101300	PBANKA_1101300_K623	skeleton-binding protein 1	1.16853	-0.192503
PBANKA_1101300	PBANKA_1101300_K79	skeleton-binding protein 1	0.826241	0.171359
PBANKA_1101300	PBANKA_1101300_K100	skeleton-binding protein 1	0.826241	0.171359
PBANKA_1101300	PBANKA_1101300_K142	skeleton-binding protein 1	0.826241	0.171359
PBANKA_1101300	PBANKA_1101300_K163	skeleton-binding protein 1	0.826241	0.171359
PBANKA_1101300	PBANKA_1101300_K219	skeleton-binding protein 1	0.826241	0.171359
PBANKA_1101300	PBANKA_1101300_K254	skeleton-binding protein 1	0.826241	0.171359
PBANKA_1101300	PBANKA_1101300_K268	skeleton-binding protein 1	0.826241	0.171359
PBANKA_1101300	PBANKA_1101300_K324	skeleton-binding protein 1	0.826241	0.171359
PBANKA_1101300	PBANKA_1101300_K352	skeleton-binding protein 1	0.826241	0.171359
PBANKA_1101300	PBANKA_1101300_K373	skeleton-binding protein 1	0.826241	0.171359
PBANKA_1101300	PBANKA_1101300_K387	skeleton-binding protein 1	0.826241	0.171359
PBANKA_1101300	PBANKA_1101300_K401	skeleton-binding protein 1	0.826241	0.171359
PBANKA_1101300	PBANKA_1101300_K422	skeleton-binding protein 1	0.826241	0.171359
PBANKA_1101300	PBANKA_1101300_K450	skeleton-binding protein 1	0.826241	0.171359
PBANKA_1101300	PBANKA_1101300_K72	skeleton-binding protein 1	0.625407	0.0621947
PBANKA_1101300	PBANKA_1101300_K198	skeleton-binding protein 1	0.625407	0.0621947
PBANKA_1101300	PBANKA_1101300_K212	skeleton-binding protein 1	0.625407	0.0621947
PBANKA_1101300	PBANKA_1101300_K247	skeleton-binding protein 1	0.625407	0.0621947
PBANKA_1101300	PBANKA_1101300_K303	skeleton-binding protein 1	0.625407	0.0621947
PBANKA_1101300	PBANKA_1101300_K317	skeleton-binding protein 1	0.625407	0.0621947
PBANKA_1101300	PBANKA_1101300_K345	skeleton-binding protein 1	0.625407	0.0621947
PBANKA_1101400	PBANKA_1101400_K199	rhoptry-associated protein 2/3	1.3652	-0.614538
PBANKA_1102900	PBANKA_1102900_K293	cell division control protein 6, putative	1.26941	0.512953
PBANKA_1103400	PBANKA_1103400_K61	60S ribosomal protein L31, putative	1.41683	0.289985
PBANKA_1104400	PBANKA_1104400_K3042	conserved Plasmodium protein, unknown function	3.71905	-0.134733
PBANKA_1104500	PBANKA_1104500_K94	conserved protein, unknown function	1.29771	0.461217
PBANKA_1106100	PBANKA_1106100_K1191	conserved Plasmodium protein, unknown function	0.62112	0.0510966
PBANKA_1106700	PBANKA_1106700_K239	60S ribosomal protein L4, putative	1.31438	-0.134111
PBANKA_1106700	PBANKA_1106700_K316	60S ribosomal protein L4, putative	0.791521	-0.938636
PBANKA_1106700	PBANKA_1106700_K17	60S ribosomal protein L4, putative	0.731395	0.128383
PBANKA_1107100	PBANKA_1107100_K246	subtilisin-like protease 1	2.1026	0.149456
PBANKA_1107300	PBANKA_1107300_K454	nuclear protein localization protein 4, putative	1.33435	0.139279
PBANKA_1107300	PBANKA_1107300_K461	nuclear protein localization protein 4, putative	1.03597	0.190447
PBANKA_1107300	PBANKA_1107300_K193	nuclear protein localization protein 4, putative	0.885013	-0.404608
PBANKA_1107300	PBANKA_1107300_K428	nuclear protein localization protein 4, putative	0.623151	-0.377067
PBANKA_1107900	PBANKA_1107900_K23	triose phosphate transporter	0.835498	-4.66302
PBANKA_1108700	PBANKA_1108700_K1050	structural maintenance of chromosomes protein 4	0.650995	0.139994
PBANKA_1110500	PBANKA_1110500_K5	translationally-controlled tumor protein homolog	0.769537	0.0149111
PBANKA_1110700	PBANKA_1110700_K917	stearoyl-CoA desaturase, putative	0.990932	0.293658
PBANKA_1110700	PBANKA_1110700_K921	stearoyl-CoA desaturase, putative	0.619646	-0.0946922
PBANKA_1111000	PBANKA_1111000_K7557	RNA pseudouridylate synthase, putative	0.945975	0.154319
PBANKA_1112300	PBANKA_1112300_K116	ras-related protein Rab-1B, putative	3.24451	0.416891
PBANKA_1113000	PBANKA_1113000_K211	purine nucleoside phosphorylase, putative	3.9203	-0.930712
PBANKA_1113000	PBANKA_1113000_K198	purine nucleoside phosphorylase, putative	1.43151	-0.621413
PBANKA_1113000	PBANKA_1113000_K101	purine nucleoside phosphorylase, putative	0.800993	0.602607
PBANKA_1113000	PBANKA_1113000_K13	purine nucleoside phosphorylase, putative	0.711988	-0.115428
PBANKA_1114600	PBANKA_1114600_K155	pre-mRNA-splicing factor CWC2, putative	1.39326	0.916589
PBANKA_1115200	PBANKA_1115200_K651	gamete egress protein GEP	6.08535	1.34265
PBANKA_1115200	PBANKA_1115200_K615	gamete egress protein GEP	5.96037	1.57241
PBANKA_1115200	PBANKA_1115200_K413	gamete egress protein GEP	5.25786	0.742486
PBANKA_1115200	PBANKA_1115200_K428	gamete egress protein GEP	0.658179	-1.51632
PBANKA_1116200	PBANKA_1116200_K268	ras GTPAse, putative	0.597197	-0.116638
PBANKA_1116800	PBANKA_1116800_K20	BFR1 domain-containing protein, putative	5.59089	0.640734
PBANKA_1116800	PBANKA_1116800_K198	BFR1 domain-containing protein, putative	1.08661	-0.730372
PBANKA_1117000	PBANKA_1117000_K21	histone H2A, putative	1.98639	-0.678169
PBANKA_1117000	PBANKA_1117000_K124	histone H2A, putative	1.63438	-0.127681
PBANKA_1117100	PBANKA_1117100_K28	histone H3 variant, putative	1.36641	-0.577699
PBANKA_1117100	PBANKA_1117100_K57	histone H3 variant, putative	0.791155	-0.837307
PBANKA_1117100	PBANKA_1117100_K80	histone H3 variant, putative	0.700042	-1.48295
PBANKA_1117400	PBANKA_1117400_K82	conserved protein, unknown function	2.38623	0.480411
PBANKA_1117500	PBANKA_1117500_K55	ribosomal protein L27a, putative	3.61656	-0.948062
PBANKA_1117500	PBANKA_1117500_K92	ribosomal protein L27a, putative	1.50543	-1.10875
PBANKA_1117500	PBANKA_1117500_K47	ribosomal protein L27a, putative	0.766507	0.713174
PBANKA_1117500	PBANKA_1117500_K125	ribosomal protein L27a, putative	0.65184	0.302137
PBANKA_1117700	PBANKA_1117700_K296	malate dehydrogenase, putative	0.741483	-1.31768
PBANKA_1117700	PBANKA_1117700_K138	malate dehydrogenase, putative	0.610752	0.303614
PBANKA_1117800	PBANKA_1117800_K245	rhomboid protease ROM10	0.633801	-0.309168
PBANKA_1118200	PBANKA_1118200_K201	conserved protein, unknown function	0.643887	0.371491
PBANKA_1118200	PBANKA_1118200_K916	conserved protein, unknown function	0.606666	0.152229
PBANKA_1118600	PBANKA_1118600_K114	cell division cycle protein 48 homologue, putative	1.63158	-1.08787
PBANKA_1118600	PBANKA_1118600_K45	cell division cycle protein 48 homologue, putative	1.48696	0.104073
PBANKA_1118600	PBANKA_1118600_K212	cell division cycle protein 48 homologue, putative	0.77385	-0.410434
PBANKA_1118600	PBANKA_1118600_K712	cell division cycle protein 48 homologue, putative	0.687036	-0.122271
PBANKA_1118600	PBANKA_1118600_K150	cell division cycle protein 48 homologue, putative	0.681993	-0.200256
PBANKA_1118600	PBANKA_1118600_K714	cell division cycle protein 48 homologue, putative	0.628725	-0.127629
PBANKA_1120100	PBANKA_1120100_K427	conserved Plasmodium protein, unknown function	5.38092	1.54733
PBANKA_1120100	PBANKA_1120100_K454	conserved Plasmodium protein, unknown function	1.79866	0.586202
PBANKA_1120100	PBANKA_1120100_K444	conserved Plasmodium protein, unknown function	1.10797	-0.397162
PBANKA_1120100	PBANKA_1120100_K497	conserved Plasmodium protein, unknown function	0.839379	-0.386024
PBANKA_1120700	PBANKA_1120700_K159	nascent polypeptide-associated complex subunit alpha, putative	1.62399	-1.57537
PBANKA_1122900	PBANKA_1122900_K398	hexokinase, putative	2.67624	0.832489
PBANKA_1123500	PBANKA_1123500_K212	SNF2 helicase, putative	0.666878	-0.0238074
PBANKA_1125600	PBANKA_1125600_K38	pyruvate kinase, putative	0.93765	-0.642598
PBANKA_1125600	PBANKA_1125600_K477	pyruvate kinase, putative	0.706192	0.248464
PBANKA_1125600	PBANKA_1125600_K153	pyruvate kinase, putative	0.596201	-0.0368467
PBANKA_1126400	PBANKA_1126400_K444	transportin, putative	1.63438	0.435026
PBANKA_1126400	PBANKA_1126400_K764	transportin, putative	1.50447	-0.806699
PBANKA_1126400	PBANKA_1126400_K304	transportin, putative	0.644352	-0.88418
PBANKA_1126900	PBANKA_1126900_K1327	eukaryotic translation initiation factor 2-alpha kinase	0.779427	1.47297
PBANKA_1128600	PBANKA_1128600_K959	cullin-like protein, putative	3.38544	0.632071
PBANKA_1128600	PBANKA_1128600_K955	cullin-like protein, putative	3.38544	0.632071
PBANKA_1128600	PBANKA_1128600_K955	cullin-like protein, putative	1.54754	0.335371
PBANKA_1129200	PBANKA_1129200_K292	conserved Plasmodium protein, unknown function	2.55421	-0.11154
PBANKA_1129400	PBANKA_1129400_K335	conserved protein, unknown function	1.21833	0.305497
PBANKA_1129400	PBANKA_1129400_K348	conserved protein, unknown function	1.0584	-0.287981
PBANKA_1129400	PBANKA_1129400_K366	conserved protein, unknown function	0.684715	-0.386031
PBANKA_1129400	PBANKA_1129400_K380	conserved protein, unknown function	0.676981	0.179372
PBANKA_1130200	PBANKA_1130200_K212	ER lumen protein retaining receptor, putative	0.771553	-1.02904
PBANKA_1131900	PBANKA_1131900_K118	serine/threonine protein phosphatase 5	1.20297	0.960311
PBANKA_1132600	PBANKA_1132600_K99	ubiquitin-conjugating enzyme E2, putative	2.93052	-0.570757
PBANKA_1132600	PBANKA_1132600_K159	ubiquitin-conjugating enzyme E2, putative	2.87919	0.398384
PBANKA_1132600	PBANKA_1132600_K9	ubiquitin-conjugating enzyme E2, putative	1.55267	-1.01357
PBANKA_1132600	PBANKA_1132600_K169	ubiquitin-conjugating enzyme E2, putative	1.51737	-0.206986
PBANKA_1132600	PBANKA_1132600_K80	ubiquitin-conjugating enzyme E2, putative	1.2077	-0.537922
PBANKA_1132600	PBANKA_1132600_K19	ubiquitin-conjugating enzyme E2, putative	1.10908	-0.16008
PBANKA_1132600	PBANKA_1132600_K76	ubiquitin-conjugating enzyme E2, putative	0.865668	0.376948
PBANKA_1133300	PBANKA_1133300_K325	elongation factor 1-alpha	6.08603	1.34336
PBANKA_1133300	PBANKA_1133400_K325	elongation factor 1-alpha	6.08603	1.34336
PBANKA_1133300	PBANKA_1133300_K159	elongation factor 1-alpha	5.0371	0.83065
PBANKA_1133300	PBANKA_1133400_K159	elongation factor 1-alpha	5.0371	0.83065
PBANKA_1133300	PBANKA_1133300_K170	elongation factor 1-alpha	4.34039	0.890516
PBANKA_1133300	PBANKA_1133400_K170	elongation factor 1-alpha	4.34039	0.890516
PBANKA_1133300	PBANKA_1133300_K394	elongation factor 1-alpha	4.08329	0.844626
PBANKA_1133300	PBANKA_1133400_K394	elongation factor 1-alpha	4.08329	0.844626
PBANKA_1133300	PBANKA_1133300_K425	elongation factor 1-alpha	3.72569	0.891451
PBANKA_1133300	PBANKA_1133400_K425	elongation factor 1-alpha	3.72569	0.891451
PBANKA_1133300	PBANKA_1133300_K282	elongation factor 1-alpha	3.56204	0.723113
PBANKA_1133300	PBANKA_1133400_K282	elongation factor 1-alpha	3.56204	0.723113
PBANKA_1133300	PBANKA_1133300_K44	elongation factor 1-alpha	2.93957	0.550516
PBANKA_1133300	PBANKA_1133400_K44	elongation factor 1-alpha	2.93957	0.550516
PBANKA_1133300	PBANKA_1133300_K340	elongation factor 1-alpha	1.9477	0.981777
PBANKA_1133300	PBANKA_1133400_K340	elongation factor 1-alpha	1.9477	0.981777
PBANKA_1133300	PBANKA_1133300_K20	elongation factor 1-alpha	1.66892	0.871553
PBANKA_1133300	PBANKA_1133400_K20	elongation factor 1-alpha	1.66892	0.871553
PBANKA_1133300	PBANKA_1133300_K210	elongation factor 1-alpha	1.59971	1.00937
PBANKA_1133300	PBANKA_1133400_K210	elongation factor 1-alpha	1.59971	1.00937
PBANKA_1133300	PBANKA_1133300_K438	elongation factor 1-alpha	1.33247	-0.630557
PBANKA_1133300	PBANKA_1133400_K438	elongation factor 1-alpha	1.33247	-0.630557
PBANKA_1133300	PBANKA_1133300_K241	elongation factor 1-alpha	1.20533	1.0999
PBANKA_1133300	PBANKA_1133400_K241	elongation factor 1-alpha	1.20533	1.0999
PBANKA_1133300	PBANKA_1133300_K316	elongation factor 1-alpha	1.16853	0.560685
PBANKA_1133300	PBANKA_1133400_K316	elongation factor 1-alpha	1.16853	0.560685
PBANKA_1133300	PBANKA_1133300_K30	elongation factor 1-alpha	0.808873	-0.231742
PBANKA_1133300	PBANKA_1133400_K30	elongation factor 1-alpha	0.808873	-0.231742
PBANKA_1133300	PBANKA_1133300_K364	elongation factor 1-alpha	0.803711	-0.229423
PBANKA_1133300	PBANKA_1133400_K364	elongation factor 1-alpha	0.803711	-0.229423
PBANKA_1133300	PBANKA_1133300_K79	elongation factor 1-alpha	0.800198	1.3264
PBANKA_1133300	PBANKA_1133400_K79	elongation factor 1-alpha	0.800198	1.3264
PBANKA_1133300	PBANKA_1133300_K381	elongation factor 1-alpha	0.779351	-0.159203
PBANKA_1133300	PBANKA_1133400_K381	elongation factor 1-alpha	0.779351	-0.159203
PBANKA_1133300	PBANKA_1133300_K185	elongation factor 1-alpha	0.653034	0.0307543
PBANKA_1133300	PBANKA_1133400_K185	elongation factor 1-alpha	0.653034	0.0307543
PBANKA_1134100	PBANKA_1134100_K121	T-complex protein 1 subunit delta, putative	1.33762	-0.0338298
PBANKA_1134100	PBANKA_1134100_K85	T-complex protein 1 subunit delta, putative	0.771523	-0.316682
PBANKA_1134700	PBANKA_1134700_K24	conserved Plasmodium protein, unknown function	0.637039	-0.0369882
PBANKA_1135100	PBANKA_1135100_K121	40S ribosomal protein S15, putative	1.63438	-1.13764
PBANKA_1135100	PBANKA_1135100_K43	40S ribosomal protein S15, putative	0.611012	0.106735
PBANKA_1135400	PBANKA_1135400_K159	riboflavin kinase, putative	2.30496	-0.350399
PBANKA_1135900	PBANKA_1135900_K1607	conserved Plasmodium protein, unknown function	2.60865	-0.480882
PBANKA_1137800	PBANKA_1137800_K1716	glideosome-associated connector	1.22732	0.139616
PBANKA_1137900	PBANKA_1137900_K174	proliferating cell nuclear antigen 1, putative	2.35178	0.48092
PBANKA_1137900	PBANKA_1137900_K14	proliferating cell nuclear antigen 1, putative	1.69512	0.0593046
PBANKA_1137900	PBANKA_1137900_K259	proliferating cell nuclear antigen 1, putative	1.5604	0.653397
PBANKA_1137900	PBANKA_1137900_K185	proliferating cell nuclear antigen 1, putative	0.757056	0.545924
PBANKA_1137900	PBANKA_1137900_K36	proliferating cell nuclear antigen 1, putative	0.641398	0.516833
PBANKA_1138300	PBANKA_1138300_K77	transmembrane and coiled-coil domain-containing protein 1, putative	1.26045	-0.032194
PBANKA_1141500	PBANKA_1141500_K101	SNARE associated Golgi protein, putative	3.21665	-0.807413
PBANKA_1141600	PBANKA_1141600_K251	conserved Plasmodium protein, unknown function	1.21557	11.0829
PBANKA_1141600	PBANKA_1141600_K283	conserved Plasmodium protein, unknown function	1.16482	-0.526062
PBANKA_1142400	PBANKA_1142400_K9	nucleoside diphosphate kinase b, putative	5.82035	0.694111
PBANKA_1144800	PBANKA_1144800_K43	conserved protein, unknown function	0.674137	-0.218551
PBANKA_1144800	PBANKA_1144800_K19	conserved protein, unknown function	0.608072	0.641611
PBANKA_1145800	PBANKA_1145800_K42	membrane associated histidine-rich protein 1a	4.70544	2.10866
PBANKA_1145800	PBANKA_1145800_K27	membrane associated histidine-rich protein 1a	1.91948	0.586304
PBANKA_1145800	PBANKA_1145800_K13	membrane associated histidine-rich protein 1a	0.782658	0.277791
PBANKA_1145900	PBANKA_1145900_K103	membrane associated histidine-rich protein 1b	1.54144	0.415298
PBANKA_1145900	PBANKA_1145900_K17	membrane associated histidine-rich protein 1b	1.20819	0.369546
PBANKA_1145900	PBANKA_1145900_K34	membrane associated histidine-rich protein 1b	0.748997	-0.138199
PBANKA_1145900	PBANKA_1145900_K88	membrane associated histidine-rich protein 1b	0.698144	-0.234406
PBANKA_1145900	PBANKA_1145900_K43	membrane associated histidine-rich protein 1b	0.681739	-0.145736
PBANKA_1145900	PBANKA_1145900_K191	membrane associated histidine-rich protein 1b	0.673421	-0.189519
PBANKA_1146000	PBANKA_1146000_K150	tryptophan-rich protein	1.33195	0.83365
PBANKA_1146000	PBANKA_1146000_K359	tryptophan-rich protein	1.20529	-2.11178
PBANKA_1146000	PBANKA_1146000_K220	tryptophan-rich protein	1.14889	-0.225135
PBANKA_1146000	PBANKA_1146000_K600	tryptophan-rich protein	0.870405	-0.253408
PBANKA_1200600	PBANKA_1200600_K169	Plasmodium exported protein, unknown function	1.56917	-1.24326
PBANKA_1200600	PBANKA_1200600_K515	Plasmodium exported protein, unknown function	1.34053	-0.611469
PBANKA_1200600	PBANKA_1200600_K525	Plasmodium exported protein, unknown function	1.34053	-0.611469
PBANKA_1200600	PBANKA_1200600_K201	Plasmodium exported protein, unknown function	1.19029	-1.89135
PBANKA_1201900	PBANKA_1201900_K45	40S ribosomal protein S20e, putative	2.48879	-1.01282
PBANKA_1201900	PBANKA_1201900_K6	40S ribosomal protein S20e, putative	1.86027	-1.1187
PBANKA_1201900	PBANKA_1201900_K43	40S ribosomal protein S20e, putative	1.5252	-0.847656
PBANKA_1201900	PBANKA_1201900_K66	40S ribosomal protein S20e, putative	1.22662	-0.131956
PBANKA_1201900	PBANKA_1201900_K45	40S ribosomal protein S20e, putative	0.94557	0.26513
PBANKA_1201900	PBANKA_1201900_K13	40S ribosomal protein S20e, putative	0.678179	0.0324365
PBANKA_1201900	PBANKA_1201900_K26	40S ribosomal protein S20e, putative	0.632399	-0.0129732
PBANKA_1202600	PBANKA_1202600_K625	E3 ubiquitin-protein ligase, putative	4.28281	-0.803666
PBANKA_1202600	PBANKA_1202600_K445	E3 ubiquitin-protein ligase, putative	2.98706	-0.848406
PBANKA_1202600	PBANKA_1202600_K374	E3 ubiquitin-protein ligase, putative	0.81485	-0.398552
PBANKA_1202600	PBANKA_1202600_K749	E3 ubiquitin-protein ligase, putative	0.701899	-0.989767
PBANKA_1202600	PBANKA_1202600_K780	E3 ubiquitin-protein ligase, putative	0.675504	-0.759774
PBANKA_1202600	PBANKA_1202600_K396	E3 ubiquitin-protein ligase, putative	0.669753	-0.489268
PBANKA_1204400	PBANKA_1204400_K23	DNA/RNA-binding protein Alba 3, putative	0.744276	-0.830449
PBANKA_1204400	PBANKA_1204400_K41	DNA/RNA-binding protein Alba 3, putative	0.597546	-0.166199
PBANKA_1205000	PBANKA_1205000_K76	G-strand-binding protein 2	4.03411	0.363096
PBANKA_1205000	PBANKA_1205000_K52	G-strand-binding protein 2	0.715156	-0.00195347
PBANKA_1206900	PBANKA_1206900_K324	tubulin beta chain, putative	3.60001	0.65578
PBANKA_1206900	PBANKA_1206900_K252	tubulin beta chain, putative	2.98807	0.325277
PBANKA_1206900	PBANKA_1206900_K19	tubulin beta chain, putative	2.17734	-0.704519
PBANKA_1206900	PBANKA_1206900_K216	tubulin beta chain, putative	0.98474	0.792672
PBANKA_1208700	PBANKA_1208700_K23	succinate dehydrogenase subunit 4, putative	3.43282	0.220463
PBANKA_1209400	PBANKA_1209400_K74	inner membrane complex sub-compartment protein 1	4.33596	1.13881
PBANKA_1209400	PBANKA_1209400_K94	inner membrane complex sub-compartment protein 1	0.839316	1.59568
PBANKA_1209600	PBANKA_1209600_K53	BET1-like protein, putative	2.28739	-0.47599
PBANKA_1209900	PBANKA_1209900_K158	conserved protein, unknown function	3.40382	1.34211
PBANKA_1209900	PBANKA_1209900_K162	conserved protein, unknown function	1.18683	-1.66041
PBANKA_1210100	PBANKA_1210100_K120	DNA repair protein RAD23, putative	4.09195	-1.37231
PBANKA_1210100	PBANKA_1210100_K139	DNA repair protein RAD23, putative	2.22494	-0.511179
PBANKA_1210100	PBANKA_1210100_K191	DNA repair protein RAD23, putative	1.0472	-1.926
PBANKA_1210100	PBANKA_1210100_K203	DNA repair protein RAD23, putative	0.895057	-1.03622
PBANKA_1210800	PBANKA_1210800_K2	hypoxanthine-guanine phosphoribosyltransferase, putative	1.38314	-1.21639
PBANKA_1210800	PBANKA_1210800_K176	hypoxanthine-guanine phosphoribosyltransferase, putative	0.96647	-0.414698
PBANKA_1210800	PBANKA_1210800_K88	hypoxanthine-guanine phosphoribosyltransferase, putative	0.698449	0.881834
PBANKA_1210900	PBANKA_1210900_K327	phosphoglucomutase, putative	1.56337	0.835962
PBANKA_1212600	PBANKA_1212600_K549	male gamete fusion factor HAP2	3.65501	1.17546
PBANKA_1212700	PBANKA_1212700_K539	SPRY domain-containing protein, putative	6.08603	2.04878
PBANKA_1212700	PBANKA_1212700_K1325	SPRY domain-containing protein, putative	3.06222	0.25272
PBANKA_1212700	PBANKA_1212700_K1261	SPRY domain-containing protein, putative	1.63174	0.0598529
PBANKA_1212700	PBANKA_1212700_K1302	SPRY domain-containing protein, putative	1.42656	-0.636178
PBANKA_1212700	PBANKA_1212700_K1244	SPRY domain-containing protein, putative	1.28094	-0.25804
PBANKA_1212700	PBANKA_1212700_K432	SPRY domain-containing protein, putative	0.868534	-0.541305
PBANKA_1212700	PBANKA_1212700_K1359	SPRY domain-containing protein, putative	0.700707	-0.17326
PBANKA_1214200	PBANKA_1214200_K212	ribonucleoside-diphosphate reductase small chain, putative	0.989512	-0.784835
PBANKA_1214300	PBANKA_1214300_K138	enolase, putative	4.3311	-0.649952
PBANKA_1214300	PBANKA_1214300_K407	enolase, putative	3.9002	0.818108
PBANKA_1214300	PBANKA_1214300_K89	enolase, putative	1.6739	-0.262141
PBANKA_1214300	PBANKA_1214300_K88	enolase, putative	1.6739	-0.262141
PBANKA_1214300	PBANKA_1214300_K419	enolase, putative	1.40363	-1.10564
PBANKA_1214300	PBANKA_1214300_K133	enolase, putative	1.01583	0.211985
PBANKA_1214300	PBANKA_1214300_K249	enolase, putative	0.82647	1.66951
PBANKA_1214300	PBANKA_1214300_K62	enolase, putative	0.640907	0.10293
PBANKA_1214300	PBANKA_1214300_K324	enolase, putative	0.632906	0.0734284
PBANKA_1214300	PBANKA_1214300_K356	enolase, putative	0.624061	-0.959577
PBANKA_1214600	PBANKA_1214600_K135	Rab3 GTPase-activating protein non-catalytic subunit, putative	1.311	-0.905721
PBANKA_1214700	PBANKA_1214700_K379	conserved Plasmodium protein, unknown function	1.04816	0.152972
PBANKA_1214700	PBANKA_1214700_K944	conserved Plasmodium protein, unknown function	0.633613	-0.373936
PBANKA_1215600	PBANKA_1215600_K116	40S ribosomal protein S3A, putative	0.866392	0.220472
PBANKA_1215600	PBANKA_1215600_K85	40S ribosomal protein S3A, putative	0.638603	-0.874536
PBANKA_1215600	PBANKA_1215600_K109	40S ribosomal protein S3A, putative	0.636994	-0.350326
PBANKA_1216500	PBANKA_1216500_K159	peptidyl-prolyl cis-trans isomerase, putative	2.31768	-1.60051
PBANKA_1216500	PBANKA_1216500_K15	peptidyl-prolyl cis-trans isomerase, putative	0.748494	0.0459984
PBANKA_1216500	PBANKA_1216500_K44	peptidyl-prolyl cis-trans isomerase, putative	0.712492	0.311347
PBANKA_1217700	PBANKA_1217700_K82	ATP-dependent RNA helicase DDX6	1.52356	0.615112
PBANKA_1217700	PBANKA_1217700_K156	ATP-dependent RNA helicase DDX6	1.19255	0.522697
PBANKA_1218200	PBANKA_1218200_K209	T-complex protein 1 subunit epsilon, putative	0.893473	-0.131608
PBANKA_1218200	PBANKA_1218200_K260	T-complex protein 1 subunit epsilon, putative	0.601521	-0.0237044
PBANKA_1218800	PBANKA_1218800_K1080	ABC transporter I family member 1, putative	0.838913	-0.371601
PBANKA_1219500	PBANKA_1219500_K406	chloroquine resistance transporter, putative	1.22228	-0.506535
PBANKA_1221200	PBANKA_1221200_K55	60S ribosomal protein L34, putative	0.830362	-0.0720345
PBANKA_1222400	PBANKA_1222400_K82	ubiquitin regulatory protein, putative	6.08603	1.39004
PBANKA_1222400	PBANKA_1222400_K62	ubiquitin regulatory protein, putative	0.805617	0.950502
PBANKA_1222400	PBANKA_1222400_K94	ubiquitin regulatory protein, putative	0.781512	0.195994
PBANKA_1222500	PBANKA_1222500_K206	plasmepsin X, putative	1.55476	-0.690109
PBANKA_1222500	PBANKA_1222500_K185	plasmepsin X, putative	0.614339	-0.172962
PBANKA_1222800	PBANKA_1222800_K28	tyrosine--tRNA ligase, putative	0.611518	-0.517182
PBANKA_1222900	PBANKA_1222900_K325	26S proteasome regulatory subunit RPN10, putative	3.53331	-0.6327
PBANKA_1222900	PBANKA_1222900_K344	26S proteasome regulatory subunit RPN10, putative	2.20155	-0.393599
PBANKA_1222900	PBANKA_1222900_K257	26S proteasome regulatory subunit RPN10, putative	1.5781	-2.61245
PBANKA_1222900	PBANKA_1222900_K100	26S proteasome regulatory subunit RPN10, putative	1.20821	-0.887062
PBANKA_1222900	PBANKA_1222900_K264	26S proteasome regulatory subunit RPN10, putative	0.881572	-1.1569
PBANKA_1222900	PBANKA_1222900_K319	26S proteasome regulatory subunit RPN10, putative	0.707539	-2.15179
PBANKA_1222900	PBANKA_1222900_K150	26S proteasome regulatory subunit RPN10, putative	0.662411	-0.390763
PBANKA_1223300	PBANKA_1223300_K119	ras-related protein Rab-18, putative	0.990102	-0.806458
PBANKA_1223800	PBANKA_1223800_K773	V-type proton ATPase subunit a, putative	0.610174	-1.08722
PBANKA_1224200	PBANKA_1224200_K613	DnaJ protein, putative	4.34924	-1.16495
PBANKA_1224200	PBANKA_1224200_K185	DnaJ protein, putative	3.15981	-0.943977
PBANKA_1224200	PBANKA_1224200_K692	DnaJ protein, putative	3.13252	-1.28
PBANKA_1224200	PBANKA_1224200_K682	DnaJ protein, putative	3.03611	-1.08336
PBANKA_1224200	PBANKA_1224200_K510	DnaJ protein, putative	2.95872	-1.32998
PBANKA_1224200	PBANKA_1224200_K476	DnaJ protein, putative	2.7362	-0.944022
PBANKA_1224200	PBANKA_1224200_K334	DnaJ protein, putative	2.61101	-1.34004
PBANKA_1224200	PBANKA_1224200_K223	DnaJ protein, putative	2.57932	-0.827148
PBANKA_1224200	PBANKA_1224200_K781	DnaJ protein, putative	2.51602	-0.549054
PBANKA_1224200	PBANKA_1224200_K395	DnaJ protein, putative	2.31867	-0.935021
PBANKA_1224200	PBANKA_1224200_K392	DnaJ protein, putative	1.93423	-0.695736
PBANKA_1224200	PBANKA_1224200_K757	DnaJ protein, putative	1.63438	-2.06077
PBANKA_1224200	PBANKA_1224200_K723	DnaJ protein, putative	1.63353	-0.909205
PBANKA_1224200	PBANKA_1224200_K476	DnaJ protein, putative	1.62949	-1.99352
PBANKA_1224200	PBANKA_1224200_K475	DnaJ protein, putative	1.62949	-1.99352
PBANKA_1224200	PBANKA_1224200_K671	DnaJ protein, putative	1.61238	-0.818367
PBANKA_1224200	PBANKA_1224200_K696	DnaJ protein, putative	1.56463	-2.58627
PBANKA_1224200	PBANKA_1224200_K303	DnaJ protein, putative	1.42027	-0.93945
PBANKA_1224200	PBANKA_1224200_K365	DnaJ protein, putative	1.34875	-2.96539
PBANKA_1224200	PBANKA_1224200_K498	DnaJ protein, putative	0.939172	-2.00455
PBANKA_1224200	PBANKA_1224200_K799	DnaJ protein, putative	0.824103	-0.760603
PBANKA_1224200	PBANKA_1224200_K408	DnaJ protein, putative	0.779376	-0.635463
PBANKA_1224200	PBANKA_1224200_K805	DnaJ protein, putative	0.708223	-1.79457
PBANKA_1226600	PBANKA_1226600_K333	tubulin gamma chain, putative	1.62986	-1.0064
PBANKA_1228200	PBANKA_1228200_K922	glutamate dehydrogenase, putative	0.992865	-0.0690226
PBANKA_1228200	PBANKA_1228200_K221	glutamate dehydrogenase, putative	0.650821	0.680303
PBANKA_1228500	PBANKA_1228500_K200	sentrin-specific protease 2, putative	1.21466	0.145589
PBANKA_1229000	PBANKA_1229000_K958	Plasmodium exported protein (PHIST), unknown function	6.08603	1.09506
PBANKA_1229000	PBANKA_1229000_K1116	Plasmodium exported protein (PHIST), unknown function	6.08603	1.10429
PBANKA_1229000	PBANKA_1229000_K813	Plasmodium exported protein (PHIST), unknown function	6.08603	1.2068
PBANKA_1229000	PBANKA_1229000_K980	Plasmodium exported protein (PHIST), unknown function	6.05276	1.05374
PBANKA_1229000	PBANKA_1229000_K965	Plasmodium exported protein (PHIST), unknown function	5.8823	0.84813
PBANKA_1229000	PBANKA_1229000_K832	Plasmodium exported protein (PHIST), unknown function	5.78007	0.934521
PBANKA_1229000	PBANKA_1229000_K940	Plasmodium exported protein (PHIST), unknown function	5.50736	0.83388
PBANKA_1229000	PBANKA_1229000_K1112	Plasmodium exported protein (PHIST), unknown function	4.4962	1.02119
PBANKA_1229000	PBANKA_1229000_K965	Plasmodium exported protein (PHIST), unknown function	4.1936	1.52976
PBANKA_1229000	PBANKA_1229000_K953	Plasmodium exported protein (PHIST), unknown function	3.88252	1.05514
PBANKA_1229000	PBANKA_1229000_K180	Plasmodium exported protein (PHIST), unknown function	3.7398	1.15172
PBANKA_1229000	PBANKA_1229000_K291	Plasmodium exported protein (PHIST), unknown function	3.24152	-0.877183
PBANKA_1229000	PBANKA_1229000_K980	Plasmodium exported protein (PHIST), unknown function	3.04909	1.49589
PBANKA_1229000	PBANKA_1229000_K904	Plasmodium exported protein (PHIST), unknown function	2.89078	0.807787
PBANKA_1229000	PBANKA_1229000_K1132	Plasmodium exported protein (PHIST), unknown function	2.74621	0.332353
PBANKA_1229000	PBANKA_1229000_K1054	Plasmodium exported protein (PHIST), unknown function	2.29148	0.94013
PBANKA_1229000	PBANKA_1229000_K165	Plasmodium exported protein (PHIST), unknown function	1.77457	-0.594097
PBANKA_1229000	PBANKA_1229000_K823	Plasmodium exported protein (PHIST), unknown function	1.61735	-0.0721533
PBANKA_1229000	PBANKA_1229000_K827	Plasmodium exported protein (PHIST), unknown function	1.53332	0.878797
PBANKA_1229000	PBANKA_1229000_K1119	Plasmodium exported protein (PHIST), unknown function	1.23	-1.16733
PBANKA_1229000	PBANKA_1229000_K1091	Plasmodium exported protein (PHIST), unknown function	1.22046	-1.27311
PBANKA_1229000	PBANKA_1229000_K958	Plasmodium exported protein (PHIST), unknown function	1.20536	0.677321
PBANKA_1229000	PBANKA_1229000_K689	Plasmodium exported protein (PHIST), unknown function	0.685016	-1.20366
PBANKA_1229200	PBANKA_1229200_K152	60S ribosomal protein L19, putative	3.51428	-1.43915
PBANKA_1229200	PBANKA_1229200_K161	60S ribosomal protein L19, putative	2.55537	-1.51074
PBANKA_1231000	PBANKA_1231000_K7	40S ribosomal protein S11, putative	1.61415	-1.53927
PBANKA_1231000	PBANKA_1231000_K106	40S ribosomal protein S11, putative	1.42941	-0.0472949
PBANKA_1231000	PBANKA_1231000_K104	40S ribosomal protein S11, putative	1.42941	-0.0472949
PBANKA_1231000	PBANKA_1231000_K86	40S ribosomal protein S11, putative	1.19898	-0.601191
PBANKA_1231000	PBANKA_1231000_K106	40S ribosomal protein S11, putative	1.11429	-0.255111
PBANKA_1231700	PBANKA_1231700_K46	60S ribosomal protein L2, putative	1.33217	-3.06442
PBANKA_1231800	PBANKA_1231800_K130	60S ribosomal protein L12, putative	1.07028	-0.322005
PBANKA_1233100	PBANKA_1233100_K79	proteasome subunit beta type-1, putative	0.59687	-0.229872
PBANKA_1233400	PBANKA_1233400_K464	WD repeat-containing protein 26, putative	1.08749	-0.481664
PBANKA_1234200	PBANKA_1234200_K100	40S ribosomal protein S24, putative	1.17397	0.208788
PBANKA_1234600	PBANKA_1234600_K411	EELM2 domain-containing protein, putative	1.32426	0.588255
PBANKA_1234800	PBANKA_1234800_K120	40S ribosomal protein S9, putative	1.31961	-0.511531
PBANKA_1234800	PBANKA_1234800_K154	40S ribosomal protein S9, putative	0.683585	0.0542611
PBANKA_1234800	PBANKA_1234800_K103	40S ribosomal protein S9, putative	0.603321	0.159143
PBANKA_1235900	PBANKA_1235900_K1262	zinc finger protein, putative	0.65889	-0.069722
PBANKA_1235900	PBANKA_1235900_K1153	zinc finger protein, putative	0.601977	0.351143
PBANKA_1237300	PBANKA_1237300_K471	magnesium transporter NIPA, putative	1.29156	-0.140547
PBANKA_1237800	PBANKA_1237800_K1092	multidrug resistance protein 1, putative	1.35727	-0.257743
PBANKA_1237800	PBANKA_1237800_K1286	multidrug resistance protein 1, putative	1.24213	-1.4007
PBANKA_1238200	PBANKA_1238200_K139	DnaJ protein, putative	1.21414	0.420078
PBANKA_1238200	PBANKA_1238200_K414	DnaJ protein, putative	1.20793	-1.22757
PBANKA_1238200	PBANKA_1238200_K527	DnaJ protein, putative	0.681367	-0.926317
PBANKA_1238200	PBANKA_1238200_K212	DnaJ protein, putative	0.63169	0.281233
PBANKA_1238200	PBANKA_1238200_K437	DnaJ protein, putative	0.597546	-0.183265
PBANKA_1238800	PBANKA_1238800_K471	karyopherin beta, putative	0.747605	-0.299462
PBANKA_1238800	PBANKA_1238800_K571	karyopherin beta, putative	0.655235	0.12124
PBANKA_1238800	PBANKA_1238800_K359	karyopherin beta, putative	0.622628	0.248591
PBANKA_1239900	PBANKA_1239900_K20	acyl-CoA synthetase, putative	0.951594	-0.844236
PBANKA_1241800	PBANKA_1241800_K704	DNA replication licensing factor MCM3, putative	6.08603	1.25676
PBANKA_1241800	PBANKA_1241800_K742	DNA replication licensing factor MCM3, putative	6.08603	1.09268
PBANKA_1241800	PBANKA_1241800_K448	DNA replication licensing factor MCM3, putative	6.08603	1.31117
PBANKA_1241800	PBANKA_1241800_K58	DNA replication licensing factor MCM3, putative	6.08603	1.43679
PBANKA_1241800	PBANKA_1241800_K183	DNA replication licensing factor MCM3, putative	6.08504	1.33241
PBANKA_1241800	PBANKA_1241800_K413	DNA replication licensing factor MCM3, putative	6.00003	1.83392
PBANKA_1241800	PBANKA_1241800_K176	DNA replication licensing factor MCM3, putative	5.85041	1.7994
PBANKA_1241800	PBANKA_1241800_K532	DNA replication licensing factor MCM3, putative	5.78691	1.44788
PBANKA_1241800	PBANKA_1241800_K510	DNA replication licensing factor MCM3, putative	5.78589	2.23215
PBANKA_1241800	PBANKA_1241800_K367	DNA replication licensing factor MCM3, putative	5.4503	2.14302
PBANKA_1241800	PBANKA_1241800_K207	DNA replication licensing factor MCM3, putative	4.20582	0.834518
PBANKA_1241800	PBANKA_1241800_K217	DNA replication licensing factor MCM3, putative	3.63198	1.58114
PBANKA_1241800	PBANKA_1241800_K632	DNA replication licensing factor MCM3, putative	3.53224	1.69588
PBANKA_1241800	PBANKA_1241800_K390	DNA replication licensing factor MCM3, putative	3.33087	0.920257
PBANKA_1241800	PBANKA_1241800_K295	DNA replication licensing factor MCM3, putative	2.87737	1.82873
PBANKA_1241800	PBANKA_1241800_K742	DNA replication licensing factor MCM3, putative	1.18683	-0.116764
PBANKA_1241800	PBANKA_1241800_K737	DNA replication licensing factor MCM3, putative	1.18683	-0.116764
PBANKA_1241800	PBANKA_1241800_K101	DNA replication licensing factor MCM3, putative	1.15697	1.45831
PBANKA_1241800	PBANKA_1241800_K605	DNA replication licensing factor MCM3, putative	0.907769	1.33295
PBANKA_1241800	PBANKA_1241800_K871	DNA replication licensing factor MCM3, putative	0.81856	0.510777
PBANKA_1241800	PBANKA_1241800_K676	DNA replication licensing factor MCM3, putative	0.627494	0.419855
PBANKA_1241900	PBANKA_1241900_K93	ubiquitin-conjugating enzyme E2 N, putative	5.52274	0.537943
PBANKA_1241900	PBANKA_1241900_K91	ubiquitin-conjugating enzyme E2 N, putative	5.52274	0.537943
PBANKA_1241900	PBANKA_1241900_K52	ubiquitin-conjugating enzyme E2 N, putative	2.2946	-0.413522
PBANKA_1241900	PBANKA_1241900_K73	ubiquitin-conjugating enzyme E2 N, putative	1.63438	0.212688
PBANKA_1241900	PBANKA_1241900_K140	ubiquitin-conjugating enzyme E2 N, putative	1.18211	0.248888
PBANKA_1241900	PBANKA_1241900_K81	ubiquitin-conjugating enzyme E2 N, putative	1.11136	0.136235
PBANKA_1241900	PBANKA_1241900_K93	ubiquitin-conjugating enzyme E2 N, putative	1.05021	0.120949
PBANKA_1241900	PBANKA_1241900_K81	ubiquitin-conjugating enzyme E2 N, putative	1.04029	0.24303
PBANKA_1241900	PBANKA_1241900_K73	ubiquitin-conjugating enzyme E2 N, putative	1.04029	0.24303
PBANKA_1241900	PBANKA_1241900_K9	ubiquitin-conjugating enzyme E2 N, putative	1.00444	0.0506821
PBANKA_1241900	PBANKA_1241900_K91	ubiquitin-conjugating enzyme E2 N, putative	0.692895	0.303164
PBANKA_1241900	PBANKA_1241900_K67	ubiquitin-conjugating enzyme E2 N, putative	0.628591	0.00988527
PBANKA_1241900	PBANKA_1241900_K123	ubiquitin-conjugating enzyme E2 N, putative	0.599232	0.23235
PBANKA_1242300	PBANKA_1242300_K117	Hsc70-interacting protein, putative	0.753072	1.31185
PBANKA_1242700	PBANKA_1242700_K131	AP-1/2 complex subunit beta, putative	1.10351	-0.572421
PBANKA_1301300	PBANKA_1301300_K234	trailer hitch homolog	2.58572	0.849619
PBANKA_1301300	PBANKA_1301300_K314	trailer hitch homolog	1.33581	-0.746707
PBANKA_1301300	PBANKA_1301300_K251	trailer hitch homolog	1.10869	-0.1077
PBANKA_1301300	PBANKA_1301300_K209	trailer hitch homolog	0.855756	0.144022
PBANKA_1301300	PBANKA_1301300_K83	trailer hitch homolog	0.735032	-0.0485706
PBANKA_1301800	PBANKA_1301800_K769	conserved Plasmodium protein, unknown function	4.01257	0.957527
PBANKA_1302000	PBANKA_1302000_K1248	conserved Plasmodium protein, unknown function	0.864808	1.59343
PBANKA_1302500	PBANKA_1302500_K268	conserved protein, unknown function	0.834744	-0.595723
PBANKA_1302800	PBANKA_1302800_K79	thioredoxin peroxidase 1	1.25407	0.126035
PBANKA_1303700	PBANKA_1303700_K41	vesicle-associated membrane protein, putative	2.18127	0.928168
PBANKA_1303800	PBANKA_1303800_K190	triosephosphate isomerase, putative	3.16093	-0.0611804
PBANKA_1303800	PBANKA_1303800_K186	triosephosphate isomerase, putative	2.60034	0.649253
PBANKA_1303800	PBANKA_1303800_K193	triosephosphate isomerase, putative	0.908238	-0.110329
PBANKA_1303800	PBANKA_1303800_K122	triosephosphate isomerase, putative	0.688032	0.258674
PBANKA_1303800	PBANKA_1303800_K138	triosephosphate isomerase, putative	0.656286	1.70813
PBANKA_1303800	PBANKA_1303800_K100	triosephosphate isomerase, putative	0.597546	-0.00555095
PBANKA_1305000	PBANKA_1305000_K27	conserved Plasmodium protein, unknown function	2.50975	0.564188
PBANKA_1305000	PBANKA_1305000_K66	conserved Plasmodium protein, unknown function	0.747359	-0.715259
PBANKA_1305300	PBANKA_1305300_K350	FACT complex subunit SSRP1, putative	3.97325	1.07131
PBANKA_1308600	PBANKA_1308600_K34	fructose-bisphosphate aldolase 2	6.00546	0.668791
PBANKA_1308600	PBANKA_1308600_K366	fructose-bisphosphate aldolase 2	4.59627	1.12402
PBANKA_1308600	PBANKA_1308600_K165	fructose-bisphosphate aldolase 2	4.2935	0.62628
PBANKA_1308600	PBANKA_1308600_K8	fructose-bisphosphate aldolase 2	2.74909	1.18789
PBANKA_1308600	PBANKA_1308600_K350	fructose-bisphosphate aldolase 2	1.65192	0.689328
PBANKA_1308600	PBANKA_1308600_K252	fructose-bisphosphate aldolase 2	1.24488	0.488137
PBANKA_1308600	PBANKA_1308600_K73	fructose-bisphosphate aldolase 2	0.912166	-0.416101
PBANKA_1308600	PBANKA_1308600_K28	fructose-bisphosphate aldolase 2	0.883994	0.623694
PBANKA_1308600	PBANKA_1308600_K128	fructose-bisphosphate aldolase 2	0.854423	0.188921
PBANKA_1308600	PBANKA_1308600_K237	fructose-bisphosphate aldolase 2	0.821114	-1.46392
PBANKA_1308600	PBANKA_1308600_K48	fructose-bisphosphate aldolase 2	0.748997	0.434551
PBANKA_1308600	PBANKA_1308600_K54	fructose-bisphosphate aldolase 2	0.687382	0.29721
PBANKA_1308600	PBANKA_1308600_K113	fructose-bisphosphate aldolase 2	0.637693	-0.166751
PBANKA_1308600	PBANKA_1308600_K116	fructose-bisphosphate aldolase 2	0.627071	0.0808923
PBANKA_1310800	PBANKA_1310800_K268	40S ribosomal protein S5, putative	5.87506	-1.26302
PBANKA_1310800	PBANKA_1310800_K265	40S ribosomal protein S5, putative	5.87506	-1.26302
PBANKA_1310800	PBANKA_1310800_K99	40S ribosomal protein S5, putative	3.35958	-1.16278
PBANKA_1310800	PBANKA_1310800_K38	40S ribosomal protein S5, putative	2.553	-1.28307
PBANKA_1312700	PBANKA_1312700_K184	gamete egress and sporozoite traversal protein	5.9154	0.511986
PBANKA_1312700	PBANKA_1312700_K190	gamete egress and sporozoite traversal protein	4.50803	0.421343
PBANKA_1312700	PBANKA_1312700_K213	gamete egress and sporozoite traversal protein	4.10087	0.594991
PBANKA_1312700	PBANKA_1312700_K221	gamete egress and sporozoite traversal protein	1.90862	0.147364
PBANKA_1312700	PBANKA_1312700_K120	gamete egress and sporozoite traversal protein	1.62955	0.154363
PBANKA_1312700	PBANKA_1312700_K203	gamete egress and sporozoite traversal protein	0.764395	0.209473
PBANKA_1313500	PBANKA_1313500_K72	conserved protein, unknown function	6.08504	0.501412
PBANKA_1313500	PBANKA_1313500_K67	conserved protein, unknown function	0.712588	0.976174
PBANKA_1314800	PBANKA_1314800_K400	elongation factor 2, putative	1.29258	0.0474687
PBANKA_1314800	PBANKA_1314800_K49	elongation factor 2, putative	1.21091	-0.66503
PBANKA_1314800	PBANKA_1314800_K153	elongation factor 2, putative	0.789018	0.228043
PBANKA_1314800	PBANKA_1314800_K579	elongation factor 2, putative	0.693664	-0.0734348
PBANKA_1314800	PBANKA_1314800_K750	elongation factor 2, putative	0.622711	-0.109611
PBANKA_1314800	PBANKA_1314800_K536	elongation factor 2, putative	0.620908	-0.423622
PBANKA_1316200	PBANKA_1316200_K153	syntaxin-6, putative	0.761165	-1.38993
PBANKA_1318100	PBANKA_1318100_K522	aminopeptidase P, putative	1.3636	0.384551
PBANKA_1318900	PBANKA_1318900_K31	methyltransferase, putative	0.669871	0.155849
PBANKA_1319100	PBANKA_1319100_K15	hemolysin III, putative	1.21826	1.14506
PBANKA_1319200	PBANKA_1319200_K37	AP-1 complex subunit gamma, putative	3.8228	0.377014
PBANKA_1320500	PBANKA_1320500_K40	V-type H(+)-translocating pyrophosphatase, putative	1.3313	0.591514
PBANKA_1320500	PBANKA_1320500_K212	V-type H(+)-translocating pyrophosphatase, putative	1.26159	-0.356257
PBANKA_1320500	PBANKA_1320500_K582	V-type H(+)-translocating pyrophosphatase, putative	1.13589	-0.685039
PBANKA_1320500	PBANKA_1320500_K645	V-type H(+)-translocating pyrophosphatase, putative	0.899031	-0.00863546
PBANKA_1320900	PBANKA_1320900_K79	thioredoxin 1, putative	2.46446	5.11716
PBANKA_1321000	PBANKA_1321000_K101	MA3 domain-containing protein, putative	1.40683	-0.281644
PBANKA_1321200	PBANKA_1321200_K127	vacuolar protein sorting-associated protein 4, putative	3.6712	0.484588
PBANKA_1321600	PBANKA_1321600_K114	conserved Plasmodium protein, unknown function	1.63438	2.46196
PBANKA_1321700	PBANKA_1321700_K26	berghepain-1	1.63004	2.60132
PBANKA_1321700	PBANKA_1321700_K23	berghepain-1	1.63004	2.60132
PBANKA_1324100	PBANKA_1324100_K6	ubiquitin carboxyl-terminal hydrolase isozyme L3, putative	2.68358	-0.593224
PBANKA_1324400	PBANKA_1324400_K94	60S ribosomal protein L27, putative	0.746173	-1.03122
PBANKA_1325100	PBANKA_1325100_K221	MORN repeat protein, putative	2.99739	1.08406
PBANKA_1326300	PBANKA_1326300_K40	cytochrome c1, heme protein, mitochondrial, putative	0.699548	0.177791
PBANKA_1326400	PBANKA_1326400_K257	glyceraldehyde-3-phosphate dehydrogenase	1.89701	0.138429
PBANKA_1326400	PBANKA_1326400_K55	glyceraldehyde-3-phosphate dehydrogenase	1.53297	0.6839
PBANKA_1326400	PBANKA_1326400_K105	glyceraldehyde-3-phosphate dehydrogenase	1.32203	-0.015526
PBANKA_1326400	PBANKA_1326400_K336	glyceraldehyde-3-phosphate dehydrogenase	1.31438	0.158718
PBANKA_1326400	PBANKA_1326400_K312	glyceraldehyde-3-phosphate dehydrogenase	1.20993	0.485884
PBANKA_1326400	PBANKA_1326400_K5	glyceraldehyde-3-phosphate dehydrogenase	0.907055	-0.75164
PBANKA_1326400	PBANKA_1326400_K73	glyceraldehyde-3-phosphate dehydrogenase	0.89589	0.387027
PBANKA_1326400	PBANKA_1326400_K266	glyceraldehyde-3-phosphate dehydrogenase	0.878966	-0.200432
PBANKA_1326400	PBANKA_1326400_K222	glyceraldehyde-3-phosphate dehydrogenase	0.852315	-0.128106
PBANKA_1326400	PBANKA_1326400_K301	glyceraldehyde-3-phosphate dehydrogenase	0.643284	0.753319
PBANKA_1326400	PBANKA_1326400_K126	glyceraldehyde-3-phosphate dehydrogenase	0.637348	0.150014
PBANKA_1326400	PBANKA_1326400_K118	glyceraldehyde-3-phosphate dehydrogenase	0.637348	0.150014
PBANKA_1326400	PBANKA_1326400_K89	glyceraldehyde-3-phosphate dehydrogenase	0.602341	0.0853008
PBANKA_1326700	PBANKA_1326700_K5132	conserved Plasmodium protein, unknown function	4.02263	-0.540767
PBANKA_1327021	PBANKA_1327021_K187	fam-a protein	1.42341	-1.54435
PBANKA_1327021	PBANKA_1327021_K214	fam-a protein	0.680829	-1.50662
PBANKA_1327100	PBANKA_1327100_K604	rhoptry neck protein 11	0.598721	0.0711996
PBANKA_1327251	PBANKA_1327251_K110	fam-a protein	2.05381	0.0264804
PBANKA_1327251	PBANKA_1327251_K101	fam-a protein	2.05381	0.0264804
PBANKA_1329300	PBANKA_1329300_K166	40S ribosomal protein S3, putative	1.27786	0.566662
PBANKA_1329300	PBANKA_1329300_K80	40S ribosomal protein S3, putative	0.821014	-0.686851
PBANKA_1329300	PBANKA_1329300_K133	40S ribosomal protein S3, putative	0.675013	0.246636
PBANKA_1329300	PBANKA_1329300_K75	40S ribosomal protein S3, putative	0.669935	0.0788529
PBANKA_1329300	PBANKA_1329300_K179	40S ribosomal protein S3, putative	0.638152	0.546939
PBANKA_1329300	PBANKA_1329300_K142	40S ribosomal protein S3, putative	0.60438	0.0342499
PBANKA_1329700	PBANKA_1329700_K1043	26S proteasome regulatory subunit RPN2, putative	1.22619	-1.48922
PBANKA_1331300	PBANKA_1331300_K648	conserved Plasmodium protein, unknown function	3.26208	0.205677
PBANKA_1331900	PBANKA_1331900_K45	eukaryotic initiation factor 4a, putative	6.08603	1.1848
PBANKA_1331900	PBANKA_1331900_K359	eukaryotic initiation factor 4a, putative	6.02406	1.26225
PBANKA_1331900	PBANKA_1331900_K121	eukaryotic initiation factor 4a, putative	4.88039	0.986552
PBANKA_1331900	PBANKA_1331900_K299	eukaryotic initiation factor 4a, putative	2.96726	0.308635
PBANKA_1331900	PBANKA_1331900_K274	eukaryotic initiation factor 4a, putative	2.05478	1.28246
PBANKA_1331900	PBANKA_1331900_K228	eukaryotic initiation factor 4a, putative	1.4894	1.26143
PBANKA_1331900	PBANKA_1331900_K33	eukaryotic initiation factor 4a, putative	1.3628	0.395268
PBANKA_1331900	PBANKA_1331900_K139	eukaryotic initiation factor 4a, putative	0.854475	1.60967
PBANKA_1334300	PBANKA_1334300_K215	exported protein 2	1.62649	-1.71046
PBANKA_1336500	PBANKA_1336500_K470	CKK domain-containing protein, putative	1.21122	1.38942
PBANKA_1337500	PBANKA_1337500_K1845	TOG domain-containing protein, putative	0.71125	0.354388
PBANKA_1338300	PBANKA_1338300_K126	60S ribosomal protein L6, putative	1.63438	-0.472578
PBANKA_1338300	PBANKA_1338300_K30	60S ribosomal protein L6, putative	1.63438	-2.73629
PBANKA_1338900	PBANKA_1338900_K257	glideosome associated protein with multiple membrane spans 1, putative	1.25755	-1.4879
PBANKA_1339900	PBANKA_1339900_K195	SNARE protein, putative	1.21833	-0.932796
PBANKA_1339900	PBANKA_1339900_K166	SNARE protein, putative	0.626153	0.49762
PBANKA_1340100	PBANKA_1340100_K256	L-lactate dehydrogenase	3.67359	0.586008
PBANKA_1340100	PBANKA_1340100_K91	L-lactate dehydrogenase	2.64624	0.0168176
PBANKA_1340100	PBANKA_1340100_K146	L-lactate dehydrogenase	1.36013	0.15836
PBANKA_1340100	PBANKA_1340100_K300	L-lactate dehydrogenase	0.88525	0.345453
PBANKA_1340100	PBANKA_1340100_K208	L-lactate dehydrogenase	0.789543	0.0106057
PBANKA_1340100	PBANKA_1340100_K301	L-lactate dehydrogenase	0.750628	0.152317
PBANKA_1340100	PBANKA_1340100_K166	L-lactate dehydrogenase	0.690335	-0.721366
PBANKA_1340100	PBANKA_1340100_K160	L-lactate dehydrogenase	0.676981	-0.182131
PBANKA_1340100	PBANKA_1340100_K71	L-lactate dehydrogenase	0.60181	-0.497431
PBANKA_1340300	PBANKA_1340300_K287	phosphoribosylpyrophosphate synthetase, putative	3.3983	0.885594
PBANKA_1340400	PBANKA_1340400_K149	lactate dehydrogenase, putative	1.36923	-0.668003
PBANKA_1340400	PBANKA_1340400_K332	lactate dehydrogenase, putative	0.961406	0.565063
PBANKA_1341000	PBANKA_1341000_K508	conserved Plasmodium protein, unknown function	4.30815	0.955088
PBANKA_1341000	PBANKA_1341000_K550	conserved Plasmodium protein, unknown function	1.31438	0.817683
PBANKA_1341000	PBANKA_1341000_K252	conserved Plasmodium protein, unknown function	0.691252	0.227021
PBANKA_1341000	PBANKA_1341000_K1675	conserved Plasmodium protein, unknown function	0.614816	0.113471
PBANKA_1341000	PBANKA_1341000_K806	conserved Plasmodium protein, unknown function	0.614385	-0.355835
PBANKA_1341700	PBANKA_1341700_K157	conserved Plasmodium protein, unknown function	2.94805	-1.20843
PBANKA_1344100	PBANKA_1344100_K1057	myosin F	6.08603	0.91685
PBANKA_1345400	PBANKA_1345400_K2	ER lumen protein retaining receptor 1, putative	1.25608	-0.229065
PBANKA_1346700	PBANKA_1346700_K112	60S ribosomal protein L23, putative	0.918294	-1.05145
PBANKA_1346800	PBANKA_1346800_K189	Qa-SNARE protein, putative	2.48053	0.438383
PBANKA_1346800	PBANKA_1346800_K229	Qa-SNARE protein, putative	1.06564	-0.119647
PBANKA_1348100	PBANKA_1348100_K78	AMMECR1 domain-containing protein, putative	1.58609	-0.408657
PBANKA_1348900	PBANKA_1348900_K177	chaperone binding protein, putative	0.609702	-0.970312
PBANKA_1349100	PBANKA_1349100_K305	MSP7-like protein	0.684715	0.817573
PBANKA_1349300	PBANKA_1349300_K154	conserved Plasmodium protein, unknown function	1.15973	2.656
PBANKA_1349500	PBANKA_1349500_K30	conserved Plasmodium protein, unknown function	3.94305	0.237747
PBANKA_1349600	PBANKA_1349600_K475	conserved oligomeric Golgi complex subunit 3, putative	1.63438	-0.237696
PBANKA_1350800	PBANKA_1350800_K829	mitochondrial intermediate peptidase, putative	1.48569	-0.0694848
PBANKA_1354300	PBANKA_1354300_K519	sodium-dependent phosphate transporter, putative	0.837748	-0.546772
PBANKA_1354300	PBANKA_1354300_K319	sodium-dependent phosphate transporter, putative	0.670934	-1.11206
PBANKA_1354400	PBANKA_1354400_K108	60S ribosomal protein L18, putative	0.685503	-0.213019
PBANKA_1354500	PBANKA_1354500_K149	60S ribosomal protein L18-2, putative	0.599769	0.177439
PBANKA_1355100	PBANKA_1355100_K149	40S ribosomal protein S6, putative	2.572	-0.92197
PBANKA_1355100	PBANKA_1355100_K58	40S ribosomal protein S6, putative	1.3047	-0.731794
PBANKA_1355100	PBANKA_1355100_K116	40S ribosomal protein S6, putative	0.730065	-0.620262
PBANKA_1355500	PBANKA_1355500_K230	casein kinase II beta chain, putative	0.641697	-0.70773
PBANKA_1356300	PBANKA_1356300_K941	CDT1-like protein, putative	0.874022	-0.576866
PBANKA_1357900	PBANKA_1357900_K208	conserved Plasmodium protein, unknown function	1.26502	0.995338
PBANKA_1357900	PBANKA_1357900_K214	conserved Plasmodium protein, unknown function	1.18892	0.00775722
PBANKA_1357900	PBANKA_1357900_K145	conserved Plasmodium protein, unknown function	0.617308	-0.284166
PBANKA_1359000	PBANKA_1359000_K106	protein transport protein SEC61 subunit alpha, putative	0.946449	0.17571
PBANKA_1360100	PBANKA_1360100_K20	nucleoside transporter 1	1.63294	-0.287515
PBANKA_1360100	PBANKA_1360100_K5	nucleoside transporter 1	1.42879	-1.92452
PBANKA_1360100	PBANKA_1360100_K221	nucleoside transporter 1	0.949407	-0.169349
PBANKA_1360200	PBANKA_1360200_K34	conserved Plasmodium protein, unknown function	4.27743	0.412393
PBANKA_1360300	PBANKA_1360300_K30	DNA/RNA-binding protein Alba 4, putative	5.70748	1.25876
PBANKA_1361600	PBANKA_1361600_K1645	E1-E2 ATPase, putative	3.12333	0.451865
PBANKA_1361600	PBANKA_1361600_K1491	E1-E2 ATPase, putative	1.18828	0.945483
PBANKA_1362000	PBANKA_1362000_K753	glutamate--tRNA ligase, putative	2.8504	0.651171
PBANKA_1362700	PBANKA_1362700_K81	conserved Plasmodium protein, unknown function	0.794008	-0.686346
PBANKA_1364200	PBANKA_1364200_K89	60S ribosomal protein L17, putative	1.66332	-1.12779
PBANKA_1364200	PBANKA_1364200_K27	60S ribosomal protein L17, putative	1.12698	-0.403431
PBANKA_1364200	PBANKA_1364200_K74	60S ribosomal protein L17, putative	0.747385	1.98586
PBANKA_1364500	PBANKA_1364500_K66	conserved Plasmodium protein, unknown function	1.63121	-2.11752
PBANKA_1365500	PBANKA_1365500_K206	exported protein IBIS1	3.21196	0.482332
PBANKA_1365500	PBANKA_1365500_K146	exported protein IBIS1	2.13608	0.707713
PBANKA_1365500	PBANKA_1365500_K134	exported protein IBIS1	2.13608	0.707713
PBANKA_1365500	PBANKA_1365500_K146	exported protein IBIS1	1.73042	0.140486
PBANKA_1365500	PBANKA_1365500_K134	exported protein IBIS1	1.56808	0.256468
PBANKA_1365500	PBANKA_1365500_K222	exported protein IBIS1	1.45269	0.263769
PBANKA_1365500	PBANKA_1365500_K195	exported protein IBIS1	1.4392	0.579758
PBANKA_1365500	PBANKA_1365500_K215	exported protein IBIS1	1.2048	0.59216
PBANKA_1365500	PBANKA_1365500_K317	exported protein IBIS1	1.08419	0.212582
PBANKA_1365500	PBANKA_1365500_K100	exported protein IBIS1	0.756811	-0.143308
PBANKA_1365500	PBANKA_1365500_K185	exported protein IBIS1	0.723249	0.757554
PBANKA_1365500	PBANKA_1365500_K317	exported protein IBIS1	0.607026	-0.148725
PBANKA_1365500	PBANKA_1365500_K313	exported protein IBIS1	0.607026	-0.148725
PBANKA_1365500	PBANKA_1365500_K222	exported protein IBIS1	0.599075	-0.0589147
PBANKA_1365500	PBANKA_1365500_K215	exported protein IBIS1	0.599075	-0.0589147
PBANKA_1400100	PBANKA_1400100_K36	PIR protein	1.48133	-0.694507
PBANKA_1400600	PBANKA_1400600_K1285	cytoadherence linked asexual protein, putative	2.4566	-0.945595
PBANKA_1400600	PBANKA_1400600_K195	cytoadherence linked asexual protein, putative	0.824856	-0.122513
PBANKA_1400700	PBANKA_1400700_K119	Plasmodium exported protein, unknown function	2.74604	0.591468
PBANKA_1401000	PBANKA_1401000_K2286	AAA domain-containing protein, putative	4.34554	1.39194
PBANKA_1401300	PBANKA_1401300_K87	40S ribosomal protein S7, putative	3.91189	1.02894
PBANKA_1401300	PBANKA_1401300_K79	40S ribosomal protein S7, putative	3.27401	0.994578
PBANKA_1401300	PBANKA_1401300_K10	40S ribosomal protein S7, putative	2.11255	0.839406
PBANKA_1401300	PBANKA_1401300_K87	40S ribosomal protein S7, putative	1.9629	-0.601604
PBANKA_1401300	PBANKA_1401300_K86	40S ribosomal protein S7, putative	1.63383	0.732149
PBANKA_1401300	PBANKA_1401300_K97	40S ribosomal protein S7, putative	1.2578	1.64533
PBANKA_1401300	PBANKA_1401300_K111	40S ribosomal protein S7, putative	0.896159	-0.301311
PBANKA_1401300	PBANKA_1401300_K86	40S ribosomal protein S7, putative	0.661841	-0.31528
PBANKA_1401700	PBANKA_1401700_K151	SNARE protein, putative	1.18703	0.0652269
PBANKA_1402900	PBANKA_1402900_K389	PUB domain-containing protein, putative	3.31572	0.372622
PBANKA_1402900	PBANKA_1402900_K180	PUB domain-containing protein, putative	0.61729	-0.237088
PBANKA_1404800	PBANKA_1404800_K328	SAM dependent methyltransferase, putative	0.965966	-0.0717154
PBANKA_1404800	PBANKA_1404800_K172	SAM dependent methyltransferase, putative	0.748011	0.0650736
PBANKA_1404900	PBANKA_1404900_K133	26S protease regulatory subunit 10B, putative	0.939011	-0.658338
PBANKA_1405000	PBANKA_1405000_K1163	MORN repeat protein, putative	4.17121	1.71438
PBANKA_1406200	PBANKA_1406200_K480	TOM1-like protein, putative	1.12005	-1.18967
PBANKA_1406700	PBANKA_1406700_K664	carbamoyl phosphate synthetase, putative	3.35296	0.383921
PBANKA_1407600	PBANKA_1407600_K9	60S ribosomal protein L24, putative	1.26686	-1.63566
PBANKA_1407600	PBANKA_1407600_K101	60S ribosomal protein L24, putative	0.718609	-0.806934
PBANKA_1407800	PBANKA_1407800_K282	U4/U6 small nuclear ribonucleoprotein PRP3, putative	4.14437	0.927521
PBANKA_1409600	PBANKA_1409600_K143	meiosis-specific nuclear structural protein 1, putative	6.04126	1.46008
PBANKA_1409600	PBANKA_1409600_K7	meiosis-specific nuclear structural protein 1, putative	2.70331	0.770694
PBANKA_1409600	PBANKA_1409600_K130	meiosis-specific nuclear structural protein 1, putative	1.52355	1.36954
PBANKA_1409600	PBANKA_1409600_K135	meiosis-specific nuclear structural protein 1, putative	1.34582	0.247538
PBANKA_1409600	PBANKA_1409600_K45	meiosis-specific nuclear structural protein 1, putative	1.27757	3.26717
PBANKA_1409600	PBANKA_1409600_K60	meiosis-specific nuclear structural protein 1, putative	1.04037	1.65221
PBANKA_1409900	PBANKA_1409900_K92	AP-1 complex subunit mu-1, putative	0.783185	-0.0857005
PBANKA_1409900	PBANKA_1409900_K436	AP-1 complex subunit mu-1, putative	0.597844	0.356938
PBANKA_1410000	PBANKA_1410000_K303	26S protease regulatory subunit 7, putative	5.12325	0.889089
PBANKA_1410000	PBANKA_1410000_K235	26S protease regulatory subunit 7, putative	0.813036	-0.649231
PBANKA_1410000	PBANKA_1410000_K394	26S protease regulatory subunit 7, putative	0.68256	-0.273859
PBANKA_1411200	PBANKA_1411200_K238	conserved Plasmodium protein, unknown function	1.33916	0.373863
PBANKA_1411400	PBANKA_1411400_K39	ubiquitin-like protein nedd8 homologue, putative	5.42208	0.837617
PBANKA_1411400	PBANKA_1411400_K55	ubiquitin-like protein nedd8 homologue, putative	2.56808	0.919093
PBANKA_1411400	PBANKA_1411400_K6	ubiquitin-like protein nedd8 homologue, putative	0.945034	0.328195
PBANKA_1415600	PBANKA_1415600_K489	DNA replication licensing factor MCM4, putative	0.678763	-0.0605415
PBANKA_1416900	PBANKA_1416900_K597	structural maintenance of chromosomes protein 2	1.3417	1.73876
PBANKA_1418900	PBANKA_1418900_K210	ras-related protein Rab-11A	1.72862	-0.307238
PBANKA_1418900	PBANKA_1418900_K184	ras-related protein Rab-11A	0.926397	-0.098521
PBANKA_1419100	PBANKA_1419100_K230	dihydrolipoyllysine-residue succinyltransferase component of 2-oxoglutarate dehydrogenase complex, putative	1.28349	0.812869
PBANKA_1419200	PBANKA_1419200_K21	RNA-binding protein, putative	0.849482	-0.966963
PBANKA_1420600	PBANKA_1420600_K117	histone H2B variant, putative	1.79586	-0.749052
PBANKA_1420600	PBANKA_1420600_K105	histone H2B variant, putative	0.717807	0.865556
PBANKA_1420700	PBANKA_1420700_K420	MAATS1 domain-containing protein, putative	6.08603	1.44012
PBANKA_1420700	PBANKA_1420700_K66	MAATS1 domain-containing protein, putative	5.42853	1.64978
PBANKA_1420700	PBANKA_1420700_K285	MAATS1 domain-containing protein, putative	5.29149	1.43799
PBANKA_1420700	PBANKA_1420700_K327	MAATS1 domain-containing protein, putative	4.55718	2.01596
PBANKA_1420700	PBANKA_1420700_K250	MAATS1 domain-containing protein, putative	4.12888	1.25897
PBANKA_1420700	PBANKA_1420700_K383	MAATS1 domain-containing protein, putative	4.04436	1.75611
PBANKA_1420700	PBANKA_1420700_K548	MAATS1 domain-containing protein, putative	3.55051	1.61693
PBANKA_1420700	PBANKA_1420700_K538	MAATS1 domain-containing protein, putative	1.62216	1.14109
PBANKA_1422200	PBANKA_1422200_K363	cation diffusion facilitator family protein, putative	0.634026	0.547112
PBANKA_1422400	PBANKA_1422400_K238	importin subunit beta, putative	3.5873	1.62814
PBANKA_1423300	PBANKA_1423300_K112	DNA/RNA-binding protein Alba 1, putative	2.59604	-0.928798
PBANKA_1423300	PBANKA_1423300_K60	DNA/RNA-binding protein Alba 1, putative	1.79673	0.768161
PBANKA_1423300	PBANKA_1423300_K126	DNA/RNA-binding protein Alba 1, putative	1.22786	0.195604
PBANKA_1423300	PBANKA_1423300_K3	DNA/RNA-binding protein Alba 1, putative	0.707104	0.101022
PBANKA_1423500	PBANKA_1423500_K98	60S ribosomal protein L13-2, putative	1.12735	0.290291
PBANKA_1423500	PBANKA_1423500_K80	60S ribosomal protein L13-2, putative	0.932896	-0.22476
PBANKA_1423600	PBANKA_1423600_K48	40S ribosomal protein S16, putative	1.32363	-0.855594
PBANKA_1424300	PBANKA_1424300_K238	conserved protein, unknown function	0.691215	-0.0842619
PBANKA_1424900	PBANKA_1424900_K35	ubiquitin-conjugating enzyme E2, putative	1.8909	0.54335
PBANKA_1424900	PBANKA_1424900_K66	ubiquitin-conjugating enzyme E2, putative	0.810275	0.265824
PBANKA_1424900	PBANKA_1424900_K15	ubiquitin-conjugating enzyme E2, putative	0.757726	0.122299
PBANKA_1424900	PBANKA_1424900_K146	ubiquitin-conjugating enzyme E2, putative	0.68256	0.200502
PBANKA_1426100	PBANKA_1426100_K85	conserved protein, unknown function	1.48975	0.201801
PBANKA_1426900	PBANKA_1426900_K401	ATP-dependent RNA helicase DBP1, putative	1.3489	0.647825
PBANKA_1427300	PBANKA_1427300_K98	ABC1 family, putative	2.27879	0.271142
PBANKA_1428300	PBANKA_1428300_K581	WD repeat-containing protein, putative	3.31514	0.0304675
PBANKA_1429700	PBANKA_1429700_K457	W2 domain-containing protein, putative	1.29259	0.278496
PBANKA_1431100	PBANKA_1431100_K479	conserved Plasmodium protein, unknown function	2.20471	-1.23076
PBANKA_1431100	PBANKA_1431100_K122	conserved Plasmodium protein, unknown function	1.70365	-1.43043
PBANKA_1431100	PBANKA_1431100_K9	conserved Plasmodium protein, unknown function	1.59264	0.269617
PBANKA_1431100	PBANKA_1431100_K24	conserved Plasmodium protein, unknown function	1.23938	-0.00690287
PBANKA_1431100	PBANKA_1431100_K108	conserved Plasmodium protein, unknown function	0.953326	0.285807
PBANKA_1431100	PBANKA_1431100_K7	conserved Plasmodium protein, unknown function	0.920712	0.166254
PBANKA_1432200	PBANKA_1432200_K101	male development gene 1	5.79933	-1.12762
PBANKA_1432200	PBANKA_1432200_K98	male development gene 1	5.79933	-1.12762
PBANKA_1432200	PBANKA_1432200_K159	male development gene 1	4.14007	1.32449
PBANKA_1432200	PBANKA_1432200_K91	male development gene 1	1.61389	-0.97704
PBANKA_1432200	PBANKA_1432200_K98	male development gene 1	1.44525	-0.434092
PBANKA_1432200	PBANKA_1432200_K122	male development gene 1	1.3047	-0.423567
PBANKA_1432200	PBANKA_1432200_K118	male development gene 1	1.01371	1.13883
PBANKA_1432500	PBANKA_1432500_K760	DNA-binding chaperone, putative	1.01079	1.60952
PBANKA_1433000	PBANKA_1433000_K438	conserved protein, unknown function	3.40606	0.288239
PBANKA_1433100	PBANKA_1433100_K93	conserved Plasmodium protein, unknown function	1.27812	-1.61022
PBANKA_1433500	PBANKA_1433500_K181	PPPDE peptidase domain-containing protein, putative	1.30028	-0.547238
PBANKA_1434000	PBANKA_1434000_K156	phosphate translocator, putative	0.706775	0.979567
PBANKA_1434200	PBANKA_1434200_K444	arginine--tRNA ligase, putative	2.75135	-0.345349
PBANKA_1434800	PBANKA_1434800_K195	aminophospholipid-transporting P-ATPase, putative	0.621038	0.13279
PBANKA_1435000	PBANKA_1435000_K17	conserved Plasmodium protein, unknown function	6.08603	1.81714
PBANKA_1435200	PBANKA_1435200_K115	zinc finger protein, putative	0.702784	-1.28947
PBANKA_1437300	PBANKA_1437300_K795	endoplasmin, putative	0.614656	0.340821
PBANKA_1438000	PBANKA_1438000_K69	cAMP-dependent protein kinase regulatory subunit, putative	0.625504	-0.516785
PBANKA_1439200	PBANKA_1439200_K275	polyadenylate-binding protein 1, putative	1.33838	-1.44564
PBANKA_1439200	PBANKA_1439200_K392	polyadenylate-binding protein 1, putative	1.10648	-0.679375
PBANKA_1440700	PBANKA_1440700_K848	ubiquitin-activating enzyme E1, putative	5.58441	0.529259
PBANKA_1440700	PBANKA_1440700_K35	ubiquitin-activating enzyme E1, putative	5.45808	0.750856
PBANKA_1440700	PBANKA_1440700_K32	ubiquitin-activating enzyme E1, putative	1.63158	0.933068
PBANKA_1440700	PBANKA_1440700_K584	ubiquitin-activating enzyme E1, putative	1.29717	0.724158
PBANKA_1440700	PBANKA_1440700_K746	ubiquitin-activating enzyme E1, putative	1.04909	0.323485
PBANKA_1440700	PBANKA_1440700_K668	ubiquitin-activating enzyme E1, putative	0.938079	0.050739
PBANKA_1440700	PBANKA_1440700_K214	ubiquitin-activating enzyme E1, putative	0.759074	-1.17843
PBANKA_1440700	PBANKA_1440700_K35	ubiquitin-activating enzyme E1, putative	0.746987	1.24448
PBANKA_1440700	PBANKA_1440700_K32	ubiquitin-activating enzyme E1, putative	0.746987	1.24448
PBANKA_1440700	PBANKA_1440700_K422	ubiquitin-activating enzyme E1, putative	0.610949	1.2727
PBANKA_1441100	PBANKA_1441100_K59	haloacid dehalogenase-like hydrolase, putative	1.54844	-1.96203
PBANKA_1441600	PBANKA_1441600_K146	ataxin-3, putative	4.42771	-1.12981
PBANKA_1441600	PBANKA_1441600_K52	ataxin-3, putative	1.60703	-0.425082
PBANKA_1441600	PBANKA_1441600_K122	ataxin-3, putative	0.991179	0.73017
PBANKA_1441600	PBANKA_1441600_K237	ataxin-3, putative	0.617195	-0.0946018
PBANKA_1443300	PBANKA_1443300_K102	merozoite surface protein 9, putative	0.841486	0.685082
PBANKA_1444100	PBANKA_1444100_K426	T-complex protein 1 subunit gamma, putative	2.35321	0.974652
PBANKA_1444100	PBANKA_1444100_K22	T-complex protein 1 subunit gamma, putative	2.18915	0.733604
PBANKA_1446000	PBANKA_1446000_K297	conserved Plasmodium protein, unknown function	4.32578	0.674233
PBANKA_1446000	PBANKA_1446000_K195	conserved Plasmodium protein, unknown function	0.746024	-0.194954
PBANKA_1446800	PBANKA_1446800_K70	60 kDa chaperonin, putative	0.746405	-1.39429
PBANKA_1449000	PBANKA_1449000_K139	microgamete surface protein MiGS, putative	1.43751	0.739415
PBANKA_1449000	PBANKA_1449000_K318	microgamete surface protein MiGS, putative	0.610409	0.320886
PBANKA_1450200	PBANKA_1450200_K72	serine hydroxymethyltransferase, putative	0.624912	0.100721
PBANKA_1450600	PBANKA_1450600_K132	vesicle transport v-SNARE protein VTI1, putative	1.86333	-0.334523
PBANKA_1450600	PBANKA_1450600_K158	vesicle transport v-SNARE protein VTI1, putative	0.866336	0.784113
PBANKA_1451600	PBANKA_1451600_K263	SUMO-activating enzyme subunit 2, putative	0.69616	-0.10767
PBANKA_1452100	PBANKA_1452100_K222	conserved Plasmodium protein, unknown function	3.33368	-0.176795
PBANKA_1452300	PBANKA_1452300_K171	conserved protein, unknown function	1.26526	-0.687918
PBANKA_1452300	PBANKA_1452300_K72	conserved protein, unknown function	0.91315	0.28798
PBANKA_1452300	PBANKA_1452300_K89	conserved protein, unknown function	0.61952	-0.0782235
PBANKA_1452500	PBANKA_1452500_K661	conserved Plasmodium protein, unknown function	0.856802	0.509196
PBANKA_1454600	PBANKA_1454600_K686	conserved Plasmodium protein, unknown function	0.921132	-0.00636653
PBANKA_1454600	PBANKA_1454600_K1269	conserved Plasmodium protein, unknown function	0.653271	0.793296
PBANKA_1454800	PBANKA_1454800_K377	RNA-binding protein, putative	1.30484	1.04175
PBANKA_1455700	PBANKA_1455700_K12	conserved Plasmodium protein, unknown function	1.19421	-1.10183
PBANKA_1455700	PBANKA_1455700_K138	conserved Plasmodium protein, unknown function	0.625716	-0.42215
PBANKA_1456100	PBANKA_1456100_K107	40S ribosomal protein S17, putative	4.29254	-1.86818
PBANKA_1456100	PBANKA_1456100_K44	40S ribosomal protein S17, putative	1.09744	-0.130895
PBANKA_1456200	PBANKA_1456200_K289	rab specific GDP dissociation inhibitor, putative	0.673868	-0.255951
PBANKA_1457800	PBANKA_1457800_K221	ADP-ribosylation factor GTPase-activating protein 1, putative	1.35774	0.319317
PBANKA_1458300	PBANKA_1458300_K292	kinesin-13, putative	0.826355	0.304615
PBANKA_1458500	PBANKA_1458500_K80	NEDD8-conjugating enzyme UBC12, putative	0.750805	0.0146694
PBANKA_1458800	PBANKA_1458800_K658	kinesin-15, putative	1.56591	-1.40893
PBANKA_1458800	PBANKA_1458800_K1361	kinesin-15, putative	1.31158	0.572646
PBANKA_1458800	PBANKA_1458800_K700	kinesin-15, putative	1.0787	-1.05478
PBANKA_1458800	PBANKA_1458800_K1288	kinesin-15, putative	0.77738	0.622936
PBANKA_1459300	PBANKA_1459300_K239	actin I	6.08603	1.29323
PBANKA_1459300	PBANKA_1459300_K62	actin I	5.17601	1.20439
PBANKA_1459300	PBANKA_1459300_K192	actin I	4.41386	1.26019
PBANKA_1459300	PBANKA_1459300_K114	actin I	3.44306	0.406916
PBANKA_1459300	PBANKA_1459300_K292	actin I	2.66752	2.40009
PBANKA_1459300	PBANKA_1459300_K285	actin I	2.52241	0.703673
PBANKA_1459300	PBANKA_1459300_K51	actin I	1.54278	-0.0355527
PBANKA_1459800	PBANKA_1459800_K60	conserved Plasmodium protein, unknown function	0.995915	0.281723
PBANKA_1460000	PBANKA_1460000_K602	rac-beta serine/threonine protein kinase, putative	1.59451	0.603177
PBANKA_1460400	PBANKA_1460400_K101	peptidyl-prolyl cis-trans isomerase FKBP35, putative	4.15469	0.52844
PBANKA_1460700	PBANKA_1460700_K332	dipeptidyl aminopeptidase 2	0.604877	0.208786
PBANKA_1461400	PBANKA_1461400_K44	bax inhibitor 1, putative	1.67412	0.529865
PBANKA_1461400	PBANKA_1461400_K44	bax inhibitor 1, putative	1.4627	-0.199851
PBANKA_1461400	PBANKA_1461400_K38	bax inhibitor 1, putative	1.4627	-0.199851
PBANKA_1463000	PBANKA_1463000_K1273	osmiophilic body protein G377	3.05792	0.557132
PBANKA_1463000	PBANKA_1463000_K1339	osmiophilic body protein G377	1.23302	1.19874
PBANKA_1463000	PBANKA_1463000_K699	osmiophilic body protein G377	0.887327	0.878312
PBANKA_1463000	PBANKA_1463000_K786	osmiophilic body protein G377	0.680535	0.856745
PBANKA_1465000	PBANKA_1465000_K203	fam-c protein	4.55425	-0.769253
PBANKA_1465000	PBANKA_1465000_K368	fam-c protein	4.55425	-0.769253
PBANKA_1465000	PBANKA_1465000_K640	fam-c protein	4.55425	-0.769253
PBANKA_1465000	PBANKA_1465000_K805	fam-c protein	4.55425	-0.769253
PBANKA_1465000	PBANKA_1465000_K921	fam-c protein	4.55425	-0.769253
