# Supplementary material for: The Skp1-Cullin1-FBXO1 complex is a pleiotropic regulator required for the formation of gametes and motile forms in Plasmodium berghei
Source: Nat Commun. 2023 Mar 10;14:1312. doi: 10.1038/s41467-023-36999-8 (PMC10006092; doi:10.1038/s41467-023-36999-8)
Supplement: Supplementary file 10 — Source Data [file 41467_2023_36999_MOESM10_ESM.xlsx]

## Sheet: 1b
DMSO	MG132
1	0.534884
1	0.532258
1	0.488722
1	0.625

## Sheet: 1c
	Banana shaped			Retort
	Replicate 1	Replicate 2	Replicate 3	Replicate 1	Replicate 2	Replicate 3
DMSO	100	100	100	0	0	0
MG132	0	0	0	100	100	100

## Sheet: 1f
ID	Description	GeneRatio	BgRatio	pvalue	p.adjust	qvalue	geneID	Count
GO:0009056	catabolic process	44/302	161/2526	2.79664e-08	2.79664e-08	3.5326e-06	PF3D7_0317000/PF3D7_0413900/PF3D7_0507700/PF3D7_0619400/PF3D7_0624000/PF3D7_0626800/PF3D7_0629800/PF3D7_0803600/PF3D7_0807800/PF3D7_0812600/PF3D7_0826100/PF3D7_0826500/PF3D7_0904600/PF3D7_0922500/PF3D7_1011700/PF3D7_1015900/PF3D7_1021600/PF3D7_1113400/PF3D7_1115400/PF3D7_1117100/PF3D7_1120100/PF3D7_1126600/PF3D7_1130400/PF3D7_1203900/PF3D7_1211800/PF3D7_1237000/PF3D7_1306400/PF3D7_1308200/PF3D7_1…	44
GO:0009628	response to abiotic stimulus	9/302	25/2526	0.00158142	0.00158142	0.00753805	PF3D7_0213100/PF3D7_0708400/PF3D7_0708800/PF3D7_0818900/PF3D7_1108700/PF3D7_1118200/PF3D7_1211400/PF3D7_1222300/PF3D7_1438900	9
GO:0042221	response to chemical	13/302	45/2526	0.00162621	0.00162621	0.00760799	PF3D7_0213100/PF3D7_0507700/PF3D7_0619400/PF3D7_0708400/PF3D7_0818900/PF3D7_1113400/PF3D7_1118200/PF3D7_1203900/PF3D7_1211400/PF3D7_1211800/PF3D7_1237000/PF3D7_1418000/PF3D7_1422500	13
GO:0006457	protein folding	19/302	82/2526	0.00278609	0.00278609	0.0113525	PF3D7_0109400/PF3D7_0213100/PF3D7_0214000/PF3D7_0320300/PF3D7_0322000/PF3D7_0512000/PF3D7_0708400/PF3D7_0827900/PF3D7_1108700/PF3D7_1118200/PF3D7_1128100/PF3D7_1134100/PF3D7_1222300/PF3D7_1229500/PF3D7_1232100/PF3D7_1247400/PF3D7_1320900/PF3D7_1357800/PF3D7_1437900	19
GO:0033036	macromolecule localization	35/302	186/2526	0.0031514	0.0031514	0.0124397	PF3D7_0104200/PF3D7_0215300/PF3D7_0319000/PF3D7_0416800/PF3D7_0512600/PF3D7_0524000/PF3D7_0528100/PF3D7_0627700/PF3D7_0706000/PF3D7_0803600/PF3D7_0807300/PF3D7_0932800/PF3D7_1020900/PF3D7_1022700/PF3D7_1117700/PF3D7_1134800/PF3D7_1145100/PF3D7_1210100/PF3D7_1236000/PF3D7_1242800/PF3D7_1307700/PF3D7_1311400/PF3D7_1320600/PF3D7_1324700/PF3D7_1332000/PF3D7_1346100/PF3D7_1353600/PF3D7_1403700/PF3D7_1…	35
GO:0051641	cellular localization	27/302	139/2526	0.00598306	0.00598306	0.0219059	PF3D7_0416800/PF3D7_0419600/PF3D7_0512600/PF3D7_0524000/PF3D7_0528100/PF3D7_0627700/PF3D7_0706000/PF3D7_0807300/PF3D7_1020900/PF3D7_1117700/PF3D7_1134800/PF3D7_1145100/PF3D7_1210100/PF3D7_1236000/PF3D7_1307700/PF3D7_1311400/PF3D7_1320600/PF3D7_1324700/PF3D7_1332000/PF3D7_1353600/PF3D7_1403700/PF3D7_1421500/PF3D7_1429800/PF3D7_1432000/PF3D7_1452500/PF3D7_1455500/PF3D7_1457500	27
GO:0032879	regulation of localization	9/302	31/2526	0.00814329	0.00814329	0.0268026	PF3D7_0512600/PF3D7_0807300/PF3D7_1210100/PF3D7_1211900/PF3D7_1320600/PF3D7_1324700/PF3D7_1332000/PF3D7_1432000/PF3D7_1452500	9
GO:0022402	cell cycle process	11/302	42/2526	0.00831236	0.00831236	0.0268026	PF3D7_0414000/PF3D7_0507700/PF3D7_0619400/PF3D7_0629800/PF3D7_1203900/PF3D7_1211800/PF3D7_1237000/PF3D7_1318400/PF3D7_1343300/PF3D7_1418000/PF3D7_1422500	11
GO:0046034	ATP metabolic process	9/302	39/2526	0.0362993	0.0362993	0.0907955	PF3D7_0624000/PF3D7_0626800/PF3D7_0922500/PF3D7_1015900/PF3D7_1120100/PF3D7_1324900/PF3D7_1439900/PF3D7_1444800/PF3D7_1462800	9
GO:0071840	cellular component organization or biogenesis	40/302	260/2526	0.0479454	0.0479454	0.114269	PF3D7_0106400/PF3D7_0109400/PF3D7_0110700/PF3D7_0307500/PF3D7_0414000/PF3D7_0422300/PF3D7_0509100/PF3D7_0515000/PF3D7_0610400/PF3D7_0617800/PF3D7_0617900/PF3D7_0624600/PF3D7_0626800/PF3D7_0714000/PF3D7_0803700/PF3D7_0919000/PF3D7_1008700/PF3D7_1015900/PF3D7_1022700/PF3D7_1105000/PF3D7_1105100/PF3D7_1124800/PF3D7_1130200/PF3D7_1130400/PF3D7_1203700/PF3D7_1204300/PF3D7_1210100/PF3D7_1220900/PF3D7_1…	40
GO:0006950	response to stress	23/302	136/2526	0.0496652	0.0496652	0.116318	PF3D7_0213100/PF3D7_0306300/PF3D7_0408500/PF3D7_0414000/PF3D7_0507700/PF3D7_0619400/PF3D7_0706700/PF3D7_0708400/PF3D7_0708800/PF3D7_0818900/PF3D7_1011700/PF3D7_1106000/PF3D7_1108700/PF3D7_1113400/PF3D7_1118200/PF3D7_1203900/PF3D7_1211400/PF3D7_1211800/PF3D7_1222300/PF3D7_1237000/PF3D7_1418000/PF3D7_1422500/PF3D7_1438900	23

## Sheet: 2c
Gene ID	PC1	PC2	Baits	SCF
PBANKA_0100800	-0.54417	0.149166
PBANKA_0100900	-0.54931	0.154534
PBANKA_0101000	-0.169	0.058236
PBANKA_0102400	-0.54931	0.154534
PBANKA_0103300	-0.54931	0.154534
PBANKA_0103900	0.32437	-0.75857
PBANKA_0104100	-0.54931	0.154534
PBANKA_0104200	0.013935	-0.43413
PBANKA_0104400	-0.54931	0.154534
PBANKA_0104900	-0.54931	0.154534
PBANKA_0105200	-0.54931	0.154534
PBANKA_0105300	-0.54931	0.154534
PBANKA_0105400	-0.54931	0.154534
PBANKA_0105500	-0.54931	0.154534
PBANKA_0105600	-0.49039	0.092964
PBANKA_0107100	0.212645	-0.0384
PBANKA_0107200	-0.54931	0.154534
PBANKA_0107300	-0.05099	0.028353
PBANKA_0107400	0.39963	-0.11062
PBANKA_0107600	-0.54931	0.154534
PBANKA_0108100	-0.54931	0.154534
PBANKA_0108700	-0.54931	0.154534
PBANKA_0108800	2.11577	0.400189
PBANKA_0109100	-0.46002	0.061216
PBANKA_0109200	-0.54931	0.154534
PBANKA_0110200	-0.25804	-0.14988
PBANKA_0110400	-0.54931	0.154534
PBANKA_0112000	-0.54931	0.154534
PBANKA_0112200	-0.54931	0.154534
PBANKA_0112600	-0.54931	0.154534
PBANKA_0201000	-0.54931	0.154534
PBANKA_0201600	-0.54931	0.154534
PBANKA_0202300	-0.54931	0.154534
PBANKA_0202500	-0.54931	0.154534
PBANKA_0202700	-0.4883	0.090779
PBANKA_0202900	-0.54931	0.154534
PBANKA_0203000	3.04844	-2.22331
PBANKA_0203100	-0.54931	0.154534
PBANKA_0203800	-0.54931	0.154534
PBANKA_0204500	-0.54931	0.154534
PBANKA_0204800	-0.54931	0.154534
PBANKA_0205000	-0.54931	0.154534
PBANKA_0205200	-0.54931	0.154534
PBANKA_0205400	-0.54931	0.154534
PBANKA_0205900	-0.54931	0.154534
PBANKA_0206300	-0.53578	0.1404
PBANKA_0206500	-0.54931	0.154534
PBANKA_0207000	-0.54931	0.154534
PBANKA_0207200	-0.54931	0.154534
PBANKA_0208000	-0.54931	0.154534
PBANKA_0208600	-0.54931	0.154534
PBANKA_0209200	-0.54931	0.154534
PBANKA_0209300	-0.54931	0.154534
PBANKA_0210100	-0.54931	0.154534
PBANKA_0210200	-0.54931	0.154534
PBANKA_0210400	-0.54931	0.154534
PBANKA_0210600	-0.54931	0.154534
PBANKA_0211500	1.16741	-0.28016
PBANKA_0211900	-0.54931	0.154534
PBANKA_0212100	-0.27405	-0.11537
PBANKA_0213100	-0.54931	0.154534
PBANKA_0213200	-0.54931	0.154534
PBANKA_0214000	-0.54931	0.154534
PBANKA_0214300	-0.54931	0.154534
PBANKA_0301000	-0.54931	0.154534
PBANKA_0301300	1.46663	-1.31532
PBANKA_0301800	-0.54931	0.154534
PBANKA_0302000	-0.54931	0.154534
PBANKA_0302500	-0.54931	0.154534
PBANKA_0303300	-0.51663	0.120381
PBANKA_0303600	-0.54931	0.154534
PBANKA_0304300	-0.54931	0.154534
PBANKA_0304500	-0.54931	0.154534
PBANKA_0304900	-0.54931	0.154534
PBANKA_0305100	-0.54931	0.154534
PBANKA_0305200	-0.54931	0.154534
PBANKA_0305900	-0.54931	0.154534
PBANKA_0306100	-0.54931	0.154534
PBANKA_0306500	-0.54931	0.154534
PBANKA_0306700	-0.54931	0.154534
PBANKA_0306800	3.77312	-2.30693
PBANKA_0307000	1.81739	-0.89854
PBANKA_0307100	-0.54931	0.154534
PBANKA_0307600	-0.54931	0.154534
PBANKA_0307800	1.4635	-0.72917
PBANKA_0308600	0.232894	-0.04353
PBANKA_0309100	-0.54931	0.154534
PBANKA_0309200	-0.54931	0.154534
PBANKA_0309400	-0.54931	0.154534
PBANKA_0310000	-0.12698	-0.0613
PBANKA_0310500	-0.54931	0.154534
PBANKA_0310900	1.42181	-1.02532
PBANKA_0311000	-0.31342	-0.09199
PBANKA_0311600	-0.54931	0.154534
PBANKA_0311800	-0.54931	0.154534
PBANKA_0311900	-0.54931	0.154534
PBANKA_0312400	-0.54931	0.154534
PBANKA_0312500	0.410792	-0.8489
PBANKA_0312800	-0.54931	0.154534
PBANKA_0313400	-0.54931	0.154534
PBANKA_0313800	-0.54931	0.154534
PBANKA_0314200	-0.54931	0.154534
PBANKA_0314500	1.62259	-1.57109
PBANKA_0314600	-0.54931	0.154534
PBANKA_0314700	1.82291	-1.14068
PBANKA_0315200	-0.54931	0.154534
PBANKA_0315400	-0.54931	0.154534
PBANKA_0316000	0.971664	-1.08311
PBANKA_0316800	-0.54931	0.154534
PBANKA_0401100	-0.54931	0.154534
PBANKA_0401400	-0.54931	0.154534
PBANKA_0401500	-0.54931	0.154534
PBANKA_0401600	-0.54931	0.154534
PBANKA_0401700	-0.54931	0.154534
PBANKA_0401800	-0.54931	0.154534
PBANKA_0402000	-0.54931	0.154534
PBANKA_0402100	-0.54931	0.154534
PBANKA_0402400	-0.54931	0.154534
PBANKA_0402800	-0.54931	0.154534
PBANKA_0403600	-0.54931	0.154534
PBANKA_0403800	-0.54931	0.154534
PBANKA_0404000	-0.54931	0.154534
PBANKA_0404300	-0.54931	0.154534
PBANKA_0404600	-0.54931	0.154534
PBANKA_0404700	2.02389	-1.55757
PBANKA_0405200	3.41932	-1.69621
PBANKA_0405300	-0.54931	0.154534
PBANKA_0405400	1.59249	-0.03116
PBANKA_0405500	-0.51752	0.146485
PBANKA_0405600	-0.18634	-0.22481
PBANKA_0406000	-0.54931	0.154534
PBANKA_0406200	-0.54931	0.154534
PBANKA_0406300	-0.4219	0.021383
PBANKA_0406400	-0.54931	0.154534
PBANKA_0406500	0.204609	-0.36589
PBANKA_0406800	-0.5265	0.1307
PBANKA_0407100	-0.54931	0.154534
PBANKA_0407400	-0.54931	0.154534
PBANKA_0407600	1.53878	-0.94783
PBANKA_0407700	2.64087	0.278866
PBANKA_0408300	-0.54931	0.154534
PBANKA_0408500	-0.53717	0.15146
PBANKA_0408600	-0.46794	0.13393
PBANKA_0410300	-0.26103	0.081538
PBANKA_0410400	-0.54931	0.154534
PBANKA_0410600	0.43413	-0.09449
PBANKA_0411300	-0.54931	0.154534
PBANKA_0412100	-0.54931	0.154534
PBANKA_0412800	0.626917	-1.07477
PBANKA_0414300	-0.54931	0.154534
PBANKA_0414400	-0.54931	0.154534
PBANKA_0414500	-0.54931	0.154534
PBANKA_0414600	2.06402	-1.08724
PBANKA_0414900	-0.40041	-0.00109
PBANKA_0415000	-0.54931	0.154534
PBANKA_0415500	-0.54931	0.154534
PBANKA_0415800	-0.54931	0.154534
PBANKA_0416000	-0.03981	-0.31167
PBANKA_0416100	-0.54931	0.154534
PBANKA_0416300	-0.54931	0.154534
PBANKA_0416500	-0.54931	0.154534
PBANKA_0416600	1.49065	-1.32625
PBANKA_0416800	-0.54931	0.154534
PBANKA_0417300	-0.54931	0.154534
PBANKA_0417900	-0.54931	0.154534
PBANKA_0418000	-0.54931	0.154534
PBANKA_0418200	-0.27477	-0.13239
PBANKA_0500600	-0.54931	0.154534
PBANKA_0501100	-0.54931	0.154534
PBANKA_0501300	0.034903	-0.4045
PBANKA_0501700	-0.54931	0.154534
PBANKA_0502200	-0.40379	0.117687
PBANKA_0502700	-0.30152	0.09179
PBANKA_0503200	-0.54931	0.154534
PBANKA_0503600	3.57253	-1.60698
PBANKA_0504500	-0.54931	0.154534
PBANKA_0505100	0.682421	-0.43495
PBANKA_0505400	-0.54931	0.154534
PBANKA_0505800	0.294753	-0.72762
PBANKA_0505900	-0.54931	0.154534
PBANKA_0506100	-0.54931	0.154534
PBANKA_0506300	-0.54931	0.154534
PBANKA_0506600	-0.54931	0.154534
PBANKA_0506700	-0.54931	0.154534
PBANKA_0506900	-0.54931	0.154534
PBANKA_0507300	-0.54931	0.154534
PBANKA_0507900	-0.54931	0.154534
PBANKA_0508100	-0.54931	0.154534
PBANKA_0509300	-0.54931	0.154534
PBANKA_0510200	-0.54931	0.154534
PBANKA_0510900	1.08701	-1.07596
PBANKA_0511400	-0.54931	0.154534
PBANKA_0511800	-0.54931	0.154534
PBANKA_0511900	0.954344	-0.51914
PBANKA_0512700	-0.54931	0.154534
PBANKA_0512800	-0.54931	0.154534
PBANKA_0513400	-0.54931	0.154534
PBANKA_0513600	-0.27172	-0.13558
PBANKA_0513900	-0.37563	-0.02698
PBANKA_0514500	-0.34581	0.103006
PBANKA_0515400	-0.54931	0.154534
PBANKA_0515600	-0.54931	0.154534
PBANKA_0515900	-0.54931	0.154534
PBANKA_0516300	-0.54931	0.154534
PBANKA_0516600	-0.51607	0.119794
PBANKA_0517000	-0.22015	-0.18948
PBANKA_0517200	-0.54931	0.154534
PBANKA_0517400	-0.54931	0.154534
PBANKA_0517500	-0.12522	-0.28869
PBANKA_0518700	-0.54931	0.154534
PBANKA_0519900	-0.45491	0.055874
PBANKA_0520600	4.26395	-2.38954
PBANKA_0522000	-0.54931	0.154534
PBANKA_0522400	-0.54931	0.154534
PBANKA_0522600	-0.54931	0.154534
PBANKA_0522800	2.17831	-0.97228
PBANKA_0522900	-0.54931	0.154534
PBANKA_0523100	-0.25828	0.040426
PBANKA_0523500	-0.54931	0.154534
PBANKA_0524000	-0.54931	0.154534
PBANKA_0524200	-0.21659	0.070287
PBANKA_0524300	-0.54931	0.154534
PBANKA_0600041	-0.54931	0.154534
PBANKA_0600500	-0.54931	0.154534
PBANKA_0601200	-0.54931	0.154534
PBANKA_0601600	-0.54931	0.154534
PBANKA_0601900	0.134298	-0.55967
PBANKA_0602000	0.41951	-0.85801
PBANKA_0602700	0.628599	-0.14373
PBANKA_0603200	1.32401	-1.00286
PBANKA_0604200	-0.54931	0.154534
PBANKA_0604600	-0.54931	0.154534
PBANKA_0604800	-0.50159	0.104665
PBANKA_0605300	-0.54931	0.154534
PBANKA_0605400	-0.54931	0.154534
PBANKA_0605600	-0.54931	0.154534
PBANKA_0607300	-0.54931	0.154534
PBANKA_0607400	0.179946	-0.60763
PBANKA_0607800	-0.54931	0.154534
PBANKA_0608800	-0.54931	0.154534
PBANKA_0609100	-0.54931	0.154534
PBANKA_0610200	1.77195	-1.93461
PBANKA_0610300	1.27559	2.72554
PBANKA_0610400	-0.54931	0.154534
PBANKA_0610800	-0.54931	0.154534
PBANKA_0611600	-0.12579	-0.28809
PBANKA_0611800	-0.54931	0.154534
PBANKA_0612200	-0.54931	0.154534
PBANKA_0612300	-0.54931	0.154534
PBANKA_0613200	-0.38308	-0.01919
PBANKA_0613700	-0.54931	0.154534
PBANKA_0614000	-0.54931	0.154534
PBANKA_0614500	0.099419	-0.031
PBANKA_0614800	-0.54931	0.154534
PBANKA_0615400	-0.54931	0.154534
PBANKA_0615700	-0.54931	0.154534
PBANKA_0615800	-0.54931	0.154534
PBANKA_0616100	-0.33426	0.100082
PBANKA_0616700	0.34497	-0.74072
PBANKA_0617000	-0.54931	0.154534
PBANKA_0617100	-0.09581	-0.09294
PBANKA_0617200	1.2965	-0.63854
PBANKA_0617900	-0.54931	0.154534
PBANKA_0618200	-0.54931	0.154534
PBANKA_0618600	-0.54931	0.154534
PBANKA_0618900	0.328387	-0.06771
PBANKA_0619100	1.02014	-0.4525
PBANKA_0619200	0.700927	-1.15213
PBANKA_0619900	-0.5288	0.149342
PBANKA_0620800	-0.50611	0.109391
PBANKA_0620900	-0.54931	0.154534
PBANKA_0621300	-0.54931	0.154534
PBANKA_0621400	-0.54931	0.154534
PBANKA_0621600	-0.54931	0.154534
PBANKA_0622700	-0.54931	0.154534
PBANKA_0623100	-0.54931	0.154534
PBANKA_0623300	-0.27016	-0.13721
PBANKA_0702000	-0.54931	0.154534
PBANKA_0702400	-0.54931	0.154534
PBANKA_0702800	0.56331	-0.94376
PBANKA_0703900	3.16053	-2.41269
PBANKA_0704100	-0.54931	0.154534
PBANKA_0704400	-0.54931	0.154534
PBANKA_0704500	-0.54931	0.154534
PBANKA_0704700	1.62854	-1.96314
PBANKA_0705500	-0.54931	0.154534
PBANKA_0706200	-0.54931	0.154534
PBANKA_0706400	-0.54931	0.154534
PBANKA_0706800	-0.54931	0.154534
PBANKA_0707100	-0.54931	0.154534
PBANKA_0707200	-0.54931	0.154534
PBANKA_0707300	-0.54931	0.154534
PBANKA_0707400	2.07147	-1.68179
PBANKA_0707800	-0.54931	0.154534
PBANKA_0708000	-0.51229	0.14516
PBANKA_0708100	-0.42009	0.019491
PBANKA_0709100	-0.27216	0.084356
PBANKA_0709200	-0.54931	0.154534
PBANKA_0709400	-0.54931	0.154534
PBANKA_0710900	0.421384	-0.85997
PBANKA_0711000	-0.54931	0.154534
PBANKA_0711200	-0.54931	0.154534
PBANKA_0711300	-0.54931	0.154534
PBANKA_0712100	0.072891	-0.42267
PBANKA_0712300	-0.54931	0.154534
PBANKA_0712900	0.707582	-1.15908
PBANKA_0713900	-0.54931	0.154534
PBANKA_0714200	-0.54931	0.154534
PBANKA_0714600	-0.54931	0.154534
PBANKA_0715200	-0.53555	0.151052
PBANKA_0715600	-0.31228	0.094515
PBANKA_0715900	-0.45263	0.053498
PBANKA_0716000	0.461371	-0.90176
PBANKA_0716500	-0.40222	0.000806
PBANKA_0717000	-0.54931	0.154534
PBANKA_0717200	-0.54931	0.154534
PBANKA_0717300	-0.54931	0.154534
PBANKA_0717500	-0.25725	0.080581
PBANKA_0717800	0.613858	-0.71365
PBANKA_0718800	-0.08087	0.035921
PBANKA_0719300	-0.54931	0.154534
PBANKA_0719700	-0.54931	0.154534
PBANKA_0720000	-0.54931	0.154534
PBANKA_0720100	-0.54931	0.154534
PBANKA_0720200	-0.54931	0.154534
PBANKA_0720300	-0.54931	0.154534
PBANKA_0721700	-0.43884	0.126563
PBANKA_0722000	-0.54931	0.154534
PBANKA_0801200	-0.54931	0.154534
PBANKA_0801500	-0.29386	-0.11244
PBANKA_0802100	-0.54931	0.154534
PBANKA_0802300	-0.54931	0.154534
PBANKA_0803000	0.275992	-0.70801
PBANKA_0803100	2.56438	-2.46517
PBANKA_0803200	-0.54931	0.154534
PBANKA_0803400	0.526654	-0.11791
PBANKA_0803600	-0.54931	0.154534
PBANKA_0804100	-0.54931	0.154534
PBANKA_0804300	0.370163	-0.70882
PBANKA_0804900	-0.54931	0.154534
PBANKA_0805400	-0.30492	0.092651
PBANKA_0805900	-0.54931	0.154534
PBANKA_0806200	5.68277		3.34668
PBANKA_0806300	-0.54931	0.154534
PBANKA_0806400	-0.54931	0.154534
PBANKA_0806700	-0.54931	0.154534
PBANKA_0807000	-0.54931	0.154534
PBANKA_0807500	0.353568
PBANKA_0807700	-0.54931	0.154534
PBANKA_0807900	-0.54931	0.154534
PBANKA_0808000	-0.54931	0.154534
PBANKA_0808200	0.002738	0.014749
PBANKA_0808700	-0.54931	0.154534
PBANKA_0809100	-0.54931	0.154534
PBANKA_0810200	-0.54931	0.154534
PBANKA_0810500	-0.43538	0.125687
PBANKA_0810600	-0.54931	0.154534
PBANKA_0810900	-0.54931	0.154534
PBANKA_0811000	-0.54931	0.154534
PBANKA_0811100	-0.54931	0.154534
PBANKA_0811300	-0.53243	0.136894
PBANKA_0811600	-0.54931	0.154534
PBANKA_0811700	-0.54931	0.154534
PBANKA_0812000	-0.32275	-0.08224
PBANKA_0813500	2.33329	-1.39237
PBANKA_0813800	-0.54931	0.154534
PBANKA_0813900	-0.51844	0.146718
PBANKA_0814200	1.62928	-1.21432
PBANKA_0816200	-0.46976	0.108068
PBANKA_0816400	0.81477	-0.465
PBANKA_0817000	-0.54931	0.154534
PBANKA_0817700	-0.39805	0.116233
PBANKA_0818000	-0.54931	0.154534
PBANKA_0818200	-0.54931	0.154534
PBANKA_0818500	-0.54931	0.154534
PBANKA_0818600	-0.54931	0.154534
PBANKA_0819000	-0.54931	0.154534
PBANKA_0819300	-0.54931	0.154534
PBANKA_0819400	-0.54931	0.154534
PBANKA_0820700	-0.54931	0.154534
PBANKA_0821700	-0.54931	0.154534
PBANKA_0821800	-0.54931	0.154534
PBANKA_0822100	-0.54931	0.154534
PBANKA_0822900	-0.54931	0.154534
PBANKA_0823000	-0.54931	0.154534
PBANKA_0823100	0.325849	-0.06707
PBANKA_0823400	3.81338	-3.01832
PBANKA_0823500	-0.43243	0.12494
PBANKA_0823700	-0.54931	0.154534
PBANKA_0823900	-0.54931	0.154534
PBANKA_0824400	0.255166	-0.68625
PBANKA_0824700	-0.54931	0.154534
PBANKA_0824800	-0.07972	-0.2739
PBANKA_0825300	-0.54931	0.154534
PBANKA_0826500	-0.54931	0.154534
PBANKA_0827100	-0.54931	0.154534
PBANKA_0828000	-0.28169	-0.12516
PBANKA_0828400	-0.54931	0.154534
PBANKA_0830000	0.593204	-0.23464
PBANKA_0830200	-0.48883	0.09133
PBANKA_0830900	-0.54931	0.154534
PBANKA_0831000	-0.54931	0.154534
PBANKA_0831500	-0.54931	0.154534
PBANKA_0831800	-0.54931	0.154534
PBANKA_0832100	-0.54931	0.154534
PBANKA_0832200	-0.54931	0.154534
PBANKA_0832600	-0.40916	0.119046
PBANKA_0833000	0.065124	-0.00105
PBANKA_0833100	-0.54931	0.154534
PBANKA_0833600	-0.54931	0.154534
PBANKA_0833800	-0.54931	0.154534
PBANKA_0834000	-0.54931	0.154534
PBANKA_0834300	-0.54931	0.154534
PBANKA_0835300	-0.34014	0.101571
PBANKA_0836200	-0.54931	0.154534
PBANKA_0836800	-0.41501	0.014174
PBANKA_0837201	-0.54931	0.154534
PBANKA_0902300	-0.54931	0.154534
PBANKA_0902400	-0.54931	0.154534
PBANKA_0902500	-0.54931	0.154534
PBANKA_0902600	-0.54931	0.154534
PBANKA_0902800	-0.54931	0.154534
PBANKA_0903600	0.400356	-0.55991
PBANKA_0903900	-0.54931	0.154534
PBANKA_0904100	-0.54931	0.154534
PBANKA_0904400	-0.54931	0.154534
PBANKA_0904500	-0.54931	0.154534
PBANKA_0905000	-0.11567	0.044731
PBANKA_0905600	0.368206	-0.60006
PBANKA_0905700	-0.54931	0.154534
PBANKA_0906400	-0.07731	0.22724
PBANKA_0906700	-0.54931	0.154534
PBANKA_0906900	-0.54931	0.154534
PBANKA_0907700	-0.54931	0.154534
PBANKA_0908500	-0.54931	0.154534
PBANKA_0908800	0.201445	-0.6301
PBANKA_0908900	-0.54931	0.154534
PBANKA_0909500	-0.54931	0.154534
PBANKA_0909600	-0.54931	0.154534
PBANKA_0910200	-0.54931	0.154534
PBANKA_0910300	-0.54931	0.154534
PBANKA_0910800	-0.54931	0.154534
PBANKA_0911700	-0.54931	0.154534
PBANKA_0911800	-0.54931	0.154534
PBANKA_0912100	1.39837	-0.90543
PBANKA_0912200	-0.54931	0.154534
PBANKA_0912300	0.203537	-0.54366
PBANKA_0913000	-0.54931	0.154534
PBANKA_0913200	-0.54931	0.154534
PBANKA_0913400	-0.54931	0.154534
PBANKA_0913700	-0.54931	0.154534
PBANKA_0913800	-0.54931	0.154534
PBANKA_0913900	-0.54931	0.154534
PBANKA_0914300	-0.51576	0.146039
PBANKA_0914400	-0.50771	0.111063
PBANKA_0915000	-0.54931	0.154534
PBANKA_0915100	-0.54931	0.154534
PBANKA_0916100	-0.36853	-0.00793
PBANKA_0916200	1.92704	-0.98297
PBANKA_0916400	-0.54931	0.154534
PBANKA_0916600	-0.54931	0.154534
PBANKA_0917200	-0.54931	0.154534
PBANKA_0917400	-0.30877	-0.09686
PBANKA_0917500	0.061145	-0.48347
PBANKA_0917900	-0.54931	0.154534
PBANKA_0918000	0.307151	-0.06233
PBANKA_0918100	2.40628	-1.78912
PBANKA_0918300	-0.54931	0.154534
PBANKA_0918600	-0.54931	0.154534
PBANKA_0919000	-0.54931	0.154534
PBANKA_0919100	-0.54931	0.154534
PBANKA_0919300	-0.54931	0.154534
PBANKA_0919600	-0.54931	0.154534
PBANKA_0919900	-0.12322	-0.29078
PBANKA_0920000	0.790165	-0.4431
PBANKA_0920100	1.34538	-0.7356
PBANKA_0920800	-0.18705	-0.22407
PBANKA_0920900	-0.54931	0.154534
PBANKA_0921500	-0.54931	0.154534
PBANKA_0921600	-0.46838	0.06996
PBANKA_0922100	1.16087	-0.48935
PBANKA_0922300	-0.54931	0.154534
PBANKA_0922800	0.058819	-0.48104
PBANKA_0923400	-0.54931	0.154534
PBANKA_0923700	-0.54931	0.154534
PBANKA_0924100	0.71358	-0.02223
PBANKA_0924300	-0.54931	0.154534
PBANKA_0924800	-0.54931	0.154534
PBANKA_0924900	-0.54931	0.154534
PBANKA_0925100	4.94982			3.74877
PBANKA_0925200	-0.54931	0.154534
PBANKA_0925400	-0.54931	0.154534
PBANKA_0925900	-0.54931	0.154534
PBANKA_0926600	-0.54931	0.154534
PBANKA_0927200	-0.54931	0.154534
PBANKA_0927700	-0.54931	0.154534
PBANKA_0927800	-0.54931	0.154534
PBANKA_0928100	0.106982	-0.32593
PBANKA_0928200	-0.54931	0.154534
PBANKA_0928600	-0.54931	0.154534
PBANKA_0928800	-0.54931	0.154534
PBANKA_0929100	-0.54931	0.154534
PBANKA_0929600	-0.54931	0.154534
PBANKA_0929800	-0.54931	0.154534
PBANKA_0929900	-0.54931	0.154534
PBANKA_0930000	-0.31257	0.094589
PBANKA_0930900	-0.54931	0.154534
PBANKA_0931100	0.611238	-0.59188
PBANKA_0931200	-0.54931	0.154534
PBANKA_0931800	-0.54931	0.154534
PBANKA_0932200	-0.54931	0.154534
PBANKA_0932400	-0.54931	0.154534
PBANKA_0933000	-0.54931	0.154534
PBANKA_0933700	-0.54356	0.148533
PBANKA_0933900	-0.54931	0.154534
PBANKA_0934200	-0.54931	0.154534
PBANKA_0934500	-0.54931	0.154534
PBANKA_0934700	-0.48056	0.082686
PBANKA_0936500	0.939932	-0.99685
PBANKA_0937100	-0.54931	0.154534
PBANKA_0937200	-0.32083	-0.08425
PBANKA_0937200	-0.54931	0.154534
PBANKA_0937200	-0.54931	0.154534
PBANKA_0937200	-0.32083	-0.08425
PBANKA_0937400	-0.54931	0.154534
PBANKA_0937700	2.72248	-1.96502
PBANKA_0938300	-0.54931	0.154534
PBANKA_0938400	-0.54931	0.154534
PBANKA_0938500	-0.54931	0.154534
PBANKA_0938600	-0.15288	0.054153
PBANKA_0939000	-0.54931	0.154534
PBANKA_0939300	-0.54931	0.154534
PBANKA_0939600	-0.4932	0.0959
PBANKA_0939700	-0.54931	0.154534
PBANKA_0939900	-0.54931	0.154534
PBANKA_0940000	-0.54931	0.154534
PBANKA_0940900	-0.54931	0.154534
PBANKA_0941500	1.21452	0.280618
PBANKA_0941800	2.47346	-1.98053
PBANKA_0942400	-0.54931	0.154534
PBANKA_0942500	-0.54931	0.154534
PBANKA_0942700	-0.54931	0.154534
PBANKA_0942800	-0.54931	0.154534
PBANKA_0942900	-0.54931	0.154534
PBANKA_0943100	-0.54931	0.154534
PBANKA_0943200	-0.54931	0.154534
PBANKA_0943600	-0.13272	0.049047
PBANKA_1000600	0.798713	-1.25432
PBANKA_1002000	-0.54931	0.154534
PBANKA_1003100	-0.54931	0.154534
PBANKA_1003400	-0.54931	0.154534
PBANKA_1003800	0.650333	-0.3005
PBANKA_1004000	-0.54931	0.154534
PBANKA_1005700	-0.54931	0.154534
PBANKA_1006100	0.2052	-0.4942
PBANKA_1007200	-0.54931	0.154534
PBANKA_1007700	-0.54931	0.154534
PBANKA_1008000	-0.49636	0.099197
PBANKA_1008200	-0.54931	0.154534
PBANKA_1008500	-0.54931	0.154534
PBANKA_1008800	-0.54931	0.154534
PBANKA_1009100	-0.54931	0.154534
PBANKA_1009300	0.897666	-0.21186
PBANKA_1009500	-0.54931	0.154534
PBANKA_1009700	-0.54931	0.154534
PBANKA_1010000	-0.54931	0.154534
PBANKA_1010200	-0.54931	0.154534
PBANKA_1010500	1.75755	-1.28739
PBANKA_1010800	0.329492	-0.35049
PBANKA_1011400	-0.12221	-0.29184
PBANKA_1011500	-0.54931	0.154534
PBANKA_1012100	-0.54931	0.154534
PBANKA_1012200	-0.54931	0.154534
PBANKA_1013000	-0.54931	0.154534
PBANKA_1013100	-0.11798	0.045316
PBANKA_1013200	-0.54931	0.154534
PBANKA_1013600	-0.54931	0.154534
PBANKA_1013900	-0.54931	0.154534
PBANKA_1014400	-0.54931	0.154534
PBANKA_1014900	-0.54931	0.154534
PBANKA_1015300	-0.54931	0.154534
PBANKA_1016300	0.936229	-0.67095
PBANKA_1016700	1.52946	-1.44626
PBANKA_1017300	-0.54931	0.154534
PBANKA_1017900	-0.54931	0.154534
PBANKA_1018100	-0.54931	0.154534
PBANKA_1018300	-0.22025	-0.18937
PBANKA_1018400	-0.54931	0.154534
PBANKA_1018500	-0.54522	0.150267
PBANKA_1019400	1.27306	-1.13399
PBANKA_1019500	1.39163	-0.95917
PBANKA_1019700	-0.40194	0.000521
PBANKA_1022200	-0.54931	0.154534
PBANKA_1022300	-0.33822	-0.06607
PBANKA_1023000	-0.54931	0.154534
PBANKA_1023400	-0.54931	0.154534
PBANKA_1023500	-0.54931	0.154534
PBANKA_1023800	-0.54931	0.154534
PBANKA_1023900	-0.45892	0.131648
PBANKA_1024100	-0.54931	0.154534
PBANKA_1024700	-0.03959	0.025467
PBANKA_1024900	3.2806	-3.02782
PBANKA_1025200	-0.47443	0.076276
PBANKA_1025500	-0.54931	0.154534
PBANKA_1025800	1.88697	-0.60446
PBANKA_1026200	-0.54931	0.154534
PBANKA_1026300	-0.54931	0.154534
PBANKA_1026600	-0.54931	0.154534
PBANKA_1027900	-0.54931	0.154534
PBANKA_1028300	-0.25707	-0.15089
PBANKA_1028700	-0.54931	0.154534
PBANKA_1029600	-0.02892	-0.38933
PBANKA_1029800	-0.54931	0.154534
PBANKA_1030100	0.879193	-0.82692
PBANKA_1030200	-0.54931	0.154534
PBANKA_1030300	-0.54931	0.154534
PBANKA_1030500	-0.54931	0.154534
PBANKA_1030600	-0.54931	0.154534
PBANKA_1031200	-0.54931	0.154534
PBANKA_1031300	-0.54931	0.154534
PBANKA_1031900	0.345939	-0.50607
PBANKA_1032100	-0.54931	0.154534
PBANKA_1032200	-0.54931	0.154534
PBANKA_1032300	-0.54931	0.154534
PBANKA_1032400	-0.54931	0.154534
PBANKA_1033200	-0.54931	0.154534
PBANKA_1033500	-0.54931	0.154534
PBANKA_1033700	-0.27179	-0.1355
PBANKA_1033800	-0.45321	0.130201
PBANKA_1034100	-0.11638	-0.29793
PBANKA_1034300	-0.54931	0.154534
PBANKA_1034400	-0.33981	0.101486
PBANKA_1034700	-0.54931	0.154534
PBANKA_1035000	-0.54931	0.154534
PBANKA_1035100	-0.54931	0.154534
PBANKA_1035200	-0.54931	0.154534
PBANKA_1035500	-0.54931	0.154534
PBANKA_1035700	-0.54931	0.154534
PBANKA_1036000	-0.54931	0.154534
PBANKA_1036200	-0.05688	0.029845
PBANKA_1036500	-0.54931	0.154534
PBANKA_1036600	-0.54931	0.154534
PBANKA_1037900	-0.54931	0.154534
PBANKA_1038200	-0.54931	0.154534
PBANKA_1038800	-0.54931	0.154534
PBANKA_1038900	-0.54931	0.154534
PBANKA_1039600	-0.54931	0.154534
PBANKA_1039900	-0.54931	0.154534
PBANKA_1040100	-0.54931	0.154534
PBANKA_1101300	-0.54931	0.154534
PBANKA_1101400	-0.54931	0.154534
PBANKA_1101600	-0.54931	0.154534
PBANKA_1102200	-0.54931	0.154534
PBANKA_1102900	-0.10868	-0.30598
PBANKA_1103000	-0.54931	0.154534
PBANKA_1103100	-0.17803	0.677609
PBANKA_1103200	-0.54931	0.154534
PBANKA_1103400	0.838796	0.883661
PBANKA_1104800	-0.54931	0.154534
PBANKA_1105100	0.184191	-0.53487
PBANKA_1105200	-0.54931	0.154534
PBANKA_1105300	-0.54931	0.154534
PBANKA_1105400	1.65995	-1.626
PBANKA_1105500	-0.40506	0.118009
PBANKA_1106100	-0.54931	0.154534
PBANKA_1106300	-0.54931	0.154534
PBANKA_1106500	-0.54931	0.154534
PBANKA_1106700	2.77765	-2.01761
PBANKA_1107200	-0.54931	0.154534
PBANKA_1107300	0.972969	-0.23093
PBANKA_1108000	-0.54931	0.154534
PBANKA_1108300	-0.54931	0.154534
PBANKA_1108600	-0.54931	0.154534
PBANKA_1108700	-0.43538	0.035466
PBANKA_1109000	-0.54931	0.154534
PBANKA_1109700	-0.54931	0.154534
PBANKA_1109800	-0.54931	0.154534
PBANKA_1110100	-0.54931	0.154534
PBANKA_1111000	-0.54931	0.154534
PBANKA_1111400	-0.54931	0.154534
PBANKA_1111600	1.05638	-0.25205
PBANKA_1112300	-0.09345	-0.27042
PBANKA_1112400	-0.50088	0.142271
PBANKA_1113500	-0.54931	0.154534
PBANKA_1115100	-0.54931	0.154534
PBANKA_1115200	1.29795	-1.77609
PBANKA_1115700	-0.54931	0.154534
PBANKA_1116800	1.25657	-1.08724
PBANKA_1117000	0.207958	-0.63691
PBANKA_1117100	-0.54931	0.154534
PBANKA_1117400	-0.54931	0.154534
PBANKA_1117700	1.61562	-1.41209
PBANKA_1118900	2.80782			4.88421
PBANKA_1120100	-0.54931	0.154534
PBANKA_1120200	-0.54104	0.15244
PBANKA_1120800	-0.54931	0.154534
PBANKA_1122000	-0.54931	0.154534
PBANKA_1122500	-0.54931	0.154534
PBANKA_1122800	-0.54931	0.154534
PBANKA_1122900	0.07755	-0.03149
PBANKA_1123500	-0.45364	0.054549
PBANKA_1124800	-0.54931	0.154534
PBANKA_1124900	-0.54931	0.154534
PBANKA_1125200	-0.54931	0.154534
PBANKA_1125300	-0.40511	0.003827
PBANKA_1125500	-0.51764	0.146516
PBANKA_1125900	-0.54931	0.154534
PBANKA_1126000	-0.54931	0.154534
PBANKA_1126200	1.20884	-1.37768
PBANKA_1126300	-0.54931	0.154534
PBANKA_1126400	-0.54931	0.154534
PBANKA_1126500	-0.54931	0.154534
PBANKA_1126800	-0.54931	0.154534
PBANKA_1127000	-0.54931	0.154534
PBANKA_1127700	-0.24207	0.028336
PBANKA_1127800	-0.54931	0.154534
PBANKA_1128200	-0.54931	0.154534
PBANKA_1128300	-0.54931	0.154534
PBANKA_1128600	0.419918	-0.09089
PBANKA_1129100	-0.38214	-0.02018
PBANKA_1129600	-0.54931	0.154534
PBANKA_1129800	-0.54931	0.154534
PBANKA_1130000	-0.54931	0.154534
PBANKA_1130400	-0.03772	0.024994
PBANKA_1130500	0.507128	-0.11297
PBANKA_1130800	-0.54931	0.154534
PBANKA_1131100	-0.54931	0.154534
PBANKA_1131500	-0.54931	0.154534
PBANKA_1131600	1.14797	-1.41846
PBANKA_1131900	-0.52941	0.149496
PBANKA_1132100	-0.54931	0.154534
PBANKA_1132400	-0.54931	0.154534
PBANKA_1132900	-0.54931	0.154534
PBANKA_1133800	-0.54931	0.154534
PBANKA_1134100	1.64828	-1.30065
PBANKA_1134200	-0.54931	0.154534
PBANKA_1135100	3.39499	-2.43905
PBANKA_1135200	-0.54931	0.154534
PBANKA_1135500	-0.40379	0.002447
PBANKA_1135700	0.730803	-0.87443
PBANKA_1136100	-0.54931	0.154534
PBANKA_1136900	-0.54931	0.154534
PBANKA_1137000	-0.35692	0.105819
PBANKA_1137200	-0.54931	0.154534
PBANKA_1137500	-0.54931	0.154534
PBANKA_1137800	0.332915	-0.34117
PBANKA_1137900	0.873171	-1.18881
PBANKA_1138200	0.352506	-0.30402
PBANKA_1139400	-0.54931	0.154534
PBANKA_1140600	-0.19237	0.064152
PBANKA_1141600	-0.54931	0.154534
PBANKA_1141700	2.91322		-2.05051
PBANKA_1142100	-0.54931	0.154534
PBANKA_1142400	-0.54931	0.154534
PBANKA_1142500	-0.54931	0.154534
PBANKA_1142800	0.651632	-1.08361
PBANKA_1142900	2.59058		4.25307
PBANKA_1143000	-0.54931	0.154534
PBANKA_1143600	-0.54931	0.154534
PBANKA_1144000	-0.54931	0.154534
PBANKA_1144100	-0.54931	0.154534
PBANKA_1144800	-0.54931	0.154534
PBANKA_1145500	-0.54931	0.154534
PBANKA_1145700	-0.3581	-0.04531
PBANKA_1145800	-0.54931	0.154534
PBANKA_1145900	-0.54931	0.154534
PBANKA_1200600	-0.54931	0.154534
PBANKA_1200800	-0.4099	0.008834
PBANKA_1201100	-0.54931	0.154534
PBANKA_1201400	-0.54931	0.154534
PBANKA_1201900	0.660045	-0.49162
PBANKA_1202100	-0.54931	0.154534
PBANKA_1202200	-0.54931	0.154534
PBANKA_1202400	-0.36864	-0.03428
PBANKA_1202500	-0.54931	0.154534
PBANKA_1202600	-0.54931	0.154534
PBANKA_1202700	-0.09981	-0.31525
PBANKA_1202800	-0.54931	0.154534
PBANKA_1203700	-0.54931	0.154534
PBANKA_1204200	-0.54931	0.154534
PBANKA_1204800	-0.47331	0.13529
PBANKA_1204900	-0.54931	0.154534
PBANKA_1205000	1.2414	-1.57361
PBANKA_1205900	-0.54931	0.154534
PBANKA_1206100	1.01265	-1.0338
PBANKA_1206300	-0.54931	0.154534
PBANKA_1206600	0.373915	0.176112
PBANKA_1207000	-0.54931	0.154534
PBANKA_1207200	-0.54931	0.154534
PBANKA_1208500	1.9141	-0.46924
PBANKA_1209000	0.328799	-0.12314
PBANKA_1209400	1.62961			3.06443
PBANKA_1209800	-0.51956	0.147001
PBANKA_1210100	-0.54931	0.154534
PBANKA_1210200	0.022053	-0.27654
PBANKA_1210900	-0.13187	-0.06667
PBANKA_1211000	-0.16881	0.016467
PBANKA_1211100	-0.54931	0.154534
PBANKA_1211300	-0.54931	0.154534
PBANKA_1212300	-0.54931	0.154534
PBANKA_1212600	-0.54931	0.154534
PBANKA_1213000	-0.54931	0.154534
PBANKA_1213600	-0.36776	-0.03521
PBANKA_1214000	0.088227	-0.51177
PBANKA_1214200	-0.54931	0.154534
PBANKA_1214500	-0.54931	0.154534
PBANKA_1214700	1.01746	-1.48295
PBANKA_1216500	3.48035	-1.07542
PBANKA_1216700	-0.54931	0.154534
PBANKA_1217000	-0.54931	0.154534
PBANKA_1217600	-0.25401	-0.15409
PBANKA_1217700	2.98181	-2.65885
PBANKA_1218200	1.23735	-0.88974
PBANKA_1218500	-0.54931	0.154534
PBANKA_1218600	-0.54931	0.154534
PBANKA_1218900	0.56774	-0.54291
PBANKA_1219000	-0.54931	0.154534
PBANKA_1219300	1.69532	-1.08029
PBANKA_1220200	-0.54931	0.154534
PBANKA_1220300	-0.54931	0.154534
PBANKA_1220500	-0.54931	0.154534
PBANKA_1220800	-0.54931	0.154534
PBANKA_1221200	0.052391	-0.18427
PBANKA_1222000	-0.54931	0.154534
PBANKA_1222100	-0.54931	0.154534
PBANKA_1222300	-0.54931	0.154534
PBANKA_1222400	-0.33628	0.100594
PBANKA_1222800	-0.54931	0.154534
PBANKA_1222900	-0.54931	0.154534
PBANKA_1223100	0.087863	-0.00681
PBANKA_1223300	-0.35504	0.105342
PBANKA_1223800	-0.54931	0.154534
PBANKA_1224200	-0.54931	0.154534
PBANKA_1224400	-0.54931	0.154534
PBANKA_1225000	-0.54931	0.154534
PBANKA_1225100	-0.43443	0.125445
PBANKA_1225700	-0.54931	0.154534
PBANKA_1225800	-0.54931	0.154534
PBANKA_1226100	-0.54931	0.154534
PBANKA_1226500	-0.39433	0.115292
PBANKA_1226600	-0.54931	0.154534
PBANKA_1226800	-0.54931	0.154534
PBANKA_1227200	-0.54931	0.154534
PBANKA_1227400	-0.28326	-0.12352
PBANKA_1227700	-0.54931	0.154534
PBANKA_1228000	0.668961	-0.47391
PBANKA_1228200	-0.54931	0.154534
PBANKA_1228300	-0.54931	0.154534
PBANKA_1228400	-0.54931	0.154534
PBANKA_1229200	0.023541	-0.36562
PBANKA_1229400	-0.54931	0.154534
PBANKA_1230200	0.738011		-1.19088
PBANKA_1230500	-0.53318	0.15045
PBANKA_1231200	-0.54931	0.154534
PBANKA_1231500	-0.54931	0.154534
PBANKA_1231600	-0.54931	0.154534
PBANKA_1231700	1.38762	-0.93744
PBANKA_1231800	0.507508	-0.11307
PBANKA_1232100	1.23712	-1.19495
PBANKA_1232200	1.72294	-1.56592
PBANKA_1232500	-0.23231	-0.17677
PBANKA_1233300	-0.54931	0.154534
PBANKA_1233500	-0.54931	0.154534
PBANKA_1234200	0.133636	0.236033
PBANKA_1234500	1.36381	-1.32405
PBANKA_1234800	1.29114	-0.03346
PBANKA_1235600	2.15434	-1.38323
PBANKA_1236600	-0.54931	0.154534
PBANKA_1236800	-0.54931	0.154534
PBANKA_1237100	-0.54931	0.154534
PBANKA_1237300	-0.54931	0.154534
PBANKA_1237600	-0.54931	0.154534
PBANKA_1237800	-0.54931	0.154534
PBANKA_1237900	-0.54931	0.154534
PBANKA_1238200	-0.54931	0.154534
PBANKA_1238400	-0.54931	0.154534
PBANKA_1238600	-0.54931	0.154534
PBANKA_1238800	1.74031	-1.44078
PBANKA_1239200	-0.54931	0.154534
PBANKA_1239600	-0.54931	0.154534
PBANKA_1239800	-0.54931	0.154534
PBANKA_1239900	-0.54931	0.154534
PBANKA_1241000	-0.1358	0.049828
PBANKA_1241800	2.68604	-2.59701
PBANKA_1242000	-0.54931	0.154534
PBANKA_1242300	0.246132	-0.32952
PBANKA_1242500	-0.54931	0.154534
PBANKA_1242700	0.767443	-0.17889
PBANKA_1242800	-0.54931	0.154534
PBANKA_1243600	-0.54931	0.154534
PBANKA_1243900	-0.54931	0.154534
PBANKA_1244000	-0.54931	0.154534
PBANKA_1300700	-0.54931	0.154534
PBANKA_1301400	-0.20112	0.066368
PBANKA_1301700	-0.54931	0.154534
PBANKA_1302500	-0.54931	0.154534
PBANKA_1302600	-0.37658	-0.02058
PBANKA_1303400	-0.54931	0.154534
PBANKA_1303600	-0.54931	0.154534
PBANKA_1303700	0.525411	-0.1176
PBANKA_1304000	-0.54931	0.154534
PBANKA_1304500	-0.54931	0.154534
PBANKA_1305100	0.497226	-0.34743
PBANKA_1305300	1.15567	-1.02336
PBANKA_1305700	-0.54931	0.154534
PBANKA_1306000	-0.54899	0.154454
PBANKA_1306200	-0.32731	-0.07748
PBANKA_1306800	-0.54931	0.154534
PBANKA_1306900	-0.54931	0.154534
PBANKA_1307000	-0.54931	0.154534
PBANKA_1308000	-0.54931	0.154534
PBANKA_1308900	-0.54931	0.154534
PBANKA_1309500	-0.54931	0.154534
PBANKA_1309700	-0.23044	-0.12161
PBANKA_1309900	-0.54931	0.154534
PBANKA_1310200	-0.54931	0.154534
PBANKA_1310400	-0.21058	0.068764
PBANKA_1310500	-0.54931	0.154534
PBANKA_1310800	1.4157	-0.94983
PBANKA_1311600	-0.54931	0.154534
PBANKA_1311700	-0.54931	0.154534
PBANKA_1312000	-0.54931	0.154534
PBANKA_1312300	-0.54931	0.154534
PBANKA_1312700	-0.38283	-0.01946
PBANKA_1312800	-0.54931	0.154534
PBANKA_1313700	-0.54931	0.154534
PBANKA_1313800	-0.54931	0.154534
PBANKA_1315500	-0.49059	0.139667
PBANKA_1315700	-0.54931	0.154534
PBANKA_1316400	-0.35837	-0.04502
PBANKA_1317400	-0.47021	0.134505
PBANKA_1317500	-0.54931	0.154534
PBANKA_1317900	-0.54931	0.154534
PBANKA_1318100	-0.54931	0.154534
PBANKA_1318400	0.989734	-0.88221
PBANKA_1318900	-0.54931	0.154534
PBANKA_1319200	0.267173	-0.05221
PBANKA_1320100	-0.41868	0.018011
PBANKA_1320200	-0.54931	0.154534
PBANKA_1320400	-0.54931	0.154534
PBANKA_1320500	-0.54931	0.154534
PBANKA_1320900	1.88804	-1.97059
PBANKA_1321000	-0.54931	0.154534
PBANKA_1321200	-0.54931	0.154534
PBANKA_1321600	-0.54931	0.154534
PBANKA_1321700	-0.54931	0.154534
PBANKA_1322000	-0.54931	0.154534
PBANKA_1322400	-0.46358	0.06494
PBANKA_1322700	-0.54931	0.154534
PBANKA_1323000	-0.54931	0.154534
PBANKA_1323200	2.43581	-0.60134
PBANKA_1323600	-0.54931	0.154534
PBANKA_1323700	-0.54931	0.154534
PBANKA_1324100	-0.54931	0.154534
PBANKA_1324400	3.14574	-1.80559
PBANKA_1324800	-0.54931	0.154534
PBANKA_1325000	1.15291	2.08698
PBANKA_1325100	-0.54931	0.154534
PBANKA_1325300	-0.54931	0.154534
PBANKA_1325600	-0.54931	0.154534
PBANKA_1326000	-0.54931	0.154534
PBANKA_1326100	-0.54931	0.154534
PBANKA_1326200	-0.54931	0.154534
PBANKA_1326800	0.746289	-0.28608
PBANKA_1326900	-0.54931	0.154534
PBANKA_1328100	-0.54931	0.154534
PBANKA_1328900	-0.54931	0.154534
PBANKA_1329200	-0.54931	0.154534
PBANKA_1329300	2.1739	-2.09979
PBANKA_1329500	-0.54931	0.154534
PBANKA_1329700	-0.54931	0.154534
PBANKA_1330000	-0.2801	-0.12683
PBANKA_1330300	-0.54931	0.154534
PBANKA_1331200	-0.54931	0.154534
PBANKA_1331300	-0.54931	0.154534
PBANKA_1331400	-0.54931	0.154534
PBANKA_1332000	-0.54931	0.154534
PBANKA_1332100	-0.54931	0.154534
PBANKA_1333700	-0.54931	0.154534
PBANKA_1334100	-0.13534	0.049712
PBANKA_1334300	-0.54931	0.154534
PBANKA_1334400	-0.54931	0.154534
PBANKA_1334600	-0.54931	0.154534
PBANKA_1334900	-0.54931	0.154534
PBANKA_1335200	-0.54931	0.154534
PBANKA_1335400	-0.54931	0.154534
PBANKA_1335700	-0.54931	0.154534
PBANKA_1336300	-0.54931	0.154534
PBANKA_1336400	0.453642	-0.89368
PBANKA_1336600	-0.54931	0.154534
PBANKA_1336700	-0.54931	0.154534
PBANKA_1336900	-0.19633	-0.21438
PBANKA_1337100	-0.54931	0.154534
PBANKA_1337500	-0.54931	0.154534
PBANKA_1337600	-0.54931	0.154534
PBANKA_1338300	1.15783	-0.65025
PBANKA_1338400	-0.18606	0.062555
PBANKA_1339900	-0.54931	0.154534
PBANKA_1340000	-0.54931	0.154534
PBANKA_1340400	3.65601	-2.43195
PBANKA_1341500	-0.54931	0.154534
PBANKA_1343200	-0.54931	0.154534
PBANKA_1343300	-0.38059	0.111813
PBANKA_1343900	-0.54931	0.154534
PBANKA_1344100	-0.54931	0.154534
PBANKA_1344200	-0.47152	0.073237
PBANKA_1344300	-0.54931	0.154534
PBANKA_1346600	-0.54931	0.154534
PBANKA_1346700	2.12714	-0.81151
PBANKA_1346800	-0.54931	0.154534
PBANKA_1347700	-0.54931	0.154534
PBANKA_1348100	-0.3495	-0.05429
PBANKA_1348800	0.060277	-0.48256
PBANKA_1348900	-0.54931	0.154534
PBANKA_1349400	-0.54931	0.154534
PBANKA_1350600	-0.54931	0.154534
PBANKA_1350700	-0.54931	0.154534
PBANKA_1351300	-0.54931	0.154534
PBANKA_1351800	-0.54931	0.154534
PBANKA_1351900	0.907652	-0.85762
PBANKA_1352000	2.8552	-1.88504
PBANKA_1352400	-0.54931	0.154534
PBANKA_1353500	-0.54931	0.154534
PBANKA_1354100	-0.54931	0.154534
PBANKA_1354500	-0.41986	0.01925
PBANKA_1355000	-0.54931	0.154534
PBANKA_1355100	1.45398	-1.27831
PBANKA_1355200	-0.54931	0.154534
PBANKA_1355500	-0.54931	0.154534
PBANKA_1356300	0.996996	-1.46156
PBANKA_1356400	-0.54931	0.154534
PBANKA_1356700	-0.54931	0.154534
PBANKA_1356800	-0.54931	0.154534
PBANKA_1356900	-0.54931	0.154534
PBANKA_1357800	-0.54931	0.154534
PBANKA_1357900	-0.54931	0.154534
PBANKA_1358300	-0.54931	0.154534
PBANKA_1358600	-0.54931	0.154534
PBANKA_1358700	0.897363	2.19267
PBANKA_1358800	-0.16054	-0.25178
PBANKA_1358900	-0.54931	0.154534
PBANKA_1359000	-0.54931	0.154534
PBANKA_1359200	0.65381	-1.0147
PBANKA_1359300	-0.54931	0.154534
PBANKA_1359600	-0.54931	0.154534
PBANKA_1359700	-0.54931	0.154534
PBANKA_1360100	-0.54931	0.154534
PBANKA_1360500	-0.54931	0.154534
PBANKA_1360800	-0.54931	0.154534
PBANKA_1361200	-0.54931	0.154534
PBANKA_1361400	-0.54931	0.154534
PBANKA_1361500	-0.54931	0.154534
PBANKA_1361600	-0.54931	0.154534
PBANKA_1361800	-0.54931	0.154534
PBANKA_1362000	-0.48576	0.138444
PBANKA_1362300	-0.54931	0.154534
PBANKA_1362900	1.52963	-0.94587
PBANKA_1363000	-0.46863	0.134106
PBANKA_1363300	-0.54931	0.154534
PBANKA_1364200	0.752633	-0.69127
PBANKA_1364300	-0.00516	-0.41417
PBANKA_1365100	-0.54931	0.154534
PBANKA_1365200	-0.54931	0.154534
PBANKA_1365300	-0.54931	0.154534
PBANKA_1365500	-0.54931	0.154534
PBANKA_1400600	-0.54931	0.154534
PBANKA_1400700	-0.54931	0.154534
PBANKA_1401300	2.65731	0.255705
PBANKA_1402000	-0.54931	0.154534
PBANKA_1402500	-0.54931	0.154534
PBANKA_1402600	0.248166	-0.62954
PBANKA_1402700	-0.54931	0.154534
PBANKA_1402900	-0.54931	0.154534
PBANKA_1403300	-0.54931	0.154534
PBANKA_1403500	-0.54931	0.154534
PBANKA_1403800	-0.54931	0.154534
PBANKA_1404900	-0.43734	0.126184
PBANKA_1405000	-0.54931	0.154534
PBANKA_1405100	-0.54931	0.154534
PBANKA_1405400	-0.54931	0.154534
PBANKA_1406200	-0.54931	0.154534
PBANKA_1406500	-0.54931	0.154534
PBANKA_1406600	-0.54931	0.154534
PBANKA_1406700	-0.46988	0.134422
PBANKA_1406800	-0.38442	0.112782
PBANKA_1407000	-0.54931	0.154534
PBANKA_1407400	-0.54931	0.154534
PBANKA_1407700	-0.54931	0.154534
PBANKA_1407800	-0.54931	0.154534
PBANKA_1408000	-0.54931	0.154534
PBANKA_1409300	-0.54931	0.154534
PBANKA_1409600	0.717366	-1.16931
PBANKA_1409900	0.885582	-0.2088
PBANKA_1410000	-0.36236	0.007684
PBANKA_1410300	-0.52529	0.12943
PBANKA_1410400	0.127376	-0.1316
PBANKA_1411200	-0.54931	0.154534
PBANKA_1411300	-0.48641	0.138606
PBANKA_1411400	5.67212			3.57865
PBANKA_1412100	-0.54931	0.154534
PBANKA_1412200	-0.54931	0.154534
PBANKA_1412500	0.827737	-0.19415
PBANKA_1413200	-0.54931	0.154534
PBANKA_1413900	-0.54931	0.154534
PBANKA_1414400	-0.54931	0.154534
PBANKA_1415000	-0.54931	0.154534
PBANKA_1415500	-0.54931	0.154534
PBANKA_1415600	2.48895	-2.5702
PBANKA_1415900	-0.09808	-0.31706
PBANKA_1416300	0.666787	-0.99869
PBANKA_1416900	-0.16083	-0.25148
PBANKA_1417300	-0.54931	0.154534
PBANKA_1417600	-0.54931	0.154534
PBANKA_1417900	0.231536	-0.62392
PBANKA_1418800	-0.54931	0.154534
PBANKA_1418900	-0.54931	0.154534
PBANKA_1419000	-0.54931	0.154534
PBANKA_1420300	-0.54931	0.154534
PBANKA_1420600	-0.54931	0.154534
PBANKA_1420700	-0.54931	0.154534
PBANKA_1421100	-0.54931	0.154534
PBANKA_1422400	-0.54931	0.154534
PBANKA_1423500	2.23233	-1.40644
PBANKA_1424000	-0.54931	0.154534
PBANKA_1424200	-0.54931	0.154534
PBANKA_1424300	0.455106	-0.38393
PBANKA_1424500	-0.54931	0.154534
PBANKA_1425000	-0.54931	0.154534
PBANKA_1425100	-0.08461	-0.128
PBANKA_1425400	-0.54931	0.154534
PBANKA_1425800	-0.54931	0.154534
PBANKA_1426000	-0.54931	0.154534
PBANKA_1426100	-0.54931	0.154534
PBANKA_1426200	-0.54931	0.154534
PBANKA_1426300	-0.54931	0.154534
PBANKA_1426500	6.15902			3.95814
PBANKA_1426700	-0.54931	0.154534
PBANKA_1427000	-0.54931	0.154534
PBANKA_1427200	-0.31871	-0.08647
PBANKA_1427500	-0.33301	0.099765
PBANKA_1427700	-0.45347	0.054373
PBANKA_1427800	-0.54931	0.154534
PBANKA_1428300	-0.54931	0.154534
PBANKA_1428500	-0.54931	0.154534
PBANKA_1428700	-0.4033	0.001943
PBANKA_1428900	-0.54931	0.154534
PBANKA_1429400	0.821018	-1.27764
PBANKA_1429600	-0.54931	0.154534
PBANKA_1429700	-0.54931	0.154534
PBANKA_1431400	-0.54931	0.154534
PBANKA_1431500	-0.54931	0.154534
PBANKA_1431600	-0.54931	0.154534
PBANKA_1431900	-0.54931	0.154534
PBANKA_1432000	-0.46686	0.133658
PBANKA_1432200	0.831125	-1.25308
PBANKA_1432400	-0.54931	0.154534
PBANKA_1432500	-0.54931	0.154534
PBANKA_1433000	-0.17542	0.05986
PBANKA_1433500	-0.54931	0.154534
PBANKA_1434100	-0.54931	0.154534
PBANKA_1434200	-0.54931	0.154534
PBANKA_1434800	-0.54931	0.154534
PBANKA_1435200	-0.51805	0.121864
PBANKA_1436200	-0.54931	0.154534
PBANKA_1437300	-0.54931	0.154534
PBANKA_1438000	-0.54931	0.154534
PBANKA_1438300	-0.54931	0.154534
PBANKA_1440600	-0.54931	0.154534
PBANKA_1440700	-0.54931	0.154534
PBANKA_1441100	1.95146	-1.65572
PBANKA_1441200	-0.54931	0.154534
PBANKA_1441400	-0.54931	0.154534
PBANKA_1441600	-0.54931	0.154534
PBANKA_1442000	-0.54931	0.154534
PBANKA_1442200	-0.54931	0.154534
PBANKA_1442300	-0.54931	0.154534
PBANKA_1443000	-0.54931	0.154534
PBANKA_1443300	-0.54931	0.154534
PBANKA_1443800	-0.54931	0.154534
PBANKA_1443900	-0.54931	0.154534
PBANKA_1444000	2.55176	-1.91069
PBANKA_1445400	-0.54931	0.154534
PBANKA_1445500	-0.54931	0.154534
PBANKA_1445800	-0.54931	0.154534
PBANKA_1446100	-0.54931	0.154534
PBANKA_1446300	-0.54931	0.154534
PBANKA_1446500	-0.54931	0.154534
PBANKA_1446800	-0.54931	0.154534
PBANKA_1447200	0.366151	-0.07727
PBANKA_1448200	-0.54931	0.154534
PBANKA_1448500	-0.54931	0.154534
PBANKA_1448900	-0.54931	0.154534
PBANKA_1449000	-0.51998	0.123881
PBANKA_1449400	-0.54931	0.154534
PBANKA_1449700	-0.26398	0.082287
PBANKA_1449800	-0.54931	0.154534
PBANKA_1450100	-0.54931	0.154534
PBANKA_1450200	-0.0924	-0.32299
PBANKA_1450300	-0.54931	0.154534
PBANKA_1450400	-0.54931	0.154534
PBANKA_1450700	-0.40902	0.007915
PBANKA_1451500	-0.5039	0.143035
PBANKA_1451600	-0.54931	0.154534
PBANKA_1452100	-0.54931	0.154534
PBANKA_1452300	-0.54931	0.154534
PBANKA_1452500	-0.54931	0.154534
PBANKA_1452600	0.707583	-0.63757
PBANKA_1452800	-0.54931	0.154534
PBANKA_1453000	-0.54931	0.154534
PBANKA_1453300	-0.54931	0.154534
PBANKA_1453500	-0.54931	0.154534
PBANKA_1454200	-0.54931	0.154534
PBANKA_1454600	-0.54931	0.154534
PBANKA_1454800	-0.54931	0.154534
PBANKA_1455100	2.22431	-1.64966
PBANKA_1455300	-0.54931	0.154534
PBANKA_1455800	-0.54931	0.154534
PBANKA_1456100	1.49321	-0.60686
PBANKA_1456200	-0.24425	-0.04566
PBANKA_1456400	-0.54931	0.154534
PBANKA_1456800	-0.54931	0.154534
PBANKA_1456900	0.783741	-0.18301
PBANKA_1457200	-0.54931	0.154534
PBANKA_1457400	-0.54931	0.154534
PBANKA_1457800	-0.54931	0.154534
PBANKA_1458000	-0.54931	0.154534
PBANKA_1458300	-0.54931	0.154534
PBANKA_1458700	-0.54931	0.154534
PBANKA_1458800	-0.54931	0.154534
PBANKA_1458900	-0.54931	0.154534
PBANKA_1459900	-0.54931	0.154534
PBANKA_1460400	0.778923	-0.18179
PBANKA_1460500	-0.54931	0.154534
PBANKA_1461600	-0.54931	0.154534
PBANKA_1461800	0.272422	-0.05354
PBANKA_1462700	-0.54931	0.154534
PBANKA_1463000	-0.0146	-0.4043
PBANKA_1463100	-0.54931	0.154534
PBANKA_1463200	-0.54931	0.154534
PBANKA_1463700	-0.54931	0.154534

## Sheet: 2f
Gene ID	PC1	PC2	Baits	SCF
PBANKA_0100800	-0.49272	-0.19413
PBANKA_0100900	-0.50593	-0.20553
PBANKA_0101000	-0.4887	-0.19103
PBANKA_0102400	-0.50593	-0.20553
PBANKA_0103300	-0.50593	-0.20553
PBANKA_0103900	0.270938	0.49635
PBANKA_0104100	-0.50593	-0.20553
PBANKA_0104200	-0.0051	0.246958
PBANKA_0104400	-0.50593	-0.20553
PBANKA_0104900	-0.50593	-0.20553
PBANKA_0105200	-0.50593	-0.20553
PBANKA_0105300	-0.50593	-0.20553
PBANKA_0105400	-0.50593	-0.20553
PBANKA_0105500	-0.50593	-0.20553
PBANKA_0105600	-0.45355	-0.1582
PBANKA_0107100	-0.43776	-0.14817
PBANKA_0107200	-0.50593	-0.20553
PBANKA_0107300	-0.50593	-0.20553
PBANKA_0107400	-0.478	-0.1803
PBANKA_0107600	-0.50593	-0.20553
PBANKA_0108100	-0.50593	-0.20553
PBANKA_0108700	-0.50593	-0.20553
PBANKA_0108800	2.04502	-0.4666
PBANKA_0109100	-0.42654	-0.1338
PBANKA_0109200	-0.50593	-0.20553
PBANKA_0110200	-0.24694	0.028466
PBANKA_0110400	-0.50593	-0.20553
PBANKA_0112000	-0.50593	-0.20553
PBANKA_0112200	-0.50593	-0.20553
PBANKA_0112600	-0.50593	-0.20553
PBANKA_0201000	-0.50593	-0.20553
PBANKA_0201600	-0.50593	-0.20553
PBANKA_0202300	-0.50593	-0.20553
PBANKA_0202500	-0.50593	-0.20553
PBANKA_0202700	-0.45169	-0.15652
PBANKA_0202900	-0.50593	-0.20553
PBANKA_0203000	2.57691	2.49057
PBANKA_0203100	-0.50593	-0.20553
PBANKA_0203800	-0.50593	-0.20553
PBANKA_0204500	-0.50593	-0.20553
PBANKA_0204800	-0.50593	-0.20553
PBANKA_0205000	-0.50593	-0.20553
PBANKA_0205200	-0.50593	-0.20553
PBANKA_0205400	-0.50593	-0.20553
PBANKA_0205900	-0.50593	-0.20553
PBANKA_0206300	-0.49391	-0.19467
PBANKA_0206500	-0.50593	-0.20553
PBANKA_0207000	-0.50593	-0.20553
PBANKA_0207200	-0.50593	-0.20553
PBANKA_0208000	-0.50593	-0.20553
PBANKA_0208600	-0.50593	-0.20553
PBANKA_0209200	-0.50593	-0.20553
PBANKA_0209300	-0.50593	-0.20553
PBANKA_0210100	-0.50593	-0.20553
PBANKA_0210200	-0.50593	-0.20553
PBANKA_0210400	-0.50593	-0.20553
PBANKA_0210600	-0.50593	-0.20553
PBANKA_0211500	0.190125	0.380111
PBANKA_0211900	-0.50593	-0.20553
PBANKA_0212100	-0.28113	-0.00243
PBANKA_0213100	-0.50593	-0.20553
PBANKA_0213200	-0.50593	-0.20553
PBANKA_0214000	-0.50593	-0.20553
PBANKA_0214300	-0.50593	-0.20553
PBANKA_0301000	-0.50593	-0.20553
PBANKA_0301300	1.05276	1.17281
PBANKA_0301800	-0.50593	-0.20553
PBANKA_0302000	-0.50593	-0.20553
PBANKA_0302500	-0.50593	-0.20553
PBANKA_0303300	-0.47687	-0.17928
PBANKA_0303600	-0.50593	-0.20553
PBANKA_0304300	-0.50593	-0.20553
PBANKA_0304500	-0.50593	-0.20553
PBANKA_0304900	-0.50593	-0.20553
PBANKA_0305100	-0.50593	-0.20553
PBANKA_0305200	-0.50593	-0.20553
PBANKA_0305900	-0.50593	-0.20553
PBANKA_0306100	-0.50593	-0.20553
PBANKA_0306500	-0.50593	-0.20553
PBANKA_0306700	-0.50593	-0.20553
PBANKA_0306800	4.27861	3.91536
PBANKA_0307000	1.72663	1.70452
PBANKA_0307100	-0.50593	-0.20553
PBANKA_0307600	-0.50593	-0.20553
PBANKA_0307800	1.92314	1.8643
PBANKA_0308600	-0.50593	-0.20553
PBANKA_0309100	-0.50593	-0.20553
PBANKA_0309200	-0.50593	-0.20553
PBANKA_0309400	-0.50593	-0.20553
PBANKA_0310000	-0.28612	-0.01299
PBANKA_0310500	-0.50593	-0.20553
PBANKA_0310900	0.25843	0.48505
PBANKA_0311000	-0.29619	-0.01603
PBANKA_0311600	-0.50593	-0.20553
PBANKA_0311800	-0.50593	-0.20553
PBANKA_0311900	-0.50593	-0.20553
PBANKA_0312400	-0.50593	-0.20553
PBANKA_0312500	0.347784	0.565779
PBANKA_0312800	-0.50593	-0.20553
PBANKA_0313400	-0.50593	-0.20553
PBANKA_0313800	-0.50593	-0.20553
PBANKA_0314200	-0.02828			-0.98861
PBANKA_0314500	2.109	2.07658
PBANKA_0314600	-0.50593	-0.20553
PBANKA_0314700	1.36869	1.42015
PBANKA_0315200	-0.39018	-0.10814
PBANKA_0315400	-0.50593	-0.20553
PBANKA_0316000	0.710928	0.877746
PBANKA_0316800	-0.50593	-0.20553
PBANKA_0401100	-0.50593	-0.20553
PBANKA_0401400	-0.50593	-0.20553
PBANKA_0401500	-0.50593	-0.20553
PBANKA_0401600	-0.50593	-0.20553
PBANKA_0401700	-0.50593	-0.20553
PBANKA_0401800	-0.50593	-0.20553
PBANKA_0402000	-0.50593	-0.20553
PBANKA_0402100	-0.50593	-0.20553
PBANKA_0402400	-0.50593	-0.20553
PBANKA_0402800	-0.50593	-0.20553
PBANKA_0403600	-0.50593	-0.20553
PBANKA_0403800	-0.50593	-0.20553
PBANKA_0404000	-0.50593	-0.20553
PBANKA_0404300	-0.50593	-0.20553
PBANKA_0404600	-0.50593	-0.20553
PBANKA_0404700	1.81448	1.82074
PBANKA_0405200	1.87103	1.53848
PBANKA_0405300	-0.50593	-0.20553
PBANKA_0405400	1.00184	0.777845
PBANKA_0405500	-0.48464	-0.18762
PBANKA_0405600	-0.18319	0.086062
PBANKA_0406000	-0.50593	-0.20553
PBANKA_0406200	-0.50593	-0.20553
PBANKA_0406300	-0.39265	-0.10318
PBANKA_0406400	-0.50593	-0.20553
PBANKA_0406500	-0.13593	0.128758
PBANKA_0406800	-0.48565	-0.18721
PBANKA_0407100	-0.50593	-0.20553
PBANKA_0407400	-0.50593	-0.20553
PBANKA_0407600	0.535215	0.71046
PBANKA_0407700	2.6969	1.74377
PBANKA_0408300	-0.50593	-0.20553
PBANKA_0408500	-0.50593	-0.20553
PBANKA_0408600	-0.50593	-0.20553
PBANKA_0410300	-0.50593	-0.20553
PBANKA_0410400	-0.50593	-0.20553
PBANKA_0410600	0.507311	0.646981
PBANKA_0411300	-0.50593	-0.20553
PBANKA_0412100	-0.50593	-0.20553
PBANKA_0412800	0.539962	0.739406
PBANKA_0414300	-0.50593	-0.20553
PBANKA_0414400	-0.50593	-0.20553
PBANKA_0414500	-0.50593	-0.20553
PBANKA_0414600	1.7917	1.76808
PBANKA_0414900	-0.37353	-0.08591
PBANKA_0415000	-0.50593	-0.20553
PBANKA_0415500	-0.50593	-0.20553
PBANKA_0415800	-0.50593	-0.20553
PBANKA_0416000	-0.08025	0.176136
PBANKA_0416100	-0.50593	-0.20553
PBANKA_0416300	-0.50593	-0.20553
PBANKA_0416500	-0.50593	-0.20553
PBANKA_0416600	0.882706	1.03007
PBANKA_0416800	-0.50593	-0.20553
PBANKA_0417300	-0.50593	-0.20553
PBANKA_0417900	-0.50593	-0.20553
PBANKA_0418000	-0.50593	-0.20553
PBANKA_0418200	-0.26182	0.015022
PBANKA_0500600	-0.50593	-0.20553
PBANKA_0501100	-0.50593	-0.20553
PBANKA_0501300	-0.04433	0.211516
PBANKA_0501700	-0.50593	-0.20553
PBANKA_0502200	-0.50593	-0.20553
PBANKA_0502700	-0.32121	-0.05011
PBANKA_0503200	-0.50593	-0.20553
PBANKA_0503600	3.06006	2.16438
PBANKA_0504500	-0.50593	-0.20553
PBANKA_0505100	0.805222	0.916992
PBANKA_0505400	-0.50593	-0.20553
PBANKA_0505800	0.244602	0.472557
PBANKA_0505900	-0.50593	-0.20553
PBANKA_0506100	-0.50593	-0.20553
PBANKA_0506300	-0.50593	-0.20553
PBANKA_0506600	-0.50593	-0.20553
PBANKA_0506700	-0.50593	-0.20553
PBANKA_0506900	-0.50593	-0.20553
PBANKA_0507300	-0.50593	-0.20553
PBANKA_0507900	-0.50593	-0.20553
PBANKA_0508100	-0.50593	-0.20553
PBANKA_0509300	-0.50593	-0.20553
PBANKA_0510200	-0.50593	-0.20553
PBANKA_0510900	0.940255	1.06816
PBANKA_0511400	-0.50593	-0.20553
PBANKA_0511800	-0.50593	-0.20553
PBANKA_0511900	0.985672	1.06989
PBANKA_0512700	-0.50593	-0.20553
PBANKA_0512800	-0.50593	-0.20553
PBANKA_0513400	-0.50593	-0.20553
PBANKA_0513600	-0.2591	0.017475
PBANKA_0513900	-0.3515	-0.066
PBANKA_0514500	-0.50593	-0.20553
PBANKA_0515400	-0.50593	-0.20553
PBANKA_0515600	-0.50593	-0.20553
PBANKA_0515900	-0.50593	-0.20553
PBANKA_0516300	-0.50593	-0.20553
PBANKA_0516600	-0.47638	-0.17883
PBANKA_0517000	-0.21324	0.058905
PBANKA_0517200	-0.50593	-0.20553
PBANKA_0517400	-0.50593	-0.20553
PBANKA_0517500	-0.12883	0.135167
PBANKA_0518700	-0.50593	-0.20553
PBANKA_0519900	-0.42199	-0.12969
PBANKA_0520600	3.66495	3.39614
PBANKA_0522000	-0.50593	-0.20553
PBANKA_0522400	-0.50593	-0.20553
PBANKA_0522600	-0.50593	-0.20553
PBANKA_0522800	2.1947	2.09711
PBANKA_0522900	-0.50593	-0.20553
PBANKA_0523100	0.214701	0.403607
PBANKA_0523500	-0.50593	-0.20553
PBANKA_0524000	-0.50593	-0.20553
PBANKA_0524200	0.376638	0.537037
PBANKA_0524300	-0.50593	-0.20553
PBANKA_0600041	-0.50593	-0.20553
PBANKA_0600500	-0.50593	-0.20553
PBANKA_0601200	-0.50593	-0.20553
PBANKA_0601600	-0.50593	-0.20553
PBANKA_0601900	0.768731	0.904665
PBANKA_0602000	0.355536	0.572782
PBANKA_0602700	0.694102	0.804142
PBANKA_0603200	1.08287	1.17887
PBANKA_0604200	-0.50593	-0.20553
PBANKA_0604600	-0.50593	-0.20553
PBANKA_0604800	-0.4635	-0.1672
PBANKA_0605300	-0.50593	-0.20553
PBANKA_0605400	-0.50593	-0.20553
PBANKA_0605600	-0.50593	-0.20553
PBANKA_0607300	-0.50593	-0.20553
PBANKA_0607400	0.142516	0.380325
PBANKA_0607800	-0.50593	-0.20553
PBANKA_0608800	-0.50593	-0.20553
PBANKA_0609100	-0.50593	-0.20553
PBANKA_0610200	1.96086	1.97465
PBANKA_0610300	1.22274			-1.17676
PBANKA_0610400	-0.50593	-0.20553
PBANKA_0610800	-0.50593	-0.20553
PBANKA_0611600	-0.12934	0.134706
PBANKA_0611800	-0.50593	-0.20553
PBANKA_0612200	-0.50593	-0.20553
PBANKA_0612300	-0.50593	-0.20553
PBANKA_0613200	-0.35813	-0.07199
PBANKA_0613700	-0.50593	-0.20553
PBANKA_0614000	-0.50593	-0.20553
PBANKA_0614500	-0.23652	0.022631
PBANKA_0614800	-0.50593	-0.20553
PBANKA_0615400	-0.50593	-0.20553
PBANKA_0615700	-0.50593	-0.20553
PBANKA_0615800	-0.50593	-0.20553
PBANKA_0616100	-0.50593	-0.20553
PBANKA_0616700	0.598588	0.770416
PBANKA_0617000	-0.50593	-0.20553
PBANKA_0617100	-0.21922	0.044951
PBANKA_0617200	1.05014	1.12641
PBANKA_0617900	-0.50593	-0.20553
PBANKA_0618200	-0.50593	-0.20553
PBANKA_0618600	-0.50593	-0.20553
PBANKA_0618900	-0.3903	-0.10824
PBANKA_0619100	1.10496	1.16444
PBANKA_0619200	0.605772	0.798863
PBANKA_0619900	-0.50593	-0.20553
PBANKA_0620800	-0.46752	-0.17083
PBANKA_0620900	-0.50593	-0.20553
PBANKA_0621300	-0.50593	-0.20553
PBANKA_0621400	-0.50593	-0.20553
PBANKA_0621600	-0.50593	-0.20553
PBANKA_0622700	-0.20551	0.047237
PBANKA_0623100	-0.50593	-0.20553
PBANKA_0623300	0.92888	1.01709
PBANKA_0702000	-0.50593	-0.20553
PBANKA_0702400	-0.50593	-0.20553
PBANKA_0702800	0.410939	0.622837
PBANKA_0703900	2.63851	2.55362
PBANKA_0704100	-0.50593	-0.20553
PBANKA_0704400	-0.50593	-0.20553
PBANKA_0704500	-0.50593	-0.20553
PBANKA_0704700	2.13484	2.12555
PBANKA_0705500	-0.50593	-0.20553
PBANKA_0706200	-0.50593	-0.20553
PBANKA_0706400	-0.50593	-0.20553
PBANKA_0706800	-0.50593	-0.20553
PBANKA_0707100	-0.50593	-0.20553
PBANKA_0707200	-0.50593	-0.20553
PBANKA_0707300	-0.50593	-0.20553
PBANKA_0707400	2.12541	2.09017
PBANKA_0707800	-0.50593	-0.20553
PBANKA_0708000	-0.50593	-0.20553
PBANKA_0708100	-0.39104	-0.10173
PBANKA_0709100	-0.50593	-0.20553
PBANKA_0709200	-0.50593	-0.20553
PBANKA_0709400	-0.50593	-0.20553
PBANKA_0710900	0.357202	0.574288
PBANKA_0711000	-0.50593	-0.20553
PBANKA_0711200	-0.50593	-0.20553
PBANKA_0711300	-0.50593	-0.20553
PBANKA_0712100	-0.03473	0.220192
PBANKA_0712300	-0.50593	-0.20553
PBANKA_0712900	0.74376	0.91533
PBANKA_0713900	-0.50593	-0.20553
PBANKA_0714200	-0.50593	-0.20553
PBANKA_0714600	-0.50593	-0.20553
PBANKA_0715200	-0.50593	-0.20553
PBANKA_0715600	-0.50593	-0.20553
PBANKA_0715900	-0.41997	-0.12787
PBANKA_0716000	0.392759	0.606412
PBANKA_0716500	-0.37506	-0.08729
PBANKA_0717000	-0.50593	-0.20553
PBANKA_0717200	-0.50593	-0.20553
PBANKA_0717300	-0.50593	-0.20553
PBANKA_0717500	0.274291	0.450925
PBANKA_0717800	0.73291	0.876796
PBANKA_0718800	-0.49922	-0.19988
PBANKA_0719300	-0.50593	-0.20553
PBANKA_0719700	-0.50593	-0.20553
PBANKA_0720000	-0.50593	-0.20553
PBANKA_0720100	-0.50593	-0.20553
PBANKA_0720200	-0.50593	-0.20553
PBANKA_0720300	-0.50593	-0.20553
PBANKA_0721700	-0.50593	-0.20553
PBANKA_0722000	-0.50593	-0.20553
PBANKA_0801200	-0.50593	-0.20553
PBANKA_0801500	-0.27879	-0.00031
PBANKA_0802100	-0.50593	-0.20553
PBANKA_0802300	-0.50593	-0.20553
PBANKA_0803000	0.227921	0.457485
PBANKA_0803100	2.25976	2.24914
PBANKA_0803200	-0.50593	-0.20553
PBANKA_0803400	0.814739	0.905642
PBANKA_0803600	-0.50593	-0.20553
PBANKA_0804100	-0.50593	-0.20553
PBANKA_0804300	0.20549	0.437006
PBANKA_0804900	-0.50593	-0.20553
PBANKA_0805400	-0.50593	-0.20553
PBANKA_0805900	-0.50593	-0.20553
PBANKA_0806200	2.32767			-1.63633
PBANKA_0806300	-0.50593	-0.20553
PBANKA_0806400	-0.50593	-0.20553
PBANKA_0806700	-0.50593	-0.20553
PBANKA_0807000	-0.50593	-0.20553
PBANKA_0807500	-0.50593	-0.20553
PBANKA_0807700	-0.50593	-0.20553
PBANKA_0807900	-0.50593	-0.20553
PBANKA_0808000	-0.50593	-0.20553
PBANKA_0808200	-0.50593	-0.20553
PBANKA_0808700	-0.50593	-0.20553
PBANKA_0809100	-0.50593	-0.20553
PBANKA_0810200	-0.50593	-0.20553
PBANKA_0810500	-0.50593	-0.20553
PBANKA_0810600	-0.50593	-0.20553
PBANKA_0810900	-0.50593	-0.20553
PBANKA_0811000	-0.18644	0.06328
PBANKA_0811100	-0.50593	-0.20553
PBANKA_0811300	-0.49092	-0.19197
PBANKA_0811600	-0.50593	-0.20553
PBANKA_0811700	-0.50593	-0.20553
PBANKA_0812000	-0.30448	-0.02353
PBANKA_0813500	2.81228	2.64328
PBANKA_0813800	-0.50593	-0.20553
PBANKA_0813900	-0.50593	-0.20553
PBANKA_0814200	1.13528	1.23232
PBANKA_0816200	-0.47638	-0.17883
PBANKA_0816400	-0.19813	0.072563
PBANKA_0817000	-0.50593	-0.20553
PBANKA_0817700	-0.43994	-0.15
PBANKA_0818000	-0.50593	-0.20553
PBANKA_0818200	-0.50593	-0.20553
PBANKA_0818500	-0.50593	-0.20553
PBANKA_0818600	-0.50593	-0.20553
PBANKA_0819000	-0.50593	-0.20553
PBANKA_0819300	-0.50593	-0.20553
PBANKA_0819400	-0.50593	-0.20553
PBANKA_0820700	-0.50593	-0.20553
PBANKA_0821700	-0.50593	-0.20553
PBANKA_0821800	-0.50593	-0.20553
PBANKA_0822100	-0.50593	-0.20553
PBANKA_0822900	-0.50593	-0.20553
PBANKA_0823000	-0.50593	-0.20553
PBANKA_0823100	-0.50593	-0.20553
PBANKA_0823400	3.02273	2.9076
PBANKA_0823500	-0.50593	-0.20553
PBANKA_0823700	-0.50593	-0.20553
PBANKA_0823900	-0.50593	-0.20553
PBANKA_0824400	0.209402	0.440754
PBANKA_0824700	-0.50593	-0.20553
PBANKA_0824800	0.590451	0.738517
PBANKA_0825300	-0.50593	-0.20553
PBANKA_0826500	-0.50593	-0.20553
PBANKA_0827100	-0.50593	-0.20553
PBANKA_0828000	-0.26797	0.009463
PBANKA_0828400	-0.50593	-0.20553
PBANKA_0830000	1.21937	1.25305
PBANKA_0830200	-0.45216	-0.15695
PBANKA_0830900	-0.50593	-0.20553
PBANKA_0831000	-0.50593	-0.20553
PBANKA_0831500	-0.50593	-0.20553
PBANKA_0831800	-0.50593	-0.20553
PBANKA_0832100	-0.50593	-0.20553
PBANKA_0832200	-0.50593	-0.20553
PBANKA_0832600	-0.41123	-0.12585
PBANKA_0833000	0.046805	0.259526
PBANKA_0833100	-0.50593	-0.20553
PBANKA_0833600	-0.50593	-0.20553
PBANKA_0833800	-0.50593	-0.20553
PBANKA_0834000	-0.50593	-0.20553
PBANKA_0834300	-0.50593	-0.20553
PBANKA_0835300	-0.50593	-0.20553
PBANKA_0836200	-0.39229	-0.10992
PBANKA_0836800	-0.38651	-0.09764
PBANKA_0837201	-0.50593	-0.20553
PBANKA_0902300	-0.50593	-0.20553
PBANKA_0902400	-0.50593	-0.20553
PBANKA_0902500	-0.50593	-0.20553
PBANKA_0902600	-0.50593	-0.20553
PBANKA_0902800	-0.50593	-0.20553
PBANKA_0903600	0.845338	0.964438
PBANKA_0903900	-0.50593	-0.20553
PBANKA_0904100	-0.50593	-0.20553
PBANKA_0904400	-0.50593	-0.20553
PBANKA_0904500	-0.50593	-0.20553
PBANKA_0905000	-0.24822	0.011301
PBANKA_0905600	0.080488	0.324284
PBANKA_0905700	-0.50593	-0.20553
PBANKA_0906400	-0.39638	-0.26708
PBANKA_0906700	-0.50593	-0.20553
PBANKA_0906900	-0.50593	-0.20553
PBANKA_0907700	-0.50593	-0.20553
PBANKA_0908500	-0.50593	-0.20553
PBANKA_0908800	0.161633	0.397596
PBANKA_0908900	-0.50593	-0.20553
PBANKA_0909500	-0.50593	-0.20553
PBANKA_0909600	-0.50593	-0.20553
PBANKA_0910200	-0.50593	-0.20553
PBANKA_0910300	-0.50593	-0.20553
PBANKA_0910800	-0.50593	-0.20553
PBANKA_0911700	-0.50593	-0.20553
PBANKA_0911800	-0.50593	-0.20553
PBANKA_0912100	1.30749	1.35975
PBANKA_0912200	-0.50593	-0.20553
PBANKA_0912300	0.063978	0.309367
PBANKA_0913000	-0.50593	-0.20553
PBANKA_0913200	-0.50593	-0.20553
PBANKA_0913400	-0.50593	-0.20553
PBANKA_0913700	-0.50593	-0.20553
PBANKA_0913800	-0.50593	-0.20553
PBANKA_0913900	-0.50593	-0.20553
PBANKA_0914300	-0.50593	-0.20553
PBANKA_0914400	-0.46895	-0.17212
PBANKA_0915000	-0.50593	-0.20553
PBANKA_0915100	-0.50593	-0.20553
PBANKA_0916100	-0.37491	-0.08716
PBANKA_0916200	0.602241	0.639531
PBANKA_0916400	-0.50593	-0.20553
PBANKA_0916600	-0.50593	-0.20553
PBANKA_0917200	-0.34283	-0.0683
PBANKA_0917400	-0.29205	-0.01229
PBANKA_0917500	0.036879	0.284885
PBANKA_0917900	-0.50593	-0.20553
PBANKA_0918000	0.199132	0.387689
PBANKA_0918100	2.31795	2.25375
PBANKA_0918300	-0.50593	-0.20553
PBANKA_0918600	-0.50593	-0.20553
PBANKA_0919000	-0.50593	-0.20553
PBANKA_0919100	-0.50593	-0.20553
PBANKA_0919300	-0.50593	-0.20553
PBANKA_0919600	-0.50593	-0.20553
PBANKA_0919900	-0.12706	0.136768
PBANKA_0920000	0.173857	0.384446
PBANKA_0920100	0.407323	0.591471
PBANKA_0920800	-0.18381	0.085495
PBANKA_0920900	-0.50593	-0.20553
PBANKA_0921500	-0.50593	-0.20553
PBANKA_0921600	-0.43398	-0.14052
PBANKA_0922100	0.818214	0.923268
PBANKA_0922300	-0.50593	-0.20553
PBANKA_0922800	0.034811	0.283016
PBANKA_0923400	-0.50593	-0.20553
PBANKA_0923700	-0.50593	-0.20553
PBANKA_0924100	-0.30677	-0.15234
PBANKA_0924300	-0.50593	-0.20553
PBANKA_0924800	-0.50593	-0.20553
PBANKA_0924900	-0.50593	-0.20553
PBANKA_0925100	2.33617		-1.80233
PBANKA_0925200	-0.50593	-0.20553
PBANKA_0925400	-0.50593	-0.20553
PBANKA_0925900	-0.50593	-0.20553
PBANKA_0926600	-0.50593	-0.20553
PBANKA_0927200	-0.50593	-0.20553
PBANKA_0927700	-0.50593	-0.20553
PBANKA_0927800	-0.50593	-0.20553
PBANKA_0928100	-0.15304	0.113298
PBANKA_0928200	-0.50593	-0.20553
PBANKA_0928600	-0.50593	-0.20553
PBANKA_0928800	-0.50593	-0.20553
PBANKA_0929100	-0.50593	-0.20553
PBANKA_0929600	-0.50593	-0.20553
PBANKA_0929800	-0.50593	-0.20553
PBANKA_0929900	-0.50593	-0.20553
PBANKA_0930000	-0.50593	-0.20553
PBANKA_0930900	-0.50593	-0.20553
PBANKA_0931100	0.856477	0.972316
PBANKA_0931200	-0.50593	-0.20553
PBANKA_0931800	-0.50593	-0.20553
PBANKA_0932200	-0.50593	-0.20553
PBANKA_0932400	-0.50593	-0.20553
PBANKA_0933000	-0.50593	-0.20553
PBANKA_0933700	-0.50083	-0.20092
PBANKA_0933900	-0.50593	-0.20553
PBANKA_0934200	-0.50593	-0.20553
PBANKA_0934500	-0.50593	-0.20553
PBANKA_0934700	-0.4448	-0.1503
PBANKA_0936500	0.424662	0.631435
PBANKA_0937100	-0.50593	-0.20553
PBANKA_0937200	-0.30277	-0.02198
PBANKA_0937200	-0.50593	-0.20553
PBANKA_0937200	-0.50593	-0.20553
PBANKA_0937200	-0.30277	-0.02198
PBANKA_0937400	-0.50593	-0.20553
PBANKA_0937700	2.69875	2.58082
PBANKA_0938300	-0.50593	-0.20553
PBANKA_0938400	-0.50593	-0.20553
PBANKA_0938500	-0.50593	-0.20553
PBANKA_0938600	-0.50593	-0.20553
PBANKA_0939000	-0.50593	-0.20553
PBANKA_0939300	-0.50593	-0.20553
PBANKA_0939600	-0.45605	-0.16046
PBANKA_0939700	-0.50593	-0.20553
PBANKA_0939900	-0.50593	-0.20553
PBANKA_0940000	-0.50593	-0.20553
PBANKA_0940900	-0.50593	-0.20553
PBANKA_0941500	0.750345	0.169678
PBANKA_0941800	2.58108	2.4873
PBANKA_0942400	-0.50593	-0.20553
PBANKA_0942500	-0.50593	-0.20553
PBANKA_0942700	-0.50593	-0.20553
PBANKA_0942800	-0.50593	-0.20553
PBANKA_0942900	-0.50593	-0.20553
PBANKA_0943100	-0.50593	-0.20553
PBANKA_0943200	-0.50593	-0.20553
PBANKA_0943600	-0.44088	-0.1508
PBANKA_1000600	0.92207	1.07039
PBANKA_1002000	-0.50593	-0.20553
PBANKA_1003100	-0.50593	-0.20553
PBANKA_1003400	-0.50593	-0.20553
PBANKA_1003800	0.119267	0.331041
PBANKA_1004000	-0.50593	-0.20553
PBANKA_1005700	-0.50593	-0.20553
PBANKA_1006100	0.007974	0.25877
PBANKA_1007200	-0.50593	-0.20553
PBANKA_1007700	-0.50593	-0.20553
PBANKA_1008000	-0.45885	-0.16299
PBANKA_1008200	-0.50593	-0.20553
PBANKA_1008500	-0.50593	-0.20553
PBANKA_1008800	-0.50593	-0.20553
PBANKA_1009100	-0.50593	-0.20553
PBANKA_1009300	0.304248	0.476131
PBANKA_1009500	-0.50593	-0.20553
PBANKA_1009700	-0.50593	-0.20553
PBANKA_1010000	-0.48825	-0.19065
PBANKA_1010200	-0.50593	-0.20553
PBANKA_1010500	0.932229	1.06431
PBANKA_1010800	-0.15086	0.112915
PBANKA_1011400	-0.12616	0.137582
PBANKA_1011500	-0.50593	-0.20553
PBANKA_1012100	-0.50593	-0.20553
PBANKA_1012200	-0.50593	-0.20553
PBANKA_1013000	-0.50593	-0.20553
PBANKA_1013100	-0.16685	0.079766
PBANKA_1013200	-0.50593	-0.20553
PBANKA_1013600	-0.50593	-0.20553
PBANKA_1013900	-0.50593	-0.20553
PBANKA_1014400	-0.50593	-0.20553
PBANKA_1014900	-0.50593	-0.20553
PBANKA_1015300	-0.50593	-0.20553
PBANKA_1016300	0.094595	0.331067
PBANKA_1016700	1.38291	1.45861
PBANKA_1017300	-0.50593	-0.20553
PBANKA_1017900	-0.50593	-0.20553
PBANKA_1018100	-0.50593	-0.20553
PBANKA_1018300	-0.21334	0.058821
PBANKA_1018400	-0.50593	-0.20553
PBANKA_1018500	-0.5023	-0.20225
PBANKA_1019400	1.00077	1.11984
PBANKA_1019500	0.721271	0.87039
PBANKA_1019700	-0.3749	-0.08714
PBANKA_1022200	-0.50593	-0.20553
PBANKA_1022300	-0.31824	-0.03595
PBANKA_1023000	-0.50593	-0.20553
PBANKA_1023400	-0.50593	-0.20553
PBANKA_1023500	-0.50593	-0.20553
PBANKA_1023800	-0.50593	-0.20553
PBANKA_1023900	-0.50593	-0.20553
PBANKA_1024100	-0.50593	-0.20553
PBANKA_1024700	-0.08227	0.15093
PBANKA_1024900	2.95988	2.86479
PBANKA_1025200	-0.43935	-0.14538
PBANKA_1025500	-0.50593	-0.20553
PBANKA_1025800	0.815987	0.9166
PBANKA_1026200	-0.50593	-0.20553
PBANKA_1026300	-0.50593	-0.20553
PBANKA_1026600	-0.50593	-0.20553
PBANKA_1027900	-0.46118	-0.16788
PBANKA_1028300	-0.24608	0.029239
PBANKA_1028700	-0.50593	-0.20553
PBANKA_1029600	-0.04321	0.212526
PBANKA_1029800	-0.50593	-0.20553
PBANKA_1030100	0.67548	0.83169
PBANKA_1030200	-0.50593	-0.20553
PBANKA_1030300	-0.46663	-0.17246
PBANKA_1030500	-0.50593	-0.20553
PBANKA_1030600	-0.50593	-0.20553
PBANKA_1031200	-0.50593	-0.20553
PBANKA_1031300	-0.50593	-0.20553
PBANKA_1031900	-0.01872	0.234654
PBANKA_1032100	-0.50593	-0.20553
PBANKA_1032200	-0.50593	-0.20553
PBANKA_1032300	-0.50593	-0.20553
PBANKA_1032400	-0.50593	-0.20553
PBANKA_1033200	-0.50593	-0.20553
PBANKA_1033500	-0.50593	-0.20553
PBANKA_1033700	-0.25917	0.017413
PBANKA_1033800	-0.50593	-0.20553
PBANKA_1034100	-0.12098	0.142266
PBANKA_1034300	-0.50593	-0.20553
PBANKA_1034400	-0.50593	-0.20553
PBANKA_1034700	-0.50593	-0.20553
PBANKA_1035000	-0.50593	-0.20553
PBANKA_1035100	-0.40387	-0.11966
PBANKA_1035200	-0.50593	-0.20553
PBANKA_1035500	-0.50593	-0.20553
PBANKA_1035700	-0.50593	-0.20553
PBANKA_1036000	-0.50593	-0.20553
PBANKA_1036200	0.201265	0.389483
PBANKA_1036500	-0.50593	-0.20553
PBANKA_1036600	-0.50593	-0.20553
PBANKA_1037900	-0.50593	-0.20553
PBANKA_1038200	-0.50593	-0.20553
PBANKA_1038800	-0.50593	-0.20553
PBANKA_1038900	-0.50593	-0.20553
PBANKA_1039600	-0.50593	-0.20553
PBANKA_1039900	-0.50593	-0.20553
PBANKA_1040100	-0.50593	-0.20553
PBANKA_1101300	-0.50593	-0.20553
PBANKA_1101400	-0.50593	-0.20553
PBANKA_1101600	-0.50593	-0.20553
PBANKA_1102200	-0.50593	-0.20553
PBANKA_1102900	-0.11413	0.148451
PBANKA_1103000	-0.22831	0.02805
PBANKA_1103100	-0.15423	-0.40313
PBANKA_1103200	-0.50593	-0.20553
PBANKA_1103400	0.681309	-0.07083
PBANKA_1104800	-0.50593	-0.20553
PBANKA_1105100	0.059609	0.30542
PBANKA_1105200	-0.50593	-0.20553
PBANKA_1105300	-0.50593	-0.20553
PBANKA_1105400	1.48886	1.55797
PBANKA_1105500	-0.50593	-0.20553
PBANKA_1106100	-0.50593	-0.20553
PBANKA_1106300	-0.50593	-0.20553
PBANKA_1106500	-0.50593	-0.20553
PBANKA_1106700	2.15244	2.12387
PBANKA_1107200	-0.50593	-0.20553
PBANKA_1107300	0.658181	0.773919
PBANKA_1108000	-0.50593	-0.20553
PBANKA_1108300	-0.50593	-0.20553
PBANKA_1108600	-0.50593	-0.20553
PBANKA_1108700	-0.40463	-0.11401
PBANKA_1109000	-0.50593	-0.20553
PBANKA_1109700	-0.50593	-0.20553
PBANKA_1109800	-0.50593	-0.20553
PBANKA_1110100	-0.50593	-0.20553
PBANKA_1111000	-0.50593	-0.20553
PBANKA_1111400	-0.50593	-0.20553
PBANKA_1111600	0.023359	0.239799
PBANKA_1112300	-0.14136	0.122797
PBANKA_1112400	-0.50593	-0.20553
PBANKA_1113500	-0.50593	-0.20553
PBANKA_1115100	-0.50593	-0.20553
PBANKA_1115200	2.0705	2.06421
PBANKA_1115700	-0.50593	-0.20553
PBANKA_1116800	1.00097	1.11704
PBANKA_1117000	0.167425	0.402829
PBANKA_1117100	-0.29674	-0.02952
PBANKA_1117400	-0.50593	-0.20553
PBANKA_1117700	1.43317	1.49699
PBANKA_1118900	11.8595		-17.051
PBANKA_1120100	-0.50593	-0.20553
PBANKA_1120200	-0.50593	-0.20553
PBANKA_1120800	-0.50593	-0.20553
PBANKA_1122000	-0.50593	-0.20553
PBANKA_1122500	-0.50593	-0.20553
PBANKA_1122800	-0.50593	-0.20553
PBANKA_1122900	-0.47528	-0.17784
PBANKA_1123500	-0.42086	-0.12867
PBANKA_1124800	-0.50593	-0.20553
PBANKA_1124900	-0.50593	-0.20553
PBANKA_1125200	-0.50593	-0.20553
PBANKA_1125300	-0.37771	-0.08969
PBANKA_1125500	-0.47998	-0.18369
PBANKA_1125900	-0.50593	-0.20553
PBANKA_1126000	-0.50593	-0.20553
PBANKA_1126200	0.714617	0.897202
PBANKA_1126300	-0.50593	-0.20553
PBANKA_1126400	-0.50593	-0.20553
PBANKA_1126500	-0.50593	-0.20553
PBANKA_1126800	-0.50593	-0.20553
PBANKA_1127000	-0.50593	-0.20553
PBANKA_1127700	-0.45158	-0.15643
PBANKA_1127800	-0.50593	-0.20553
PBANKA_1128200	-0.50593	-0.20553
PBANKA_1128300	-0.50593	-0.20553
PBANKA_1128600	-0.50593	-0.20553
PBANKA_1129100	-0.35729	-0.07124
PBANKA_1129600	-0.50593	-0.20553
PBANKA_1129800	-0.50593	-0.20553
PBANKA_1130000	-0.50593	-0.20553
PBANKA_1130400	-0.46368	-0.16998
PBANKA_1130500	0.242726	0.424368
PBANKA_1130800	-0.50593	-0.20553
PBANKA_1131100	-0.50593	-0.20553
PBANKA_1131500	-0.50593	-0.20553
PBANKA_1131600	0.923106	1.07654
PBANKA_1131900	-0.50593	-0.20553
PBANKA_1132100	-0.29598	-0.02888
PBANKA_1132400	-0.50593	-0.20553
PBANKA_1132900	-0.50593	-0.20553
PBANKA_1133800	-0.50593	-0.20553
PBANKA_1134100	0.503189	0.706183
PBANKA_1134200	-0.50593	-0.20553
PBANKA_1135100	4.57409	0.677213
PBANKA_1135200	-0.50593	-0.20553
PBANKA_1135500	-0.37654	-0.08863
PBANKA_1135700	1.28071	1.34684
PBANKA_1136100	-0.50593	-0.20553
PBANKA_1136900	-0.50593	-0.20553
PBANKA_1137000	-0.50593	-0.20553
PBANKA_1137200	-0.50593	-0.20553
PBANKA_1137500	-0.50593	-0.20553
PBANKA_1137800	-0.18806	0.080902
PBANKA_1137900	0.597985	0.791828
PBANKA_1138200	0.365111	0.543392
PBANKA_1139400	-0.50593	-0.20553
PBANKA_1140600	-0.08133	0.151718
PBANKA_1141600	-0.50593	-0.20553
PBANKA_1141700	3.18269	2.99058
PBANKA_1142100	-0.50593	-0.20553
PBANKA_1142400	-0.50593	-0.20553
PBANKA_1142500	-0.50593	-0.20553
PBANKA_1142800	0.542858	0.742023
PBANKA_1142900	2.28311		-1.77252
PBANKA_1143000	-0.50593	-0.20553
PBANKA_1143600	-0.50593	-0.20553
PBANKA_1144000	-0.50593	-0.20553
PBANKA_1144100	-0.50593	-0.20553
PBANKA_1144800	-0.50593	-0.20553
PBANKA_1145500	-0.50593	-0.20553
PBANKA_1145700	-0.29081	-0.01397
PBANKA_1145800	-0.37437	-0.09484
PBANKA_1145900	-0.50593	-0.20553
PBANKA_1200600	-0.50593	-0.20553
PBANKA_1200800	-0.38197	-0.09353
PBANKA_1201100	-0.50593	-0.20553
PBANKA_1201400	-0.50593	-0.20553
PBANKA_1201900	0.885363	0.988767
PBANKA_1202100	-0.50593	-0.20553
PBANKA_1202200	-0.50593	-0.20553
PBANKA_1202400	-0.17997	0.078703
PBANKA_1202500	-0.50593	-0.20553
PBANKA_1202600	-0.50593	-0.20553
PBANKA_1202700	-0.10624	0.155579
PBANKA_1202800	-0.50593	-0.20553
PBANKA_1203700	-0.50593	-0.20553
PBANKA_1204200	-0.50593	-0.20553
PBANKA_1204800	-0.50593	-0.20553
PBANKA_1204900	-0.50593	-0.20553
PBANKA_1205000	1.28698	1.39186
PBANKA_1205900	-0.50593	-0.20553
PBANKA_1206100	0.649227	0.82167
PBANKA_1206300	-0.50593	-0.20553
PBANKA_1206600	-0.10813	-0.07504
PBANKA_1207000	-0.50593	-0.20553
PBANKA_1207200	-0.50593	-0.20553
PBANKA_1208500	1.8502	1.77685
PBANKA_1209000	-0.18296	0.070066
PBANKA_1209400	3.96767			-4.98941
PBANKA_1209800	-0.50593	-0.20553
PBANKA_1210100	-0.50593	-0.20553
PBANKA_1210200	-0.06181	0.188114
PBANKA_1210900	-0.37624	-0.08835
PBANKA_1211000	-0.41133	-0.12302
PBANKA_1211100	-0.50593	-0.20553
PBANKA_1211300	-0.25686	0.004028
PBANKA_1212300	-0.50593	-0.20553
PBANKA_1212600	-0.50593	-0.20553
PBANKA_1213000	-0.50593	-0.20553
PBANKA_1213600	-0.3445	-0.05968
PBANKA_1214000	0.060961	0.306642
PBANKA_1214200	-0.50593	-0.20553
PBANKA_1214500	-0.50593	-0.20553
PBANKA_1214700	1.31187	1.41043
PBANKA_1216500	2.85762	2.03702
PBANKA_1216700	-0.50593	-0.20553
PBANKA_1217000	-0.50593	-0.20553
PBANKA_1217600	-0.24335	0.031703
PBANKA_1217700	3.12983	2.98732
PBANKA_1218200	0.158637	0.39489
PBANKA_1218500	-0.50593	-0.20553
PBANKA_1218600	-0.50593	-0.20553
PBANKA_1218900	0.252648	0.461625
PBANKA_1219000	-0.50593	-0.20553
PBANKA_1219300	0.8546	0.985653
PBANKA_1220200	-0.50593	-0.20553
PBANKA_1220300	-0.50593	-0.20553
PBANKA_1220500	-0.50593	-0.20553
PBANKA_1220800	-0.50593	-0.20553
PBANKA_1221200	0.277942	0.466999
PBANKA_1222000	-0.50593	-0.20553
PBANKA_1222100	-0.50593	-0.20553
PBANKA_1222300	-0.50593	-0.20553
PBANKA_1222400	-0.50593	-0.20553
PBANKA_1222800	-0.50593	-0.20553
PBANKA_1222900	-0.50593	-0.20553
PBANKA_1223100	-0.37066	-0.09171
PBANKA_1223300	-0.50593	-0.20553
PBANKA_1223800	-0.50593	-0.20553
PBANKA_1224200	-0.50593	-0.20553
PBANKA_1224400	-0.50593	-0.20553
PBANKA_1225000	-0.50593	-0.20553
PBANKA_1225100	-0.50593	-0.20553
PBANKA_1225700	-0.50593	-0.20553
PBANKA_1225800	-0.50593	-0.20553
PBANKA_1226100	-0.50593	-0.20553
PBANKA_1226500	-0.50593	-0.20553
PBANKA_1226600	-0.50593	-0.20553
PBANKA_1226800	-0.50593	-0.20553
PBANKA_1227200	-0.50593	-0.20553
PBANKA_1227400	-0.26936	0.008202
PBANKA_1227700	-0.50593	-0.20553
PBANKA_1228000	0.584833	0.734518
PBANKA_1228200	-0.50593	-0.20553
PBANKA_1228300	-0.50593	-0.20553
PBANKA_1228400	-0.50593	-0.20553
PBANKA_1229200	0.154368	0.376182
PBANKA_1229400	-0.50593	-0.20553
PBANKA_1230200	0.638747		0.828655
PBANKA_1230500	-0.29702	-0.02976
PBANKA_1231200	-0.50593	-0.20553
PBANKA_1231500	-0.50593	-0.20553
PBANKA_1231600	-0.50593	-0.20553
PBANKA_1231700	0.981437	1.08784
PBANKA_1231800	0.555064	0.687159
PBANKA_1232100	1.72451	1.73365
PBANKA_1232200	0.941423	1.09208
PBANKA_1232500	-0.22406	0.049133
PBANKA_1233300	-0.50593	-0.20553
PBANKA_1233500	-0.50593	-0.20553
PBANKA_1234200	-0.15571	-0.20284
PBANKA_1234500	2.19895	2.1396
PBANKA_1234800	0.871965	0.548242
PBANKA_1235600	1.24013	1.32305
PBANKA_1236600	-0.50593	-0.20553
PBANKA_1236800	-0.50593	-0.20553
PBANKA_1237100	-0.50593	-0.20553
PBANKA_1237300	-0.50593	-0.20553
PBANKA_1237600	-0.50593	-0.20553
PBANKA_1237800	-0.50593	-0.20553
PBANKA_1237900	-0.50593	-0.20553
PBANKA_1238200	-0.50593	-0.20553
PBANKA_1238400	-0.50593	-0.20553
PBANKA_1238600	-0.50593	-0.20553
PBANKA_1238800	1.29078	1.37699
PBANKA_1239200	-0.50593	-0.20553
PBANKA_1239600	-0.50593	-0.20553
PBANKA_1239800	-0.50593	-0.20553
PBANKA_1239900	-0.50593	-0.20553
PBANKA_1241000	-0.50593	-0.20553
PBANKA_1241800	2.39319	2.36845
PBANKA_1242000	-0.50593	-0.20553
PBANKA_1242300	-0.18858	0.081188
PBANKA_1242500	-0.50593	-0.20553
PBANKA_1242700	0.022796	0.239325
PBANKA_1242800	-0.50593	-0.20553
PBANKA_1243600	-0.50593	-0.20553
PBANKA_1243900	-0.50593	-0.20553
PBANKA_1244000	-0.50593	-0.20553
PBANKA_1300700	-0.50593	-0.20553
PBANKA_1301400	-0.48825	-0.19065
PBANKA_1301700	-0.50593	-0.20553
PBANKA_1302500	-0.50593	-0.20553
PBANKA_1302600	-0.35842	-0.07226
PBANKA_1303400	-0.50593	-0.20553
PBANKA_1303600	-0.50593	-0.20553
PBANKA_1303700	-0.08182	0.151302
PBANKA_1304000	-0.50593	-0.20553
PBANKA_1304500	-0.50593	-0.20553
PBANKA_1305100	0.40583	0.578123
PBANKA_1305300	0.558468	0.742055
PBANKA_1305700	-0.50593	-0.20553
PBANKA_1306000	-0.42125	-0.13428
PBANKA_1306200	-0.30854	-0.02719
PBANKA_1306800	-0.50593	-0.20553
PBANKA_1306900	-0.50593	-0.20553
PBANKA_1307000	-0.50593	-0.20553
PBANKA_1308000	-0.50593	-0.20553
PBANKA_1308900	-0.50593	-0.20553
PBANKA_1309500	-0.50593	-0.20553
PBANKA_1309700	0.158764	0.36735
PBANKA_1309900	-0.50593	-0.20553
PBANKA_1310200	-0.50593	-0.20553
PBANKA_1310400	-0.31695	-0.04653
PBANKA_1310500	-0.50593	-0.20553
PBANKA_1310800	0.991642	1.0968
PBANKA_1311600	-0.50593	-0.20553
PBANKA_1311700	-0.50593	-0.20553
PBANKA_1312000	-0.50593	-0.20553
PBANKA_1312300	-0.50593	-0.20553
PBANKA_1312700	-0.30285	-0.02547
PBANKA_1312800	-0.50593	-0.20553
PBANKA_1313700	-0.50593	-0.20553
PBANKA_1313800	-0.50593	-0.20553
PBANKA_1315500	-0.50593	-0.20553
PBANKA_1315700	-0.50593	-0.20553
PBANKA_1316400	-0.33615	-0.05214
PBANKA_1317400	-0.50593	-0.20553
PBANKA_1317500	-0.50593	-0.20553
PBANKA_1317900	-0.50593	-0.20553
PBANKA_1318100	-0.50593	-0.20553
PBANKA_1318400	0.429483	0.626618
PBANKA_1318900	-0.50593	-0.20553
PBANKA_1319200	-0.08588	0.147887
PBANKA_1320100	-0.38978	-0.10059
PBANKA_1320200	-0.50593	-0.20553
PBANKA_1320400	-0.50593	-0.20553
PBANKA_1320500	-0.50593	-0.20553
PBANKA_1320900	1.18726	1.32422
PBANKA_1321000	-0.50593	-0.20553
PBANKA_1321200	-0.50593	-0.20553
PBANKA_1321600	-0.50593	-0.20553
PBANKA_1321700	-0.50593	-0.20553
PBANKA_1322000	-0.50593	-0.20553
PBANKA_1322400	-0.42971	-0.13666
PBANKA_1322700	-0.50593	-0.20553
PBANKA_1323000	-0.50593	-0.20553
PBANKA_1323200	1.22424	1.25019
PBANKA_1323600	-0.50593	-0.20553
PBANKA_1323700	-0.50593	-0.20553
PBANKA_1324100	-0.50593	-0.20553
PBANKA_1324400	2.89076	2.63415
PBANKA_1324800	-0.50593	-0.20553
PBANKA_1325000	1.52461	-0.38726
PBANKA_1325100	-0.50593	-0.20553
PBANKA_1325300	-0.50593	-0.20553
PBANKA_1325600	-0.50593	-0.20553
PBANKA_1326000	-0.50593	-0.20553
PBANKA_1326100	-0.50593	-0.20553
PBANKA_1326200	-0.50593	-0.20553
PBANKA_1326800	0.320705	0.497826
PBANKA_1326900	-0.50593	-0.20553
PBANKA_1328100	-0.50593	-0.20553
PBANKA_1328900	-0.50593	-0.20553
PBANKA_1329200	-0.50593	-0.20553
PBANKA_1329300	1.49587	1.58784
PBANKA_1329500	-0.50593	-0.20553
PBANKA_1329700	-0.50593	-0.20553
PBANKA_1330000	-0.26655	0.010743
PBANKA_1330300	-0.50593	-0.20553
PBANKA_1331200	-0.50593	-0.20553
PBANKA_1331300	-0.50593	-0.20553
PBANKA_1331400	-0.50593	-0.20553
PBANKA_1332000	-0.50593	-0.20553
PBANKA_1332100	-0.50593	-0.20553
PBANKA_1333700	-0.50593	-0.20553
PBANKA_1334100	-0.50593	-0.20553
PBANKA_1334300	-0.50593	-0.20553
PBANKA_1334400	-0.50593	-0.20553
PBANKA_1334600	-0.50593	-0.20553
PBANKA_1334900	-0.50593	-0.20553
PBANKA_1335200	-0.50593	-0.20553
PBANKA_1335400	-0.50593	-0.20553
PBANKA_1335700	-0.50593	-0.20553
PBANKA_1336300	-0.50593	-0.20553
PBANKA_1336400	0.385886	0.600203
PBANKA_1336600	-0.50593	-0.20553
PBANKA_1336700	-0.50593	-0.20553
PBANKA_1336900	-0.19206	0.078041
PBANKA_1337100	-0.50593	-0.20553
PBANKA_1337500	-0.50593	-0.20553
PBANKA_1337600	-0.50593	-0.20553
PBANKA_1338300	1.08151	1.15607
PBANKA_1338400	-0.23785	0.020025
PBANKA_1339900	-0.50593	-0.20553
PBANKA_1340000	-0.50593	-0.20553
PBANKA_1340400	2.4874	2.12385
PBANKA_1341500	-0.50593	-0.20553
PBANKA_1343200	-0.50593	-0.20553
PBANKA_1343300	-0.50593	-0.20553
PBANKA_1343900	-0.50593	-0.20553
PBANKA_1344100	-0.50593	-0.20553
PBANKA_1344200	-0.43676	-0.14304
PBANKA_1344300	-0.50593	-0.20553
PBANKA_1346600	-0.50593	-0.20553
PBANKA_1346700	1.90119	1.52326
PBANKA_1346800	-0.50593	-0.20553
PBANKA_1347700	-0.50593	-0.20553
PBANKA_1348100	-0.32827	-0.04502
PBANKA_1348800	0.036107	0.284187
PBANKA_1348900	-0.50593	-0.20553
PBANKA_1349400	-0.50593	-0.20553
PBANKA_1350600	-0.50593	-0.20553
PBANKA_1350700	-0.50593	-0.20553
PBANKA_1351300	-0.50593	-0.20553
PBANKA_1351800	-0.50593	-0.20553
PBANKA_1351900	0.277282	0.498296
PBANKA_1352000	1.8261	1.64089
PBANKA_1352400	-0.50593	-0.20553
PBANKA_1353500	-0.50593	-0.20553
PBANKA_1354100	-0.34214	-0.47406
PBANKA_1354500	-0.37554	-0.08867
PBANKA_1355000	-0.50593	-0.20553
PBANKA_1355100	1.37342	1.44024
PBANKA_1355200	-0.50593	-0.20553
PBANKA_1355500	-0.50593	-0.20553
PBANKA_1356300	0.869035	1.03671
PBANKA_1356400	-0.50593	-0.20553
PBANKA_1356700	-0.50593	-0.20553
PBANKA_1356800	-0.50593	-0.20553
PBANKA_1356900	-0.50593	-0.20553
PBANKA_1357800	-0.50593	-0.20553
PBANKA_1357900	-0.50593	-0.20553
PBANKA_1358300	-0.50593	-0.20553
PBANKA_1358600	-0.50593	-0.20553
PBANKA_1358700	0.864456			-0.97546
PBANKA_1358800	-0.16024	0.106788
PBANKA_1358900	-0.50593	-0.20553
PBANKA_1359000	-0.50593	-0.20553
PBANKA_1359200	1.17608	1.26995
PBANKA_1359300	-0.50593	-0.20553
PBANKA_1359600	-0.50593	-0.20553
PBANKA_1359700	-0.50593	-0.20553
PBANKA_1360100	-0.50593	-0.20553
PBANKA_1360500	-0.50593	-0.20553
PBANKA_1360800	-0.50593	-0.20553
PBANKA_1361200	-0.50593	-0.20553
PBANKA_1361400	-0.50593	-0.20553
PBANKA_1361500	-0.50593	-0.20553
PBANKA_1361600	-0.50593	-0.20553
PBANKA_1361800	-0.50593	-0.20553
PBANKA_1362000	-0.50593	-0.20553
PBANKA_1362300	-0.50593	-0.20553
PBANKA_1362900	0.426549	0.619055
PBANKA_1363000	-0.50593	-0.20553
PBANKA_1363300	-0.50593	-0.20553
PBANKA_1364200	0.073606	0.318067
PBANKA_1364300	-0.02208	0.231619
PBANKA_1365100	-0.50593	-0.20553
PBANKA_1365200	-0.50593	-0.20553
PBANKA_1365300	-0.50593	-0.20553
PBANKA_1365500	-0.50593	-0.20553
PBANKA_1400600	-0.50593	-0.20553
PBANKA_1400700	-0.50593	-0.20553
PBANKA_1401300	2.39888	0.965433
PBANKA_1402000	-0.50593	-0.20553
PBANKA_1402500	-0.50593	-0.20553
PBANKA_1402600	0.147719	0.385025
PBANKA_1402700	-0.50593	-0.20553
PBANKA_1402900	-0.50593	-0.20553
PBANKA_1403300	-0.50593	-0.20553
PBANKA_1403500	-0.50593	-0.20553
PBANKA_1403800	-0.50593	-0.20553
PBANKA_1404900	-0.50593	-0.20553
PBANKA_1405000	-0.50593	-0.20553
PBANKA_1405100	-0.50593	-0.20553
PBANKA_1405400	-0.50593	-0.20553
PBANKA_1406200	-0.50593	-0.20553
PBANKA_1406500	-0.50593	-0.20553
PBANKA_1406600	-0.50593	-0.20553
PBANKA_1406700	-0.50593	-0.20553
PBANKA_1406800	-0.50593	-0.20553
PBANKA_1407000	-0.50593	-0.20553
PBANKA_1407400	-0.50593	-0.20553
PBANKA_1407700	-0.50593	-0.20553
PBANKA_1407800	-0.50593	-0.20553
PBANKA_1408000	-0.50593	-0.20553
PBANKA_1409300	-0.50593	-0.20553
PBANKA_1409600	0.620389	0.812069
PBANKA_1409900	-0.08435	0.149172
PBANKA_1410000	-0.3942	-0.10458
PBANKA_1410300	-0.48457	-0.18623
PBANKA_1410400	-0.37705	-0.08909
PBANKA_1411200	-0.50593	-0.20553
PBANKA_1411300	-0.50593	-0.20553
PBANKA_1411400	2.34345			-1.80642
PBANKA_1412100	-0.50593	-0.20553
PBANKA_1412200	-0.50593	-0.20553
PBANKA_1412500	-0.50593	-0.20553
PBANKA_1413200	-0.50593	-0.20553
PBANKA_1413900	-0.50593	-0.20553
PBANKA_1414400	-0.50593	-0.20553
PBANKA_1415000	-0.50593	-0.20553
PBANKA_1415500	-0.50593	-0.20553
PBANKA_1415600	2.37588	2.35549
PBANKA_1415900	-0.1047	0.156967
PBANKA_1416300	0.443198	0.651982
PBANKA_1416900	-0.1605	0.106561
PBANKA_1417300	-0.50593	-0.20553
PBANKA_1417600	-0.50593	-0.20553
PBANKA_1417900	0.146137	0.383596
PBANKA_1418800	-0.50593	-0.20553
PBANKA_1418900	-0.50593	-0.20553
PBANKA_1419000	-0.50593	-0.20553
PBANKA_1420300	-0.50593	-0.20553
PBANKA_1420600	0.085143	0.291782
PBANKA_1420700	-0.50593	-0.20553
PBANKA_1421100	-0.50593	-0.20553
PBANKA_1422400	-0.50593	-0.20553
PBANKA_1423500	2.20585	2.13581
PBANKA_1424000	-0.50593	-0.20553
PBANKA_1424200	-0.50593	-0.20553
PBANKA_1424300	1.14992	1.20747
PBANKA_1424500	-0.50593	-0.20553
PBANKA_1425000	-0.50593	-0.20553
PBANKA_1425100	-0.03876	0.199029
PBANKA_1425400	-0.50593	-0.20553
PBANKA_1425800	-0.50593	-0.20553
PBANKA_1426000	-0.50593	-0.20553
PBANKA_1426100	-0.50593	-0.20553
PBANKA_1426200	-0.50593	-0.20553
PBANKA_1426300	-0.50593	-0.20553
PBANKA_1426500	2.63001			-1.96742
PBANKA_1426700	-0.50593	-0.20553
PBANKA_1427000	-0.50593	-0.20553
PBANKA_1427200	-0.30089	-0.02028
PBANKA_1427500	0.182818	0.373963
PBANKA_1427700	-0.42072	-0.12854
PBANKA_1427800	-0.50593	-0.20553
PBANKA_1428300	-0.50593	-0.20553
PBANKA_1428500	-0.50593	-0.20553
PBANKA_1428700	-0.37611	-0.08824
PBANKA_1428900	-0.50593	-0.20553
PBANKA_1429400	0.712556	0.89534
PBANKA_1429600	-0.50593	-0.20553
PBANKA_1429700	-0.50593	-0.20553
PBANKA_1431400	-0.50593	-0.20553
PBANKA_1431500	-0.50593	-0.20553
PBANKA_1431600	-0.50593	-0.20553
PBANKA_1431900	-0.50593	-0.20553
PBANKA_1432000	-0.50593	-0.20553
PBANKA_1432200	0.682105	0.867828
PBANKA_1432400	-0.50593	-0.20553
PBANKA_1432500	-0.50593	-0.20553
PBANKA_1433000	-0.50593	-0.20553
PBANKA_1433500	-0.50593	-0.20553
PBANKA_1434100	-0.50593	-0.20553
PBANKA_1434200	-0.50593	-0.20553
PBANKA_1434800	-0.50593	-0.20553
PBANKA_1435200	-0.47814	-0.18042
PBANKA_1436200	-0.50593	-0.20553
PBANKA_1437300	-0.50593	-0.20553
PBANKA_1438000	-0.50593	-0.20553
PBANKA_1438300	-0.50593	-0.20553
PBANKA_1440600	0.258505	0.437644
PBANKA_1440700	-0.50593	-0.20553
PBANKA_1441100	1.1154	1.24069
PBANKA_1441200	-0.50593	-0.20553
PBANKA_1441400	-0.50593	-0.20553
PBANKA_1441600	-0.50593	-0.20553
PBANKA_1442000	-0.50593	-0.20553
PBANKA_1442200	-0.50593	-0.20553
PBANKA_1442300	-0.50593	-0.20553
PBANKA_1443000	-0.50593	-0.20553
PBANKA_1443300	-0.50593	-0.20553
PBANKA_1443800	-0.50593	-0.20553
PBANKA_1443900	-0.50593	-0.20553
PBANKA_1444000	2.34649	2.28367
PBANKA_1445400	-0.50593	-0.20553
PBANKA_1445500	-0.50593	-0.20553
PBANKA_1445800	-0.50593	-0.20553
PBANKA_1446100	-0.50593	-0.20553
PBANKA_1446300	-0.50593	-0.20553
PBANKA_1446500	-0.50593	-0.20553
PBANKA_1446800	-0.50593	-0.20553
PBANKA_1447200	-0.50593	-0.20553
PBANKA_1448200	-0.50593	-0.20553
PBANKA_1448500	-0.50593	-0.20553
PBANKA_1448900	-0.50593	-0.20553
PBANKA_1449000	-0.47985	-0.18197
PBANKA_1449400	-0.50593	-0.20553
PBANKA_1449700	-0.50593	-0.20553
PBANKA_1449800	-0.50593	-0.20553
PBANKA_1450100	-0.50593	-0.20553
PBANKA_1450200	-0.09966	0.161528
PBANKA_1450300	-0.50593	-0.20553
PBANKA_1450400	-0.50593	-0.20553
PBANKA_1450700	-0.38119	-0.09283
PBANKA_1451500	-0.50593	-0.20553
PBANKA_1451600	-0.50593	-0.20553
PBANKA_1452100	-0.50593	-0.20553
PBANKA_1452300	-0.50593	-0.20553
PBANKA_1452500	-0.50593	-0.20553
PBANKA_1452600	0.188023	0.411384
PBANKA_1452800	-0.50593	-0.20553
PBANKA_1453000	-0.50593	-0.20553
PBANKA_1453300	-0.50593	-0.20553
PBANKA_1453500	-0.50593	-0.20553
PBANKA_1454200	-0.50593	-0.20553
PBANKA_1454600	-0.50593	-0.20553
PBANKA_1454800	-0.50593	-0.20553
PBANKA_1455100	1.27008	1.36559
PBANKA_1455300	-0.50593	-0.20553
PBANKA_1455800	-0.50593	-0.20553
PBANKA_1456100	1.14067	1.1969
PBANKA_1456200	-0.36789	-0.08081
PBANKA_1456400	-0.50593	-0.20553
PBANKA_1456800	-0.50593	-0.20553
PBANKA_1456900	-0.34064	-0.06646
PBANKA_1457200	-0.50593	-0.20553
PBANKA_1457400	-0.50593	-0.20553
PBANKA_1457800	-0.50593	-0.20553
PBANKA_1458000	-0.50593	-0.20553
PBANKA_1458300	-0.50593	-0.20553
PBANKA_1458700	-0.50593	-0.20553
PBANKA_1458800	-0.50593	-0.20553
PBANKA_1458900	-0.50593	-0.20553
PBANKA_1459900	-0.50593	-0.20553
PBANKA_1460400	-0.50593	-0.20553
PBANKA_1460500	-0.50593	-0.20553
PBANKA_1461600	-0.50593	-0.20553
PBANKA_1461800	-0.45143	-0.15968
PBANKA_1462700	-0.50593	-0.20553
PBANKA_1463000	0.179089	0.400353
PBANKA_1463100	-0.50593	-0.20553
PBANKA_1463200	-0.50593	-0.20553
PBANKA_1463700	-0.50593	-0.20553

## Sheet: 3f
	WT			FBXO1-GD
Day post-injection	Replicate 1	Replicate 2	Replicate 3	Replicate 1	Replicate 2	Replicate 3
5	2.3656	1.5848	1.05914	0.423338	0.36372	0.356995
6	7.53425	5.6338	3.83697	0.989084	0.865129	0.665154
7	34.9653	20.0976	16.6073	4.20875	5.19773	7.07211
8	51.0629	33.7191	35.6507	11.5433	13.3896	9.57572

## Sheet: 3i
	-IAA		-IAA		-IAA				+IAA		+IAA		+IAA
	# nuclei	# segregated nuclei	# of pairs of rhoptries	# of club-shaped rhoptries linked to an APR	# of 5-8 SPMT newtorks	# of 5-8 SPMT radiating from an APR			# nuclei	# segregated nuclei	# of pairs of rhoptries	# of club-shaped rhoptries linked to an APR	# of 5-8 SPMT newtorks	# of 5-8 SPMT radiating from an APR
Cell #1	15	15	15	15	15	15		Cell #1	10	2	15	9	9	7
Cell #2	19	17	19	19	18	18		Cell #2	8	1	20	14	15	11
Cell #3	16	16	17	16	17	16		Cell #3	9	0	12	6	7	5
Cell #4	15	15	17	16	17	16		Cell #4	7	3	10	6	9	7
Cell #5	15	15	12	12	12	12		Cell #5	8	0	15	10	13	9
Cell #6	14	14	14	14	13	13		Cell #6	12	1	10	7	8	4
Cell #7	16	16	16	15	16	16		Cell #7	9	1	10	4	8	6
Cell #8	13	12	13	13	13	13		Cell #8	8	0	10	6	10	5
Cell #9	15	16	14	13	14	14		Cell #9	9	0	15	10	14	12
								Cell #10	8	0	13	0	10	5
								Cell #11	8	0	7	0	5	0
								Cell #12	10	1	9	0	7	2
								Cell #13	10	1	0	0	2	0
								Cell #14	5	3	1	0	3	0
								Cell #15	3	1	1	0	2	0
								Cell #16	3	0	1	0	3	0
								Cell #17	6	1	9	0	6	4
								Cell #18	8	0	8	0	6	4
								Cell #19	9	0	5	1	6	6
								Cell #20	8	1	6	0	8	7
								Cell #21	9	0	9	1	9	3
								Cell #22	8	0	8	0	4	4
								Cell #23	8	0	6	0	5	1
								Cell #24	12	1	12	1	6	1

## Sheet: 4c
WT	FBXO1-GD
62.8854	14.0332
48.4792	21.8294
61.276	10.1351
54.0729	22.609

## Sheet: 4e
-IAA	+IAA
1	0.875
1	0.666667
1	1
1	0.857143

## Sheet: 4f
	Ter119+ (%)			Ter119- (%)
	Replicate 1	Replicate 2	Replicate 3	Replicate 1	Replicate 2	Replicate 3
WT	0	0	0	100	100	100
FBXO1-GD	87.5	64.2	81.8	12.5	35.8	18.2

[truncated: 16 more sheets: 4g, 4h, 4i, 4j, 5b, 5c, 5d, 6a, 6c, 6d, 6e, 6f, 6g, 6h, 6i, 6j]
